# Supplementary material for: Clinical associations with a polygenic predisposition to benign lower white blood cell counts
Source: Nat Commun. 2024 Apr 22;15:3384. doi: 10.1038/s41467-024-47804-5 (PMC11035609; doi:10.1038/s41467-024-47804-5)
Supplement: Supplementary file 4 — Supplementary Data 1–2 [file 41467_2024_47804_MOESM4_ESM.xlsx]

## Sheet: HemeMaligChemoRadiationCodes
Supplementary Data 1: ICD-9 and ICD-10 codes related to chemotherapies and hematological diagnoses.
Code type	ICD code	Description
ICD9	0.1	Implantation of chemotherapeutic agent
ICD9	80.52	Intervertebral chemonucleolysis
ICD9	86.24	Chemosurgery of skin
ICD9	99.25	Injection or infusion of cancer chemotherapeutic substance
ICD9	200.2	Burkitt's tumor or lymphoma
ICD9	200.2	Burkitt's tumor or lymphoma, unspecified site, extranodal and solid organ sites
ICD9	200.21	Burkitt's tumor or lymphoma, lymph nodes of head, face, and neck
ICD9	200.22	Burkitt's tumor or lymphoma, intrathoracic lymph nodes
ICD9	200.23	Burkitt's tumor or lymphoma, intra-abdominal lymph nodes
ICD9	200.24	Burkitt's tumor or lymphoma, lymph nodes of axilla and upper limb
ICD9	200.25	Burkitt's tumor or lymphoma, lymph nodes of inguinal region and lower limb
ICD9	200.26	Burkitt's tumor or lymphoma, intrapelvic lymph nodes
ICD9	200.27	Burkitt's tumor or lymphoma, spleen
ICD9	200.28	Burkitt's tumor or lymphoma, lymph nodes of multiple sites
ICD9	200.3	Marginal zone lymphoma
ICD9	200.3	Marginal zone lymphoma, unspecified site, extranodal and solid organ sites
ICD9	200.31	Marginal zone lymphoma, lymph nodes of head, face, and neck
ICD9	200.32	Marginal zone lymphoma, intrathoracic lymph nodes
ICD9	200.33	Marginal zone lymphoma, intraabdominal lymph nodes
ICD9	200.34	Marginal zone lymphoma, lymph nodes of axilla and upper limb
ICD9	200.35	Marginal zone lymphoma, lymph nodes of inguinal region and lower limb
ICD9	200.36	Marginal zone lymphoma, intrapelvic lymph nodes
ICD9	200.37	Marginal zone lymphoma, spleen
ICD9	200.38	Marginal zone lymphoma, lymph nodes of multiple sites
ICD9	200.4	Mantle cell lymphoma
ICD9	200.4	Mantle cell lymphoma, unspecified site, extranodal and solid organ sites
ICD9	200.41	Mantle cell lymphoma, lymph nodes of head, face, and neck
ICD9	200.42	Mantle cell lymphoma, intrathoracic lymph nodes
ICD9	200.43	Mantle cell lymphoma, intra-abdominal lymph nodes
ICD9	200.44	Mantle cell lymphoma, lymph nodes of axilla and upper limb
ICD9	200.45	Mantle cell lymphoma, lymph nodes of inguinal region and lower limb
ICD9	200.46	Mantle cell lymphoma, intrapelvic lymph nodes
ICD9	200.47	Mantle cell lymphoma, spleen
ICD9	200.48	Mantle cell lymphoma, lymph nodes of multiple sites
ICD9	200.5	Primary central nervous system lymphoma
ICD9	200.5	Primary central nervous system lymphoma, unspecified site, extranodal and solid organ sites
ICD9	200.51	Primary central nervous system lymphoma, lymph nodes of head, face, and neck
ICD9	200.52	Primary central nervous system lymphoma, intrathoracic lymph nodes
ICD9	200.53	Primary central nervous system lymphoma, intra-abdominal lymph nodes
ICD9	200.54	Primary central nervous system lymphoma, lymph nodes of axilla and upper limb
ICD9	200.55	Primary central nervous system lymphoma, lymph nodes of inguinal region and lower limb
ICD9	200.56	Primary central nervous system lymphoma, intrapelvic lymph nodes
ICD9	200.57	Primary central nervous system lymphoma, spleen
ICD9	200.58	Primary central nervous system lymphoma, lymph nodes of multiple sites
ICD9	200.6	Anaplastic large cell lymphoma
ICD9	200.6	Anaplastic large cell lymphoma, unspecified site, extranodal and solid organ sites
ICD9	200.61	Anaplastic large cell lymphoma, lymph nodes of head, face, and neck
ICD9	200.62	Anaplastic large cell lymphoma, intrathoracic lymph nodes
ICD9	200.63	Anaplastic large cell lymphoma, intra-abdominal lymph nodes
ICD9	200.64	Anaplastic large cell lymphoma, lymph nodes of axilla and upper limb
ICD9	200.65	Anaplastic large cell lymphoma, lymph nodes of inguinal region and lower limb
ICD9	200.66	Anaplastic large cell lymphoma, intrapelvic lymph nodes
ICD9	200.67	Anaplastic large cell lymphoma, spleen
ICD9	200.68	Anaplastic large cell lymphoma, lymph nodes of multiple sites
ICD9	200.7	Large cell lymphoma
ICD9	200.7	Large cell lymphoma, unspecified site, extranodal and solid organ sites
ICD9	200.71	Large cell lymphoma, lymph nodes of head, face, and neck
ICD9	200.72	Large cell lymphoma, intrathoracic lymph nodes
ICD9	200.73	Large cell lymphoma, intra-abdominal lymph nodes
ICD9	200.74	Large cell lymphoma, lymph nodes of axilla and upper limb
ICD9	200.75	Large cell lymphoma, lymph nodes of inguinal region and lower limb
ICD9	200.76	Large cell lymphoma, intrapelvic lymph nodes
ICD9	200.77	Large cell lymphoma, spleen
ICD9	200.78	Large cell lymphoma, lymph nodes of multiple sites
ICD9	202	Nodular lymphoma
ICD9	202	Nodular lymphoma, unspecified site, extranodal and solid organ sites
ICD9	202.01	Nodular lymphoma, lymph nodes of head, face, and neck
ICD9	202.02	Nodular lymphoma, intrathoracic lymph nodes
ICD9	202.03	Nodular lymphoma, intra-abdominal lymph nodes
ICD9	202.04	Nodular lymphoma, lymph nodes of axilla and upper limb
ICD9	202.05	Nodular lymphoma, lymph nodes of inguinal region and lower limb
ICD9	202.06	Nodular lymphoma, intrapelvic lymph nodes
ICD9	202.07	Nodular lymphoma, spleen
ICD9	202.08	Nodular lymphoma, lymph nodes of multiple sites
ICD9	202.7	Peripheral T-cell lymphoma
ICD9	202.7	Peripheral T cell lymphoma, unspecified site, extranodal and solid organ sites
ICD9	202.71	Peripheral T cell lymphoma, lymph nodes of head, face, and neck
ICD9	202.72	Peripheral T cell lymphoma, intrathoracic lymph nodes
ICD9	202.73	Peripheral T cell lymphoma, intra-abdominal lymph nodes
ICD9	202.74	Peripheral T cell lymphoma, lymph nodes of axilla and upper limb
ICD9	202.75	Peripheral T cell lymphoma, lymph nodes of inguinal region and lower limb
ICD9	202.76	Peripheral T cell lymphoma, intrapelvic lymph nodes
ICD9	202.77	Peripheral T cell lymphoma, spleen
ICD9	202.78	Peripheral T cell lymphoma, lymph nodes of multiple sites
ICD9	202.8	Other malignant lymphomas
ICD9	202.8	Other malignant lymphomas, unspecified site, extranodal and solid organ sites
ICD9	202.81	Other malignant lymphomas, lymph nodes of head, face, and neck
ICD9	202.82	Other malignant lymphomas, intrathoracic lymph nodes
ICD9	202.83	Other malignant lymphomas, intra-abdominal lymph nodes
ICD9	202.84	Other malignant lymphomas, lymph nodes of axilla and upper limb
ICD9	202.85	Other malignant lymphomas, lymph nodes of inguinal region and lower limb
ICD9	202.86	Other malignant lymphomas, intrapelvic lymph nodes
ICD9	202.87	Other malignant lymphomas, spleen
ICD9	202.88	Other malignant lymphomas, lymph nodes of multiple sites
ICD9	203.1	Plasma cell leukemia
ICD9	203.1	Plasma cell leukemia, without mention of having achieved remission
ICD9	203.11	Plasma cell leukemia, in remission
ICD9	203.12	Plasma cell leukemia, in relapse
ICD9	204	Lymphoid leukemia
ICD9	204	Lymphoid leukemia, acute
ICD9	204	Acute lymphoid leukemia, without mention of having achieved remission
ICD9	204.01	Acute lymphoid leukemia, in remission
ICD9	204.02	Acute lymphoid leukemia, in relapse
ICD9	204.1	Lymphoid leukemia, chronic
ICD9	204.1	Chronic lymphoid leukemia, without mention of having achieved remission
ICD9	204.11	Chronic lymphoid leukemia, in remission
ICD9	204.12	Chronic lymphoid leukemia, in relapse
ICD9	204.2	Lymphoid leukemia, subacute
ICD9	204.2	Subacute lymphoid leukemia, without mention of having achieved remission
ICD9	204.21	Subacute lymphoid leukemia, in remission
ICD9	204.22	Subacute lymphoid leukemia, in relapse
ICD9	204.8	Other lymphoid leukemia
ICD9	204.8	Other lymphoid leukemia, without mention of having achieved remission
ICD9	204.81	Other lymphoid leukemia, in remission
ICD9	204.82	Other lymphoid leukemia, in relapse
ICD9	204.9	Unspecified lymphoid leukemia
ICD9	204.9	Unspecified lymphoid leukemia, without mention of having achieved remission
ICD9	204.91	Unspecified lymphoid leukemia, in remission
ICD9	204.92	Unspecified lymphoid leukemia, in relapse
ICD9	205	Myeloid leukemia
ICD9	205	Myeloid leukemia, acute
ICD9	205	Acute myeloid leukemia, without mention of having achieved remission
ICD9	205.01	Acute myeloid leukemia, in remission
ICD9	205.02	Acute myeloid leukemia, in relapse
ICD9	205.1	Myeloid leukemia, chronic
ICD9	205.1	Chronic myeloid leukemia, without mention of having achieved remission
ICD9	205.11	Chronic myeloid leukemia, in remission
ICD9	205.12	Chronic myeloid leukemia, in relapse
ICD9	205.2	Myeloid leukemia, subacute
ICD9	205.2	Subacute myeloid leukemia, without mention of having achieved remission
ICD9	205.21	Subacute myeloid leukemia,in remission
ICD9	205.22	Subacute myeloid leukemia, in relapse
ICD9	205.8	Other myeloid leukemia
ICD9	205.8	Other myeloid leukemia, without mention of having achieved remission
ICD9	205.81	Other myeloid leukemia, in remission
ICD9	205.82	Other myeloid leukemia, in relapse
ICD9	205.9	Unspecified myeloid leukemia
ICD9	205.9	Unspecified myeloid leukemia, without mention of having achieved remission
ICD9	205.91	Unspecified myeloid leukemia, in remission
ICD9	205.92	Unspecified myeloid leukemia, in relapse
ICD9	206	Monocytic leukemia
ICD9	206	Monocytic leukemia, acute
ICD9	206	Acute monocytic leukemia, without mention of having achieved remission
ICD9	206.01	Acute monocytic leukemia,in remission
ICD9	206.02	Acute monocytic leukemia, in relapse
ICD9	206.1	Monocytic leukemia, chronic
ICD9	206.1	Chronic monocytic leukemia, without mention of having achieved remission
ICD9	206.11	Chronic monocytic leukemia, in remission
ICD9	206.12	Chronic monocytic leukemia, in relapse
ICD9	206.2	Monocytic leukemia, subacute
ICD9	206.2	Subacute monocytic leukemia, without mention of having achieved remission
ICD9	206.21	Subacute monocytic leukemia, in remission
ICD9	206.22	Subacute monocytic leukemia, in relapse
ICD9	206.8	Other monocytic leukemia
ICD9	206.8	Other monocytic leukemia, without mention of having achieved remission
ICD9	206.81	Other monocytic leukemia, in remission
ICD9	206.82	Other monocytic leukemia, in relapse
ICD9	206.9	Unspecified monocytic leukemia
ICD9	206.9	Unspecified monocytic leukemia, without mention of having achieved remission
ICD9	206.91	Unspecified monocytic leukemia, in remission
ICD9	206.92	Unspecified monocytic leukemia, in relapse
ICD9	207	Other specified leukemia
ICD9	207	Acute erythremia and erythroleukemia
ICD9	207	Acute erythremia and erythroleukemia, without mention of having achieved remission
ICD9	207.01	Acute erythremia and erythroleukemia, in remission
ICD9	207.02	Acute erythremia and erythroleukemia, in relapse
ICD9	207.2	Megakaryocytic leukemia
ICD9	207.2	Megakaryocytic leukemia, without mention of having achieved remission
ICD9	207.21	Megakaryocytic leukemia, in remission
ICD9	207.22	Megakaryocytic leukemia, in relapse
ICD9	207.8	Other specified leukemia
ICD9	207.8	Other specified leukemia, without mention of having achieved remission
ICD9	207.81	Other specified leukemia, in remission
ICD9	207.82	Other specified leukemia, in relapse
ICD9	208	Leukemia of unspecified cell type
ICD9	208	Leukemia of unspecified cell type, acute
ICD9	208	Acute leukemia of unspecified cell type, without mention of having achieved remission
ICD9	208.01	Acute leukemia of unspecified cell type, in remission
ICD9	208.02	Acute leukemia of unspecified cell type, in relapse
ICD9	208.1	Leukemia of unspecified cell type, chronic
ICD9	208.1	Chronic leukemia of unspecified cell type, without mention of having achieved remission
ICD9	208.11	Chronic leukemia of unspecified cell type, in remission
ICD9	208.12	Chronic leukemia of unspecified cell type, in relapse
ICD9	208.2	Leukemia of unspecified cell type, subacute
ICD9	208.2	Subacute leukemia of unspecified cell type, without mention of having achieved remission
ICD9	208.21	Subacute leukemia of unspecified cell type, in remission
ICD9	208.22	Subacute leukemia of unspecified cell type, in relapse
ICD9	208.8	Other leukemia of unspecified cell type
ICD9	208.8	Other leukemia of unspecified cell type, without mention of having achieved remission
ICD9	208.81	Other leukemia of unspecified cell type, in remission
ICD9	208.82	Other leukemia of unspecified cell type, in relapse
ICD9	208.9	Unspecified leukemia
ICD9	208.9	Unspecified leukemia, without mention of having achieved remission
ICD9	208.91	Unspecified leukemia, in remission
ICD9	208.92	Unspecified leukemia, in relapse
ICD9	284.11	Antineoplastic chemotherapy induced pancytopenia
ICD9	285.3	Antineoplastic chemotherapy induced anemia
ICD9	999.81	Extravasation of vesicant chemotherapy
ICD9	V07.3	Need for other prophylactic chemotherapy
ICD9	V07.39	Need for other prophylactic chemotherapy
ICD9	V10.6	Personal history of leukemia
ICD9	V10.60	Personal history of leukemia, unspecified
ICD9	V10.61	Personal history of lymphoid leukemia
ICD9	V10.62	Personal history of myeloid leukemia
ICD9	V10.63	Personal history of monocytic leukemia
ICD9	V10.69	Personal history of other leukemia
ICD9	V16.6	Family history of leukemia
ICD9	V58.1	Encounter for antineoplastic chemotherapy and immunotherapy
ICD9	V58.11	Encounter for antineoplastic chemotherapy
ICD9	V66.2	Convalescence following chemotherapy
ICD9	V67.2	Follow-up examination, following chemotherapy
ICD9	V87.41	Personal history of antineoplastic chemotherapy
ICD10	C81.00	Nodular lymphocyte predominant Hodgkin lymphoma, unspecified site
ICD10	C81.01	Nodular lymphocyte predominant Hodgkin lymphoma, lymph nodes of head, face, and neck
ICD10	C81.02	Nodular lymphocyte predominant Hodgkin lymphoma, intrathoracic lymph nodes
ICD10	C81.03	Nodular lymphocyte predominant Hodgkin lymphoma, intra-abdominal lymph nodes
ICD10	C81.04	Nodular lymphocyte predominant Hodgkin lymphoma, lymph nodes of axilla and upper limb
ICD10	C81.05	Nodular lymphocyte predominant Hodgkin lymphoma, lymph nodes of inguinal region and lower limb
ICD10	C81.06	Nodular lymphocyte predominant Hodgkin lymphoma, intrapelvic lymph nodes
ICD10	C81.07	Nodular lymphocyte predominant Hodgkin lymphoma, spleen
ICD10	C81.08	Nodular lymphocyte predominant Hodgkin lymphoma, lymph nodes of multiple sites
ICD10	C81.09	Nodular lymphocyte predominant Hodgkin lymphoma, extranodal and solid organ sites
ICD10	C81.10	Nodular sclerosis Hodgkin lymphoma, unspecified site
ICD10	C81.11	Nodular sclerosis Hodgkin lymphoma, lymph nodes of head, face, and neck
ICD10	C81.12	Nodular sclerosis Hodgkin lymphoma, intrathoracic lymph nodes
ICD10	C81.13	Nodular sclerosis Hodgkin lymphoma, intra-abdominal lymph nodes
ICD10	C81.14	Nodular sclerosis Hodgkin lymphoma, lymph nodes of axilla and upper limb
ICD10	C81.15	Nodular sclerosis Hodgkin lymphoma, lymph nodes of inguinal region and lower limb
ICD10	C81.16	Nodular sclerosis Hodgkin lymphoma, intrapelvic lymph nodes
ICD10	C81.17	Nodular sclerosis Hodgkin lymphoma, spleen
ICD10	C81.18	Nodular sclerosis Hodgkin lymphoma, lymph nodes of multiple sites
ICD10	C81.19	Nodular sclerosis Hodgkin lymphoma, extranodal and solid organ sites
ICD10	C81.20	Mixed cellularity Hodgkin lymphoma, unspecified site
ICD10	C81.21	Mixed cellularity Hodgkin lymphoma, lymph nodes of head, face, and neck
ICD10	C81.22	Mixed cellularity Hodgkin lymphoma, intrathoracic lymph nodes
ICD10	C81.23	Mixed cellularity Hodgkin lymphoma, intra-abdominal lymph nodes
ICD10	C81.24	Mixed cellularity Hodgkin lymphoma, lymph nodes of axilla and upper limb
ICD10	C81.25	Mixed cellularity Hodgkin lymphoma, lymph nodes of inguinal region and lower limb
ICD10	C81.26	Mixed cellularity Hodgkin lymphoma, intrapelvic lymph nodes
ICD10	C81.27	Mixed cellularity Hodgkin lymphoma, spleen
ICD10	C81.28	Mixed cellularity Hodgkin lymphoma, lymph nodes of multiple sites
ICD10	C81.29	Mixed cellularity Hodgkin lymphoma, extranodal and solid organ sites
ICD10	C81.30	Lymphocyte depleted Hodgkin lymphoma, unspecified site
ICD10	C81.31	Lymphocyte depleted Hodgkin lymphoma, lymph nodes of head, face, and neck
ICD10	C81.32	Lymphocyte depleted Hodgkin lymphoma, intrathoracic lymph nodes
ICD10	C81.33	Lymphocyte depleted Hodgkin lymphoma, intra-abdominal lymph nodes
ICD10	C81.34	Lymphocyte depleted Hodgkin lymphoma, lymph nodes of axilla and upper limb
ICD10	C81.35	Lymphocyte depleted Hodgkin lymphoma, lymph nodes of inguinal region and lower limb
ICD10	C81.36	Lymphocyte depleted Hodgkin lymphoma, intrapelvic lymph nodes
ICD10	C81.37	Lymphocyte depleted Hodgkin lymphoma, spleen
ICD10	C81.38	Lymphocyte depleted Hodgkin lymphoma, lymph nodes of multiple sites
ICD10	C81.39	Lymphocyte depleted Hodgkin lymphoma, extranodal and solid organ sites
ICD10	C81.40	Lymphocyte-rich Hodgkin lymphoma, unspecified site
ICD10	C81.41	Lymphocyte-rich Hodgkin lymphoma, lymph nodes of head, face, and neck
ICD10	C81.42	Lymphocyte-rich Hodgkin lymphoma, intrathoracic lymph nodes
ICD10	C81.43	Lymphocyte-rich Hodgkin lymphoma, intra-abdominal lymph nodes
ICD10	C81.44	Lymphocyte-rich Hodgkin lymphoma, lymph nodes of axilla and upper limb
ICD10	C81.45	Lymphocyte-rich Hodgkin lymphoma, lymph nodes of inguinal region and lower limb
ICD10	C81.46	Lymphocyte-rich Hodgkin lymphoma, intrapelvic lymph nodes
ICD10	C81.47	Lymphocyte-rich Hodgkin lymphoma, spleen
ICD10	C81.48	Lymphocyte-rich Hodgkin lymphoma, lymph nodes of multiple sites
ICD10	C81.49	Lymphocyte-rich Hodgkin lymphoma, extranodal and solid organ sites
ICD10	C81.70	Other Hodgkin lymphoma, unspecified site
ICD10	C81.71	Other Hodgkin lymphoma, lymph nodes of head, face, and neck
ICD10	C81.72	Other Hodgkin lymphoma, intrathoracic lymph nodes
ICD10	C81.73	Other Hodgkin lymphoma, intra-abdominal lymph nodes
ICD10	C81.74	Other Hodgkin lymphoma, lymph nodes of axilla and upper limb
ICD10	C81.75	Other Hodgkin lymphoma, lymph nodes of inguinal region and lower limb
ICD10	C81.76	Other Hodgkin lymphoma, intrapelvic lymph nodes
ICD10	C81.77	Other Hodgkin lymphoma, spleen
ICD10	C81.78	Other Hodgkin lymphoma, lymph nodes of multiple sites
ICD10	C81.79	Other Hodgkin lymphoma, extranodal and solid organ sites
ICD10	C81.90	Hodgkin lymphoma, unspecified, unspecified site
ICD10	C81.91	Hodgkin lymphoma, unspecified, lymph nodes of head, face, and neck
ICD10	C81.92	Hodgkin lymphoma, unspecified, intrathoracic lymph nodes
ICD10	C81.93	Hodgkin lymphoma, unspecified, intra-abdominal lymph nodes
ICD10	C81.94	Hodgkin lymphoma, unspecified, lymph nodes of axilla and upper limb
ICD10	C81.95	Hodgkin lymphoma, unspecified, lymph nodes of inguinal region and lower limb
ICD10	C81.96	Hodgkin lymphoma, unspecified, intrapelvic lymph nodes
ICD10	C81.97	Hodgkin lymphoma, unspecified, spleen
ICD10	C81.98	Hodgkin lymphoma, unspecified, lymph nodes of multiple sites
ICD10	C81.99	Hodgkin lymphoma, unspecified, extranodal and solid organ sites
ICD10	C82.00	Follicular lymphoma grade I, unspecified site
ICD10	C82.01	Follicular lymphoma grade I, lymph nodes of head, face, and neck
ICD10	C82.02	Follicular lymphoma grade I, intrathoracic lymph nodes
ICD10	C82.03	Follicular lymphoma grade I, intra-abdominal lymph nodes
ICD10	C82.04	Follicular lymphoma grade I, lymph nodes of axilla and upper limb
ICD10	C82.05	Follicular lymphoma grade I, lymph nodes of inguinal region and lower limb
ICD10	C82.06	Follicular lymphoma grade I, intrapelvic lymph nodes
ICD10	C82.07	Follicular lymphoma grade I, spleen
ICD10	C82.08	Follicular lymphoma grade I, lymph nodes of multiple sites
ICD10	C82.09	Follicular lymphoma grade I, extranodal and solid organ sites
ICD10	C82.10	Follicular lymphoma grade II, unspecified site
ICD10	C82.11	Follicular lymphoma grade II, lymph nodes of head, face, and neck
ICD10	C82.12	Follicular lymphoma grade II, intrathoracic lymph nodes
ICD10	C82.13	Follicular lymphoma grade II, intra-abdominal lymph nodes
ICD10	C82.14	Follicular lymphoma grade II, lymph nodes of axilla and upper limb
ICD10	C82.15	Follicular lymphoma grade II, lymph nodes of inguinal region and lower limb
ICD10	C82.16	Follicular lymphoma grade II, intrapelvic lymph nodes
ICD10	C82.17	Follicular lymphoma grade II, spleen
ICD10	C82.18	Follicular lymphoma grade II, lymph nodes of multiple sites
ICD10	C82.19	Follicular lymphoma grade II, extranodal and solid organ sites
ICD10	C82.20	Follicular lymphoma grade III, unspecified, unspecified site
ICD10	C82.21	Follicular lymphoma grade III, unspecified, lymph nodes of head, face, and neck
ICD10	C82.22	Follicular lymphoma grade III, unspecified, intrathoracic lymph nodes
ICD10	C82.23	Follicular lymphoma grade III, unspecified, intra-abdominal lymph nodes
ICD10	C82.24	Follicular lymphoma grade III, unspecified, lymph nodes of axilla and upper limb
ICD10	C82.25	Follicular lymphoma grade III, unspecified, lymph nodes of inguinal region and lower limb
ICD10	C82.26	Follicular lymphoma grade III, unspecified, intrapelvic lymph nodes
ICD10	C82.27	Follicular lymphoma grade III, unspecified, spleen
ICD10	C82.28	Follicular lymphoma grade III, unspecified, lymph nodes of multiple sites
ICD10	C82.29	Follicular lymphoma grade III, unspecified, extranodal and solid organ sites
ICD10	C82.30	Follicular lymphoma grade IIIa, unspecified site
ICD10	C82.31	Follicular lymphoma grade IIIa, lymph nodes of head, face, and neck
ICD10	C82.32	Follicular lymphoma grade IIIa, intrathoracic lymph nodes
ICD10	C82.33	Follicular lymphoma grade IIIa, intra-abdominal lymph nodes
ICD10	C82.34	Follicular lymphoma grade IIIa, lymph nodes of axilla and upper limb
ICD10	C82.35	Follicular lymphoma grade IIIa, lymph nodes of inguinal region and lower limb
ICD10	C82.36	Follicular lymphoma grade IIIa, intrapelvic lymph nodes
ICD10	C82.37	Follicular lymphoma grade IIIa, spleen
ICD10	C82.38	Follicular lymphoma grade IIIa, lymph nodes of multiple sites
ICD10	C82.39	Follicular lymphoma grade IIIa, extranodal and solid organ sites
ICD10	C82.40	Follicular lymphoma grade IIIb, unspecified site
ICD10	C82.41	Follicular lymphoma grade IIIb, lymph nodes of head, face, and neck
ICD10	C82.42	Follicular lymphoma grade IIIb, intrathoracic lymph nodes
ICD10	C82.43	Follicular lymphoma grade IIIb, intra-abdominal lymph nodes
ICD10	C82.44	Follicular lymphoma grade IIIb, lymph nodes of axilla and upper limb
ICD10	C82.45	Follicular lymphoma grade IIIb, lymph nodes of inguinal region and lower limb
ICD10	C82.46	Follicular lymphoma grade IIIb, intrapelvic lymph nodes
ICD10	C82.47	Follicular lymphoma grade IIIb, spleen
ICD10	C82.48	Follicular lymphoma grade IIIb, lymph nodes of multiple sites
ICD10	C82.49	Follicular lymphoma grade IIIb, extranodal and solid organ sites
ICD10	C82.50	Diffuse follicle center lymphoma, unspecified site
ICD10	C82.51	Diffuse follicle center lymphoma, lymph nodes of head, face, and neck
ICD10	C82.52	Diffuse follicle center lymphoma, intrathoracic lymph nodes
ICD10	C82.53	Diffuse follicle center lymphoma, intra-abdominal lymph nodes
ICD10	C82.54	Diffuse follicle center lymphoma, lymph nodes of axilla and upper limb
ICD10	C82.55	Diffuse follicle center lymphoma, lymph nodes of inguinal region and lower limb
ICD10	C82.56	Diffuse follicle center lymphoma, intrapelvic lymph nodes
ICD10	C82.57	Diffuse follicle center lymphoma, spleen
ICD10	C82.58	Diffuse follicle center lymphoma, lymph nodes of multiple sites
ICD10	C82.59	Diffuse follicle center lymphoma, extranodal and solid organ sites
ICD10	C82.60	Cutaneous follicle center lymphoma, unspecified site
ICD10	C82.61	Cutaneous follicle center lymphoma, lymph nodes of head, face, and neck
ICD10	C82.62	Cutaneous follicle center lymphoma, intrathoracic lymph nodes
ICD10	C82.63	Cutaneous follicle center lymphoma, intra-abdominal lymph nodes
ICD10	C82.64	Cutaneous follicle center lymphoma, lymph nodes of axilla and upper limb
ICD10	C82.65	Cutaneous follicle center lymphoma, lymph nodes of inguinal region and lower limb
ICD10	C82.66	Cutaneous follicle center lymphoma, intrapelvic lymph nodes
ICD10	C82.67	Cutaneous follicle center lymphoma, spleen
ICD10	C82.68	Cutaneous follicle center lymphoma, lymph nodes of multiple sites
ICD10	C82.69	Cutaneous follicle center lymphoma, extranodal and solid organ sites
ICD10	C82.80	Other types of follicular lymphoma, unspecified site
ICD10	C82.81	Other types of follicular lymphoma, lymph nodes of head, face, and neck
ICD10	C82.82	Other types of follicular lymphoma, intrathoracic lymph nodes
ICD10	C82.83	Other types of follicular lymphoma, intra-abdominal lymph nodes
ICD10	C82.84	Other types of follicular lymphoma, lymph nodes of axilla and upper limb
ICD10	C82.85	Other types of follicular lymphoma, lymph nodes of inguinal region and lower limb
ICD10	C82.86	Other types of follicular lymphoma, intrapelvic lymph nodes
ICD10	C82.87	Other types of follicular lymphoma, spleen
ICD10	C82.88	Other types of follicular lymphoma, lymph nodes of multiple sites
ICD10	C82.89	Other types of follicular lymphoma, extranodal and solid organ sites
ICD10	C82.90	Follicular lymphoma, unspecified, unspecified site
ICD10	C82.91	Follicular lymphoma, unspecified, lymph nodes of head, face, and neck
ICD10	C82.92	Follicular lymphoma, unspecified, intrathoracic lymph nodes
ICD10	C82.93	Follicular lymphoma, unspecified, intra-abdominal lymph nodes
ICD10	C82.94	Follicular lymphoma, unspecified, lymph nodes of axilla and upper limb
ICD10	C82.95	Follicular lymphoma, unspecified, lymph nodes of inguinal region and lower limb
ICD10	C82.96	Follicular lymphoma, unspecified, intrapelvic lymph nodes
ICD10	C82.97	Follicular lymphoma, unspecified, spleen
ICD10	C82.98	Follicular lymphoma, unspecified, lymph nodes of multiple sites
ICD10	C82.99	Follicular lymphoma, unspecified, extranodal and solid organ sites
ICD10	C83.00	Small cell B-cell lymphoma, unspecified site
ICD10	C83.01	Small cell B-cell lymphoma, lymph nodes of head, face, and neck
ICD10	C83.02	Small cell B-cell lymphoma, intrathoracic lymph nodes
ICD10	C83.03	Small cell B-cell lymphoma, intra-abdominal lymph nodes
ICD10	C83.04	Small cell B-cell lymphoma, lymph nodes of axilla and upper limb
ICD10	C83.05	Small cell B-cell lymphoma, lymph nodes of inguinal region and lower limb
ICD10	C83.06	Small cell B-cell lymphoma, intrapelvic lymph nodes
ICD10	C83.07	Small cell B-cell lymphoma, spleen
ICD10	C83.08	Small cell B-cell lymphoma, lymph nodes of multiple sites
ICD10	C83.09	Small cell B-cell lymphoma, extranodal and solid organ sites
ICD10	C83.10	Mantle cell lymphoma, unspecified site
ICD10	C83.11	Mantle cell lymphoma, lymph nodes of head, face, and neck
ICD10	C83.12	Mantle cell lymphoma, intrathoracic lymph nodes
ICD10	C83.13	Mantle cell lymphoma, intra-abdominal lymph nodes
ICD10	C83.14	Mantle cell lymphoma, lymph nodes of axilla and upper limb
ICD10	C83.15	Mantle cell lymphoma, lymph nodes of inguinal region and lower limb
ICD10	C83.16	Mantle cell lymphoma, intrapelvic lymph nodes
ICD10	C83.17	Mantle cell lymphoma, spleen
ICD10	C83.18	Mantle cell lymphoma, lymph nodes of multiple sites
ICD10	C83.19	Mantle cell lymphoma, extranodal and solid organ sites
ICD10	C83.30	Diffuse large B-cell lymphoma, unspecified site
ICD10	C83.31	Diffuse large B-cell lymphoma, lymph nodes of head, face, and neck
ICD10	C83.32	Diffuse large B-cell lymphoma, intrathoracic lymph nodes
ICD10	C83.33	Diffuse large B-cell lymphoma, intra-abdominal lymph nodes
ICD10	C83.34	Diffuse large B-cell lymphoma, lymph nodes of axilla and upper limb
ICD10	C83.35	Diffuse large B-cell lymphoma, lymph nodes of inguinal region and lower limb
ICD10	C83.36	Diffuse large B-cell lymphoma, intrapelvic lymph nodes
ICD10	C83.37	Diffuse large B-cell lymphoma, spleen
ICD10	C83.38	Diffuse large B-cell lymphoma, lymph nodes of multiple sites
ICD10	C83.39	Diffuse large B-cell lymphoma, extranodal and solid organ sites
ICD10	C83.50	Lymphoblastic (diffuse) lymphoma, unspecified site
ICD10	C83.51	Lymphoblastic (diffuse) lymphoma, lymph nodes of head, face, and neck
ICD10	C83.52	Lymphoblastic (diffuse) lymphoma, intrathoracic lymph nodes
ICD10	C83.53	Lymphoblastic (diffuse) lymphoma, intra-abdominal lymph nodes
ICD10	C83.54	Lymphoblastic (diffuse) lymphoma, lymph nodes of axilla and upper limb
ICD10	C83.55	Lymphoblastic (diffuse) lymphoma, lymph nodes of inguinal region and lower limb
ICD10	C83.56	Lymphoblastic (diffuse) lymphoma, intrapelvic lymph nodes
ICD10	C83.57	Lymphoblastic (diffuse) lymphoma, spleen
ICD10	C83.58	Lymphoblastic (diffuse) lymphoma, lymph nodes of multiple sites
ICD10	C83.59	Lymphoblastic (diffuse) lymphoma, extranodal and solid organ sites
ICD10	C83.70	Burkitt lymphoma, unspecified site
ICD10	C83.71	Burkitt lymphoma, lymph nodes of head, face, and neck
ICD10	C83.72	Burkitt lymphoma, intrathoracic lymph nodes
ICD10	C83.73	Burkitt lymphoma, intra-abdominal lymph nodes
ICD10	C83.74	Burkitt lymphoma, lymph nodes of axilla and upper limb
ICD10	C83.75	Burkitt lymphoma, lymph nodes of inguinal region and lower limb
ICD10	C83.76	Burkitt lymphoma, intrapelvic lymph nodes
ICD10	C83.77	Burkitt lymphoma, spleen
ICD10	C83.78	Burkitt lymphoma, lymph nodes of multiple sites
ICD10	C83.79	Burkitt lymphoma, extranodal and solid organ sites
ICD10	C83.80	Other non-follicular lymphoma, unspecified site
ICD10	C83.81	Other non-follicular lymphoma, lymph nodes of head, face, and neck
ICD10	C83.82	Other non-follicular lymphoma, intrathoracic lymph nodes
ICD10	C83.83	Other non-follicular lymphoma, intra-abdominal lymph nodes
ICD10	C83.84	Other non-follicular lymphoma, lymph nodes of axilla and upper limb
ICD10	C83.85	Other non-follicular lymphoma, lymph nodes of inguinal region and lower limb
ICD10	C83.86	Other non-follicular lymphoma, intrapelvic lymph nodes
ICD10	C83.87	Other non-follicular lymphoma, spleen
ICD10	C83.88	Other non-follicular lymphoma, lymph nodes of multiple sites
ICD10	C83.89	Other non-follicular lymphoma, extranodal and solid organ sites
ICD10	C83.90	Non-follicular (diffuse) lymphoma, unspecified, unspecified site
ICD10	C83.91	Non-follicular (diffuse) lymphoma, unspecified, lymph nodes of head, face, and neck
ICD10	C83.92	Non-follicular (diffuse) lymphoma, unspecified, intrathoracic lymph nodes
ICD10	C83.93	Non-follicular (diffuse) lymphoma, unspecified, intra-abdominal lymph nodes
ICD10	C83.94	Non-follicular (diffuse) lymphoma, unspecified, lymph nodes of axilla and upper limb
ICD10	C83.95	Non-follicular (diffuse) lymphoma, unspecified, lymph nodes of inguinal region and lower limb
ICD10	C83.96	Non-follicular (diffuse) lymphoma, unspecified, intrapelvic lymph nodes
ICD10	C83.97	Non-follicular (diffuse) lymphoma, unspecified, spleen
ICD10	C83.98	Non-follicular (diffuse) lymphoma, unspecified, lymph nodes of multiple sites
ICD10	C83.99	Non-follicular (diffuse) lymphoma, unspecified, extranodal and solid organ sites
ICD10	C84.40	Peripheral T-cell lymphoma, not classified, unspecified site
ICD10	C84.41	Peripheral T-cell lymphoma, not classified, lymph nodes of head, face, and neck
ICD10	C84.42	Peripheral T-cell lymphoma, not classified, intrathoracic lymph nodes
ICD10	C84.43	Peripheral T-cell lymphoma, not classified, intra-abdominal lymph nodes
ICD10	C84.44	Peripheral T-cell lymphoma, not classified, lymph nodes of axilla and upper limb
ICD10	C84.45	Peripheral T-cell lymphoma, not classified, lymph nodes of inguinal region and lower limb
ICD10	C84.46	Peripheral T-cell lymphoma, not classified, intrapelvic lymph nodes
ICD10	C84.47	Peripheral T-cell lymphoma, not classified, spleen
ICD10	C84.48	Peripheral T-cell lymphoma, not classified, lymph nodes of multiple sites
ICD10	C84.49	Peripheral T-cell lymphoma, not classified, extranodal and solid organ sites
ICD10	C84.60	Anaplastic large cell lymphoma, ALK-positive, unspecified site
ICD10	C84.61	Anaplastic large cell lymphoma, ALK-positive, lymph nodes of head, face, and neck
ICD10	C84.62	Anaplastic large cell lymphoma, ALK-positive, intrathoracic lymph nodes
ICD10	C84.63	Anaplastic large cell lymphoma, ALK-positive, intra-abdominal lymph nodes
ICD10	C84.64	Anaplastic large cell lymphoma, ALK-positive, lymph nodes of axilla and upper limb
ICD10	C84.65	Anaplastic large cell lymphoma, ALK-positive, lymph nodes of inguinal region and lower limb
ICD10	C84.66	Anaplastic large cell lymphoma, ALK-positive, intrapelvic lymph nodes
ICD10	C84.67	Anaplastic large cell lymphoma, ALK-positive, spleen
ICD10	C84.68	Anaplastic large cell lymphoma, ALK-positive, lymph nodes of multiple sites
ICD10	C84.69	Anaplastic large cell lymphoma, ALK-positive, extranodal and solid organ sites
ICD10	C84.70	Anaplastic large cell lymphoma, ALK-negative, unspecified site
ICD10	C84.71	Anaplastic large cell lymphoma, ALK-negative, lymph nodes of head, face, and neck
ICD10	C84.72	Anaplastic large cell lymphoma, ALK-negative, intrathoracic lymph nodes
ICD10	C84.73	Anaplastic large cell lymphoma, ALK-negative, intra-abdominal lymph nodes
ICD10	C84.74	Anaplastic large cell lymphoma, ALK-negative, lymph nodes of axilla and upper limb
ICD10	C84.75	Anaplastic large cell lymphoma, ALK-negative, lymph nodes of inguinal region and lower limb
ICD10	C84.76	Anaplastic large cell lymphoma, ALK-negative, intrapelvic lymph nodes
ICD10	C84.77	Anaplastic large cell lymphoma, ALK-negative, spleen
ICD10	C84.78	Anaplastic large cell lymphoma, ALK-negative, lymph nodes of multiple sites
ICD10	C84.79	Anaplastic large cell lymphoma, ALK-negative, extranodal and solid organ sites
ICD10	C84.90	Mature T/NK-cell lymphomas, unspecified, unspecified site
ICD10	C84.91	Mature T/NK-cell lymphomas, unspecified, lymph nodes of head, face, and neck
ICD10	C84.92	Mature T/NK-cell lymphomas, unspecified, intrathoracic lymph nodes
ICD10	C84.93	Mature T/NK-cell lymphomas, unspecified, intra-abdominal lymph nodes
ICD10	C84.94	Mature T/NK-cell lymphomas, unspecified, lymph nodes of axilla and upper limb
ICD10	C84.95	Mature T/NK-cell lymphomas, unspecified, lymph nodes of inguinal region and lower limb
ICD10	C84.96	Mature T/NK-cell lymphomas, unspecified, intrapelvic lymph nodes
ICD10	C84.97	Mature T/NK-cell lymphomas, unspecified, spleen
ICD10	C84.98	Mature T/NK-cell lymphomas, unspecified, lymph nodes of multiple sites
ICD10	C84.99	Mature T/NK-cell lymphomas, unspecified, extranodal and solid organ sites
ICD10	C84.A0	Cutaneous T-cell lymphoma, unspecified, unspecified site
ICD10	C84.A1	Cutaneous T-cell lymphoma, unspecified lymph nodes of head, face, and neck
ICD10	C84.A2	Cutaneous T-cell lymphoma, unspecified, intrathoracic lymph nodes
ICD10	C84.A3	Cutaneous T-cell lymphoma, unspecified, intra-abdominal lymph nodes
ICD10	C84.A4	Cutaneous T-cell lymphoma, unspecified, lymph nodes of axilla and upper limb
ICD10	C84.A5	Cutaneous T-cell lymphoma, unspecified, lymph nodes of inguinal region and lower limb
ICD10	C84.A6	Cutaneous T-cell lymphoma, unspecified, intrapelvic lymph nodes
ICD10	C84.A7	Cutaneous T-cell lymphoma, unspecified, spleen
ICD10	C84.A8	Cutaneous T-cell lymphoma, unspecified, lymph nodes of multiple sites
ICD10	C84.A9	Cutaneous T-cell lymphoma, unspecified, extranodal and solid organ sites
ICD10	C84.Z0	Other mature T/NK-cell lymphomas, unspecified site
ICD10	C84.Z1	Other mature T/NK-cell lymphomas, lymph nodes of head, face, and neck
ICD10	C84.Z2	Other mature T/NK-cell lymphomas, intrathoracic lymph nodes
ICD10	C84.Z3	Other mature T/NK-cell lymphomas, intra-abdominal lymph nodes
ICD10	C84.Z4	Other mature T/NK-cell lymphomas, lymph nodes of axilla and upper limb
ICD10	C84.Z5	Other mature T/NK-cell lymphomas, lymph nodes of inguinal region and lower limb
ICD10	C84.Z6	Other mature T/NK-cell lymphomas, intrapelvic lymph nodes
ICD10	C84.Z7	Other mature T/NK-cell lymphomas, spleen
ICD10	C84.Z8	Other mature T/NK-cell lymphomas, lymph nodes of multiple sites
ICD10	C84.Z9	Other mature T/NK-cell lymphomas, extranodal and solid organ sites
ICD10	C85.10	Unspecified B-cell lymphoma, unspecified site
ICD10	C85.11	Unspecified B-cell lymphoma, lymph nodes of head, face, and neck
ICD10	C85.12	Unspecified B-cell lymphoma, intrathoracic lymph nodes
ICD10	C85.13	Unspecified B-cell lymphoma, intra-abdominal lymph nodes
ICD10	C85.14	Unspecified B-cell lymphoma, lymph nodes of axilla and upper limb
ICD10	C85.15	Unspecified B-cell lymphoma, lymph nodes of inguinal region and lower limb
ICD10	C85.16	Unspecified B-cell lymphoma, intrapelvic lymph nodes
ICD10	C85.17	Unspecified B-cell lymphoma, spleen
ICD10	C85.18	Unspecified B-cell lymphoma, lymph nodes of multiple sites
ICD10	C85.19	Unspecified B-cell lymphoma, extranodal and solid organ sites
ICD10	C85.20	Mediastinal (thymic) large B-cell lymphoma, unspecified site
ICD10	C85.21	Mediastinal (thymic) large B-cell lymphoma, lymph nodes of head, face, and neck
ICD10	C85.22	Mediastinal (thymic) large B-cell lymphoma, intrathoracic lymph nodes
ICD10	C85.23	Mediastinal (thymic) large B-cell lymphoma, intra-abdominal lymph nodes
ICD10	C85.24	Mediastinal (thymic) large B-cell lymphoma, lymph nodes of axilla and upper limb
ICD10	C85.25	Mediastinal (thymic) large B-cell lymphoma, lymph nodes of inguinal region and lower limb
ICD10	C85.26	Mediastinal (thymic) large B-cell lymphoma, intrapelvic lymph nodes
ICD10	C85.27	Mediastinal (thymic) large B-cell lymphoma, spleen
ICD10	C85.28	Mediastinal (thymic) large B-cell lymphoma, lymph nodes of multiple sites
ICD10	C85.29	Mediastinal (thymic) large B-cell lymphoma, extranodal and solid organ sites
ICD10	C85.80	Other specified types of non-Hodgkin lymphoma, unspecified site
ICD10	C85.81	Other specified types of non-Hodgkin lymphoma, lymph nodes of head, face, and neck
ICD10	C85.82	Other specified types of non-Hodgkin lymphoma, intrathoracic lymph nodes
ICD10	C85.83	Other specified types of non-Hodgkin lymphoma, intra-abdominal lymph nodes
ICD10	C85.84	Other specified types of non-Hodgkin lymphoma, lymph nodes of axilla and upper limb
ICD10	C85.85	Other specified types of non-Hodgkin lymphoma, lymph nodes of inguinal region and lower limb
ICD10	C85.86	Other specified types of non-Hodgkin lymphoma, intrapelvic lymph nodes
ICD10	C85.87	Other specified types of non-Hodgkin lymphoma, spleen
ICD10	C85.88	Other specified types of non-Hodgkin lymphoma, lymph nodes of multiple sites
ICD10	C85.89	Other specified types of non-Hodgkin lymphoma, extranodal and solid organ sites
ICD10	C85.90	Non-Hodgkin lymphoma, unspecified, unspecified site
ICD10	C85.91	Non-Hodgkin lymphoma, unspecified, lymph nodes of head, face, and neck
ICD10	C85.92	Non-Hodgkin lymphoma, unspecified, intrathoracic lymph nodes
ICD10	C85.93	Non-Hodgkin lymphoma, unspecified, intra-abdominal lymph nodes
ICD10	C85.94	Non-Hodgkin lymphoma, unspecified, lymph nodes of axilla and upper limb
ICD10	C85.95	Non-Hodgkin lymphoma, unspecified, lymph nodes of inguinal region and lower limb
ICD10	C85.96	Non-Hodgkin lymphoma, unspecified, intrapelvic lymph nodes
ICD10	C85.97	Non-Hodgkin lymphoma, unspecified, spleen
ICD10	C85.98	Non-Hodgkin lymphoma, unspecified, lymph nodes of multiple sites
ICD10	C85.99	Non-Hodgkin lymphoma, unspecified, extranodal and solid organ sites
ICD10	C86.0	Extranodal NK/T-cell lymphoma, nasal type
ICD10	C86.1	Hepatosplenic T-cell lymphoma
ICD10	C86.2	Enteropathy-type (intestinal) T-cell lymphoma
ICD10	C86.3	Subcutaneous panniculitis-like T-cell lymphoma
ICD10	C86.4	Blastic NK-cell lymphoma
ICD10	C86.5	Angioimmunoblastic T-cell lymphoma
ICD10	C88.4	Extranodal marginal zone B-cell lymphoma of mucosa-associated lymphoid tissue [MALT-lymphoma]
ICD10	C90.10	Plasma cell leukemia not having achieved remission
ICD10	C90.11	Plasma cell leukemia in remission
ICD10	C90.12	Plasma cell leukemia in relapse
ICD10	C91.00	Acute lymphoblastic leukemia not having achieved remission
ICD10	C91.01	Acute lymphoblastic leukemia, in remission
ICD10	C91.02	Acute lymphoblastic leukemia, in relapse
ICD10	C91.10	Chronic lymphocytic leukemia of B-cell type not having achieved remission
ICD10	C91.11	Chronic lymphocytic leukemia of B-cell type in remission
ICD10	C91.12	Chronic lymphocytic leukemia of B-cell type in relapse
ICD10	C91.30	Prolymphocytic leukemia of B-cell type not having achieved remission
ICD10	C91.31	Prolymphocytic leukemia of B-cell type, in remission
ICD10	C91.32	Prolymphocytic leukemia of B-cell type, in relapse
ICD10	C91.40	Hairy cell leukemia not having achieved remission
ICD10	C91.41	Hairy cell leukemia, in remission
ICD10	C91.42	Hairy cell leukemia, in relapse
ICD10	C91.50	Adult T-cell lymphoma/leukemia (HTLV-1-associated) not having achieved remission
ICD10	C91.51	Adult T-cell lymphoma/leukemia (HTLV-1-associated), in remission
ICD10	C91.52	Adult T-cell lymphoma/leukemia (HTLV-1-associated), in relapse
ICD10	C91.60	Prolymphocytic leukemia of T-cell type not having achieved remission
ICD10	C91.61	Prolymphocytic leukemia of T-cell type, in remission
ICD10	C91.62	Prolymphocytic leukemia of T-cell type, in relapse
ICD10	C91.90	Lymphoid leukemia, unspecified not having achieved remission
ICD10	C91.91	Lymphoid leukemia, unspecified, in remission
ICD10	C91.92	Lymphoid leukemia, unspecified, in relapse
ICD10	C91.A0	Mature B-cell leukemia Burkitt-type not having achieved remission
ICD10	C91.A1	Mature B-cell leukemia Burkitt-type, in remission
ICD10	C91.A2	Mature B-cell leukemia Burkitt-type, in relapse
ICD10	C91.Z0	Other lymphoid leukemia not having achieved remission
ICD10	C91.Z1	Other lymphoid leukemia, in remission
ICD10	C91.Z2	Other lymphoid leukemia, in relapse
ICD10	C92.00	Acute myeloblastic leukemia, not having achieved remission
ICD10	C92.01	Acute myeloblastic leukemia, in remission
ICD10	C92.02	Acute myeloblastic leukemia, in relapse
ICD10	C92.10	Chronic myeloid leukemia, BCR/ABL-positive, not having achieved remission
ICD10	C92.11	Chronic myeloid leukemia, BCR/ABL-positive, in remission
ICD10	C92.12	Chronic myeloid leukemia, BCR/ABL-positive, in relapse
ICD10	C92.20	Atypical chronic myeloid leukemia, BCR/ABL-negative, not having achieved remission
ICD10	C92.21	Atypical chronic myeloid leukemia, BCR/ABL-negative, in remission
ICD10	C92.22	Atypical chronic myeloid leukemia, BCR/ABL-negative, in relapse
ICD10	C92.40	Acute promyelocytic leukemia, not having achieved remission
ICD10	C92.41	Acute promyelocytic leukemia, in remission
ICD10	C92.42	Acute promyelocytic leukemia, in relapse
ICD10	C92.50	Acute myelomonocytic leukemia, not having achieved remission
ICD10	C92.51	Acute myelomonocytic leukemia, in remission
ICD10	C92.52	Acute myelomonocytic leukemia, in relapse
ICD10	C92.60	Acute myeloid leukemia with 11q23-abnormality not having achieved remission
ICD10	C92.61	Acute myeloid leukemia with 11q23-abnormality in remission
ICD10	C92.62	Acute myeloid leukemia with 11q23-abnormality in relapse
ICD10	C92.90	Myeloid leukemia, unspecified, not having achieved remission
ICD10	C92.91	Myeloid leukemia, unspecified in remission
ICD10	C92.92	Myeloid leukemia, unspecified in relapse
ICD10	C92.A0	Acute myeloid leukemia with multilineage dysplasia, not having achieved remission
ICD10	C92.A1	Acute myeloid leukemia with multilineage dysplasia, in remission
ICD10	C92.A2	Acute myeloid leukemia with multilineage dysplasia, in relapse
ICD10	C92.Z0	Other myeloid leukemia not having achieved remission
ICD10	C92.Z1	Other myeloid leukemia, in remission
ICD10	C92.Z2	Other myeloid leukemia, in relapse
ICD10	C93.00	Acute monoblastic/monocytic leukemia, not having achieved remission
ICD10	C93.01	Acute monoblastic/monocytic leukemia, in remission
ICD10	C93.02	Acute monoblastic/monocytic leukemia, in relapse
ICD10	C93.10	Chronic myelomonocytic leukemia not having achieved remission
ICD10	C93.11	Chronic myelomonocytic leukemia, in remission
ICD10	C93.12	Chronic myelomonocytic leukemia, in relapse
ICD10	C93.30	Juvenile myelomonocytic leukemia, not having achieved remission
ICD10	C93.31	Juvenile myelomonocytic leukemia, in remission
ICD10	C93.32	Juvenile myelomonocytic leukemia, in relapse
ICD10	C93.90	Monocytic leukemia, unspecified, not having achieved remission
ICD10	C93.91	Monocytic leukemia, unspecified in remission
ICD10	C93.92	Monocytic leukemia, unspecified in relapse
ICD10	C93.Z0	Other monocytic leukemia, not having achieved remission
ICD10	C93.Z1	Other monocytic leukemia, in remission
ICD10	C93.Z2	Other monocytic leukemia, in relapse
ICD10	C94.00	Acute erythroid leukemia, not having achieved remission
ICD10	C94.01	Acute erythroid leukemia, in remission
ICD10	C94.02	Acute erythroid leukemia, in relapse
ICD10	C94.20	Acute megakaryoblastic leukemia not having achieved remission
ICD10	C94.21	Acute megakaryoblastic leukemia, in remission
ICD10	C94.22	Acute megakaryoblastic leukemia, in relapse
ICD10	C94.30	Mast cell leukemia not having achieved remission
ICD10	C94.31	Mast cell leukemia, in remission
ICD10	C94.32	Mast cell leukemia, in relapse
ICD10	C94.80	Other specified leukemias not having achieved remission
ICD10	C94.81	Other specified leukemias, in remission
ICD10	C94.82	Other specified leukemias, in relapse
ICD10	C95.00	Acute leukemia of unspecified cell type not having achieved remission
ICD10	C95.01	Acute leukemia of unspecified cell type, in remission
ICD10	C95.02	Acute leukemia of unspecified cell type, in relapse
ICD10	C95.10	Chronic leukemia of unspecified cell type not having achieved remission
ICD10	C95.11	Chronic leukemia of unspecified cell type, in remission
ICD10	C95.12	Chronic leukemia of unspecified cell type, in relapse
ICD10	C95.90	Leukemia, unspecified not having achieved remission
ICD10	C95.91	Leukemia, unspecified, in remission
ICD10	C95.92	Leukemia, unspecified, in relapse
ICD10	D61.810	Antineoplastic chemotherapy induced pancytopenia
ICD10	D64.81	Anemia due to antineoplastic chemotherapy
ICD10	D70.1	Agranulocytosis secondary to cancer chemotherapy
ICD10	T80.810A	Extravasation of vesicant antineoplastic chemotherapy, initial encounter
ICD10	T80.810D	Extravasation of vesicant antineoplastic chemotherapy, subsequent encounter
ICD10	T80.810S	Extravasation of vesicant antineoplastic chemotherapy, sequela
ICD10	Z51.11	Encounter for antineoplastic chemotherapy
ICD10	Z80.6	Family history of leukemia
ICD10	Z85.6	Personal history of leukemia
ICD10	Z85.71	Personal history of Hodgkin lymphoma
ICD10	Z85.72	Personal history of non-Hodgkin lymphomas
ICD10	Z92.21	Personal history of antineoplastic chemotherapy

## Sheet: SNPsAndWeightsForPGS
Supplementary Data 2: SNPs and weightings retained in the WBC PGS.
SNP	Chromosome	Position (hg19; GRCh37)	A1	A2	Effect allele	Effect allele frequency	Effect allele beta
1:2993034:T:C	1	2993034	C	T	C	0.373968	-0.009807
1:3047742:C:T	1	3047742	T	C	T	0.259391	-0.01033
1:7895069:A:G	1	7895069	G	A	G	0.156625	-0.014222
1:8918313:T:C	1	8918313	C	T	C	0.502821	0.021532
1:9165685:G:A	1	9165685	A	G	A	0.217317	-0.015446
1:9709072:G:A	1	9709072	A	G	A	0.33041	-0.014039
1:10287414:C:A	1	10287414	A	C	A	0.0176	-0.058652
1:10471393:T:C	1	10471393	C	T	C	0.027697	-0.030376
1:10731625:A:G	1	10731625	G	A	G	0.497553	0.017425
1:11319587:A:G	1	11319587	G	A	G	0.706342	0.010331
1:17650818:G:A	1	17650818	A	G	A	0.586279	-0.009006
1:19662105:A:G	1	19662105	G	A	G	0.543221	0.009001
1:19976782:A:G	1	19976782	G	A	G	0.47549	0.011645
1:22341714:T:C	1	22341714	C	T	C	0.653573	-0.015402
1:23710475:C:T	1	23710475	T	C	T	0.49786	-0.009117
1:23849765:T:C	1	23849765	C	T	C	0.621485	-0.020589
1:23907099:G:A	1	23907099	A	G	A	0.438824	-0.009187
1:25294264:G:A	1	25294264	A	G	A	0.499437	0.009075
1:26474439:A:C	1	26474439	C	A	C	0.186832	-0.011744
1:26859695:T:C	1	26859695	C	T	C	0.23854	0.015327
1:26976424:G:A	1	26976424	A	G	A	0.21721	0.013632
1:27109442:C:T	1	27109442	T	C	T	0.038258	-0.027157
1:27140060:C:T	1	27140060	T	C	T	0.034195	-0.041492
1:28109632:A:G	1	28109632	G	A	G	0.010784	0.063938
1:28216736:C:T	1	28216736	T	C	T	0.365824	-0.018485
1:28735707:A:C	1	28735707	C	A	C	0.332389	-0.009557
1:31188316:A:C	1	31188316	C	A	C	0.357134	0.012387
1:31231680:C:T	1	31231680	T	C	T	0.18332	0.024844
1:35291225:C:T	1	35291225	T	C	T	0.231531	0.014454
1:35841258:C:T	1	35841258	T	C	T	0.09623	0.015645
1:36769917:C:T	1	36769917	T	C	T	0.048619	0.022087
1:36943141:A:G	1	36943141	G	A	G	0.613858	-0.035584
1:36947888:G:A	1	36947888	A	G	A	0.012017	0.114313
1:37004271:G:A	1	37004271	A	G	A	0.223724	-0.011237
1:37939999:G:A	1	37939999	A	G	A	0.345629	-0.011916
1:39291708:A:G	1	39291708	G	A	G	0.226403	0.019541
1:40419732:C:T	1	40419732	T	C	T	0.25685	0.013429
1:40509166:C:T	1	40509166	T	C	T	0.670554	-0.010746
1:40828843:A:G	1	40828843	G	A	G	0.440142	0.009134
1:41356780:A:G	1	41356780	G	A	G	0.105911	-0.020796
1:41764471:T:C	1	41764471	C	T	C	0.230642	-0.010942
1:42198576:G:A	1	42198576	A	G	A	0.333354	-0.015649
1:43412455:C:T	1	43412455	T	C	T	0.174387	-0.019965
1:43760236:G:T	1	43760236	T	G	T	0.37578	0.011748
1:46321843:T:C	1	46321843	C	T	C	0.435077	-0.018823
1:47071399:T:C	1	47071399	C	T	C	0.020299	0.032457
1:54894176:T:C	1	54894176	C	T	C	0.379911	-0.009044
1:56605746:A:G	1	56605746	G	A	G	0.355448	0.01436
1:56906274:G:A	1	56906274	A	G	A	0.896318	0.027415
1:62107021:A:G	1	62107021	G	A	G	0.776835	-0.015546
1:65423920:T:C	1	65423920	C	T	C	0.785364	-0.014589
1:65832970:C:T	1	65832970	T	C	T	0.018932	0.039018
1:66049167:A:G	1	66049167	G	A	G	0.485545	-0.021495
1:66149341:G:A	1	66149341	A	G	A	0.356606	-0.043688
1:66290024:C:T	1	66290024	T	C	T	0.015113	0.043848
1:66566004:G:T	1	66566004	T	G	T	0.376776	0.011945
1:67145847:A:G	1	67145847	G	A	G	0.290872	0.01041
1:67487376:C:A	1	67487376	A	C	A	0.565023	-0.017212
1:68056314:A:G	1	68056314	G	A	G	0.086122	-0.021647
1:71655652:T:C	1	71655652	C	T	C	0.199586	-0.011826
1:75128703:G:T	1	75128703	T	G	T	0.664483	0.009448
1:76503162:G:A	1	76503162	A	G	A	0.800487	-0.011372
1:79411968:C:A	1	79411968	A	C	A	0.0304	0.048456
1:79556934:G:T	1	79556934	T	G	T	0.339907	0.009387
1:89339926:T:C	1	89339926	C	T	C	0.015194	-0.036784
1:91584916:A:G	1	91584916	G	A	G	0.660173	-0.011032
1:92842367:A:C	1	92842367	C	A	C	0.015343	0.068536
1:94050241:T:G	1	94050241	G	T	G	0.20345	0.016401
1:94689588:C:T	1	94689588	T	C	T	0.083277	-0.018236
1:95048620:C:T	1	95048620	T	C	T	0.224275	-0.010572
1:101107748:C:T	1	101107748	T	C	T	0.518912	0.01496
1:101225604:T:G	1	101225604	G	T	G	0.408324	0.017955
1:101655115:A:C	1	101655115	C	A	C	0.357679	-0.011788
1:101704532:G:T	1	101704532	T	G	T	0.359174	0.011732
1:102039242:T:G	1	102039242	G	T	G	0.12904	-0.013685
1:108737586:C:T	1	108737586	T	C	T	0.463215	0.016388
1:109364162:C:T	1	109364162	T	C	T	0.226639	0.011771
1:109417677:C:A	1	109417677	A	C	A	0.092637	-0.015457
1:110377320:C:T	1	110377320	T	C	T	0.513034	-0.009177
1:110470764:G:A	1	110470764	A	G	A	0.15039	0.024008
1:110505854:C:T	1	110505854	T	C	T	0.014745	0.037063
1:110787397:T:C	1	110787397	C	T	C	0.744622	0.011574
1:111686497:A:C	1	111686497	C	A	C	0.652749	0.011928
1:112195091:A:G	1	112195091	G	A	G	0.127396	0.014798
1:113233193:G:A	1	113233193	A	G	A	0.523256	-0.009289
1:115236057:G:A	1	115236057	A	G	A	0.127584	-0.015546
1:117544331:A:C	1	117544331	C	A	C	0.075143	-0.019531
1:150514741:T:G	1	150514741	G	T	G	0.608106	0.018642
1:150586613:C:T	1	150586613	T	C	T	0.012371	0.038753
1:151321388:A:G	1	151321388	G	A	G	0.011052	-0.050797
1:151337788:A:G	1	151337788	G	A	G	0.642556	-0.010019
1:153337943:G:A	1	153337943	A	G	A	0.264498	0.010669
1:153672247:G:T	1	153672247	T	G	T	0.535503	0.009705
1:155076079:C:T	1	155076079	T	C	T	0.433355	0.009833
1:156089873:C:T	1	156089873	T	C	T	0.045421	-0.033478
1:156471998:G:T	1	156471998	T	G	T	0.228235	0.014794
1:156848946:G:T	1	156848946	T	G	T	0.059939	-0.019936
1:158586277:G:A	1	158586277	A	G	A	0.266111	0.014982
1:159174885:T:C	1	159174885	C	T	C	0.237484	0.019799
1:159175494:C:T	1	159175494	T	C	T	0.013363	-0.151481
1:159517170:A:C	1	159517170	C	A	C	0.163753	0.01194
1:159892088:G:A	1	159892088	A	G	A	0.41768	0.009534
1:161051134:T:C	1	161051134	C	T	C	0.764151	0.011165
1:161069544:G:A	1	161069544	A	G	A	0.052582	0.021428
1:161186303:G:A	1	161186303	A	G	A	0.103518	-0.025334
1:161457416:A:G	1	161457416	G	A	G	0.108686	0.016626
1:161618346:G:A	1	161618346	A	G	A	0.138364	-0.029384
1:161695221:A:C	1	161695221	C	A	C	0.118965	-0.017258
1:161733707:G:A	1	161733707	A	G	A	0.050561	0.02687
1:162675040:T:C	1	162675040	C	T	C	0.928017	0.01863
1:163181430:A:G	1	163181430	G	A	G	0.189082	-0.011661
1:164504844:C:A	1	164504844	A	C	A	0.245466	0.010057
1:165600391:C:T	1	165600391	T	C	T	0.010557	0.044064
1:166839174:G:A	1	166839174	A	G	A	0.199569	-0.019265
1:167600842:C:T	1	167600842	T	C	T	0.421903	0.01621
1:169467654:G:A	1	169467654	A	G	A	0.977829	-0.032339
1:169710669:A:G	1	169710669	G	A	G	0.193163	0.014763
1:174075302:C:T	1	174075302	T	C	T	0.176766	-0.016467
1:180905694:C:T	1	180905694	T	C	T	0.314627	-0.015409
1:182145545:C:T	1	182145545	T	C	T	0.333689	0.014395
1:182326237:G:A	1	182326237	A	G	A	0.161298	0.01207
1:182958801:T:C	1	182958801	C	T	C	0.131202	-0.015632
1:185295258:G:A	1	185295258	A	G	A	0.119149	-0.015933
1:198018327:A:G	1	198018327	G	A	G	0.014818	-0.039575
1:198632356:C:T	1	198632356	T	C	T	0.341689	0.011522
1:198663661:G:A	1	198663661	A	G	A	0.052086	-0.043813
1:199751611:C:T	1	199751611	T	C	T	0.150498	-0.014058
1:200032879:C:T	1	200032879	T	C	T	0.180996	-0.012983
1:200296339:T:C	1	200296339	C	T	C	0.712432	0.013402
1:200914139:C:T	1	200914139	T	C	T	0.117283	-0.013318
1:203650945:C:T	1	203650945	T	C	T	0.89945	-0.026026
1:204269383:A:G	1	204269383	G	A	G	0.267499	-0.010971
1:205245233:A:G	1	205245233	G	A	G	0.916387	0.021321
1:205636334:A:C	1	205636334	C	A	C	0.228883	0.011781
1:205802463:A:G	1	205802463	G	A	G	0.057925	-0.019416
1:206669465:C:T	1	206669465	T	C	T	0.220679	-0.013036
1:207235954:G:A	1	207235954	A	G	A	0.410108	-0.011397
1:207934849:A:G	1	207934849	G	A	G	0.220218	-0.026549
1:212405792:C:T	1	212405792	T	C	T	0.818174	0.013484
1:213953479:C:T	1	213953479	T	C	T	0.603948	-0.014697
1:214405704:G:T	1	214405704	T	G	T	0.600086	0.009703
1:221057662:G:A	1	221057662	A	G	A	0.193616	0.020943
1:221672150:G:A	1	221672150	A	G	A	0.060924	0.021754
1:224314777:G:A	1	224314777	A	G	A	0.261643	-0.011924
1:224451838:C:A	1	224451838	A	C	A	0.039622	0.027355
1:224637790:T:C	1	224637790	C	T	C	0.212693	0.024903
1:224784626:G:A	1	224784626	A	G	A	0.018638	-0.032837
1:225895806:G:A	1	225895806	A	G	A	0.117457	-0.027637
1:226483926:G:A	1	226483926	A	G	A	0.010747	0.050397
1:227206038:T:C	1	227206038	C	T	C	0.636644	-0.017823
1:231008104:C:T	1	231008104	T	C	T	0.16795	-0.012072
1:234765256:G:A	1	234765256	A	G	A	0.243389	-0.017399
1:234909298:C:T	1	234909298	T	C	T	0.550979	0.016752
1:234991559:C:T	1	234991559	T	C	T	0.094694	-0.01692
1:236105910:T:C	1	236105910	C	T	C	0.892184	-0.057486
1:244488871:G:A	1	244488871	A	G	A	0.141966	-0.014802
1:247417516:G:A	1	247417516	A	G	A	0.293399	0.011692
1:247503380:C:T	1	247503380	T	C	T	0.011184	0.04076
1:247549115:C:A	1	247549115	A	C	A	0.669868	-0.013379
1:247588053:C:T	1	247588053	T	C	T	0.123549	-0.024205
1:247606276:T:C	1	247606276	C	T	C	0.374222	-0.027014
1:247683070:C:T	1	247683070	T	C	T	0.177371	-0.016729
1:248039451:C:T	1	248039451	T	C	T	0.336145	0.025138
1:248073940:C:T	1	248073940	T	C	T	0.650409	-0.009354
2:5922918:C:T	2	5922918	T	C	T	0.265552	-0.011653
2:8677584:C:T	2	8677584	T	C	T	0.586796	0.010009
2:8764874:C:T	2	8764874	T	C	T	0.570737	0.009077
2:11943082:C:T	2	11943082	T	C	T	0.052686	0.01967
2:12914541:A:G	2	12914541	G	A	G	0.497247	0.018531
2:16702654:G:A	2	16702654	A	G	A	0.677622	-0.013718
2:20821783:T:C	2	20821783	C	T	C	0.014949	-0.038617
2:24000145:T:C	2	24000145	C	T	C	0.131112	0.034599
2:24530308:A:G	2	24530308	G	A	G	0.081877	-0.021119
2:25444521:A:G	2	25444521	G	A	G	0.128956	0.016859
2:25585131:G:A	2	25585131	A	G	A	0.069176	-0.018603
2:25608947:G:A	2	25608947	A	G	A	0.113938	0.017759
2:26206255:T:G	2	26206255	G	T	G	0.095799	0.021449
2:27039792:G:A	2	27039792	A	G	A	0.4866	0.012308
2:27730940:T:C	2	27730940	C	T	C	0.601256	-0.032863
2:27887160:C:T	2	27887160	C	T	C	0.987308	-0.043411
2:28618161:G:A	2	28618161	A	G	A	0.42629	-0.012352
2:31457981:T:C	2	31457981	C	T	C	0.702621	0.014559
2:31544866:G:A	2	31544866	A	G	A	0.101489	0.018347
2:36573988:T:C	2	36573988	C	T	C	0.163972	0.012004
2:37392825:G:A	2	37392825	A	G	A	0.033499	-0.029202
2:38595137:C:T	2	38595137	T	C	T	0.243547	-0.010449
2:39392805:G:A	2	39392805	A	G	A	0.054861	-0.020242
2:42642606:C:A	2	42642606	A	C	A	0.573684	0.009795
2:43351269:T:G	2	43351269	G	T	G	0.373572	-0.010661
2:43512130:C:T	2	43512130	T	C	T	0.343038	-0.011755
2:45878760:G:T	2	45878760	T	G	T	0.250367	0.01148
2:46067445:T:G	2	46067445	G	T	G	0.761993	0.014783
2:46195122:A:C	2	46195122	C	A	C	0.657801	0.009528
2:48716822:G:T	2	48716822	T	G	T	0.748451	0.011987
2:48997707:G:A	2	48997707	A	G	A	0.14636	0.012036
2:55003484:C:T	2	55003484	T	C	T	0.074561	0.028639
2:55297818:C:T	2	55297818	T	C	T	0.596651	0.008853
2:58177454:G:A	2	58177454	A	G	A	0.031785	-0.025906
2:61711815:G:T	2	61711815	T	G	T	0.487243	-0.021916
2:62112837:A:G	2	62112837	G	A	G	0.94797	0.019881
2:62613400:C:A	2	62613400	A	C	A	0.088547	-0.016216
2:64193684:C:T	2	64193684	T	C	T	0.107739	-0.013759
2:65644561:T:C	2	65644561	C	T	C	0.409384	0.022407
2:66660403:G:T	2	66660403	T	G	T	0.691802	-0.015007
2:67727071:G:A	2	67727071	A	G	A	0.700481	-0.009946
2:68873071:A:G	2	68873071	G	A	G	0.046008	-0.025047
2:68919415:A:C	2	68919415	C	A	C	0.39772	-0.008664
2:68962137:G:A	2	68962137	A	G	A	0.256957	0.011598
2:69619175:T:C	2	69619175	C	T	C	0.389748	-0.010179
2:70386112:C:T	2	70386112	T	C	T	0.056211	-0.032328
2:71677946:G:A	2	71677946	A	G	A	0.185481	-0.013798
2:71779334:T:C	2	71779334	C	T	C	0.670772	-0.009617
2:85425048:T:C	2	85425048	C	T	C	0.17625	-0.013314
2:85541083:T:C	2	85541083	C	T	C	0.513551	-0.014919
2:85854015:A:G	2	85854015	G	A	G	0.335169	-0.010637
2:101603812:A:G	2	101603812	G	A	G	0.27787	0.009738
2:101735276:A:C	2	101735276	C	A	C	0.623451	0.020577
2:102533882:T:C	2	102533882	C	T	C	0.730904	0.018041
2:102966067:G:A	2	102966067	A	G	A	0.538323	0.009649
2:106197541:T:G	2	106197541	G	T	G	0.109282	0.019134
2:111607832:A:G	2	111607832	G	A	G	0.379412	0.014871
2:111899881:G:A	2	111899881	A	G	A	0.063539	0.018428
2:111908567:C:T	2	111908567	T	C	T	0.102254	-0.018995
2:112188885:C:T	2	112188885	T	C	T	0.39737	0.011858
2:112238447:G:A	2	112238447	A	G	A	0.075702	-0.023786
2:112637867:T:G	2	112637867	G	T	G	0.234352	-0.012808
2:112873034:G:T	2	112873034	T	G	T	0.520581	0.01698
2:113026874:A:C	2	113026874	C	A	C	0.015629	0.052528
2:113577449:T:C	2	113577449	C	T	C	0.91383	-0.016088
2:113712407:C:T	2	113712407	T	C	T	0.011929	-0.060264
2:113841030:A:G	2	113841030	G	A	G	0.402192	0.036475
2:113953657:A:C	2	113953657	C	A	C	0.482225	0.018639
2:114119397:G:A	2	114119397	A	G	A	0.325758	0.010259
2:114849036:T:C	2	114849036	C	T	C	0.741271	-0.011095
2:127846807:G:A	2	127846807	A	G	A	0.234905	0.012775
2:128410244:C:T	2	128410244	T	C	T	0.120295	0.021084
2:128785663:C:T	2	128785663	T	C	T	0.074242	0.017025
2:142933399:G:A	2	142933399	A	G	A	0.187141	-0.012852
2:143549616:A:C	2	143549616	C	A	C	0.043151	-0.02228
2:143886819:G:A	2	143886819	A	G	A	0.124095	-0.035863
2:144367569:G:A	2	144367569	A	G	A	0.40651	-0.012969
2:145258445:C:T	2	145258445	T	C	T	0.844144	0.01417
2:145787050:T:C	2	145787050	C	T	C	0.744485	-0.014328
2:153282375:A:G	2	153282375	G	A	G	0.155382	-0.021508
2:160208116:C:T	2	160208116	T	C	T	0.469867	0.011098
2:160341805:T:C	2	160341805	C	T	C	0.022397	-0.048872
2:160538327:T:G	2	160538327	G	T	G	0.014141	-0.04255
2:160593526:A:G	2	160593526	G	A	G	0.023508	0.038688
2:160616180:G:A	2	160616180	G	A	G	0.985394	0.056694
2:160687231:A:G	2	160687231	G	A	G	0.830063	-0.030932
2:161336406:C:A	2	161336406	A	C	A	0.467123	-0.022084
2:161650240:C:T	2	161650240	T	C	T	0.738862	0.011295
2:162759768:G:A	2	162759768	A	G	A	0.039296	0.02579
2:162866992:C:T	2	162866992	T	C	T	0.109993	-0.021794
2:163020518:A:C	2	163020518	C	A	C	0.071854	0.018608
2:163136942:A:G	2	163136942	A	G	A	0.985583	-0.040544
2:169065204:C:T	2	169065204	T	C	T	0.06834	-0.018521
2:169678681:T:C	2	169678681	C	T	C	0.695343	-0.011358
2:169710607:G:A	2	169710607	A	G	A	0.31759	0.024413
2:181725206:A:G	2	181725206	G	A	G	0.44328	-0.009194
2:182013497:G:A	2	182013497	A	G	A	0.103404	-0.014385
2:182114713:T:G	2	182114713	G	T	G	0.067378	-0.02631
2:182235496:A:C	2	182235496	C	A	C	0.255265	0.028764
2:182315885:G:T	2	182315885	T	G	T	0.554185	0.035796
2:182419149:T:C	2	182419149	C	T	C	0.320234	0.01118
2:184161788:G:A	2	184161788	A	G	A	0.52897	0.008595
2:188242369:A:G	2	188242369	G	A	G	0.199427	-0.020033
2:192521279:C:T	2	192521279	T	C	T	0.070553	0.02714
2:198558024:A:C	2	198558024	C	A	C	0.198738	-0.013795
2:202112471:G:T	2	202112471	T	G	T	0.605269	0.015422
2:202639198:A:G	2	202639198	G	A	G	0.835926	0.013841
2:203477868:C:A	2	203477868	A	C	A	0.29729	-0.011931
2:209170416:T:C	2	209170416	C	T	C	0.051664	0.019886
2:211143185:A:C	2	211143185	C	A	C	0.500893	-0.010185
2:211540507:C:A	2	211540507	A	C	A	0.314955	-0.021105
2:213935900:T:C	2	213935900	C	T	C	0.417873	0.012292
2:216250263:C:T	2	216250263	T	C	T	0.23425	-0.014349
2:217681961:G:A	2	217681961	A	G	A	0.258797	-0.011044
2:218704674:G:A	2	218704674	A	G	A	0.511257	-0.009313
2:218893846:G:A	2	218893846	A	G	A	0.137468	-0.014767
2:219134950:C:T	2	219134950	T	C	T	0.560742	0.017799
2:219461047:A:C	2	219461047	C	A	C	0.008429	-0.095953
2:220031255:T:C	2	220031255	C	T	C	0.140114	-0.018302
2:220165527:C:T	2	220165527	T	C	T	0.014457	0.04201
2:225753342:A:G	2	225753342	G	A	G	0.156679	-0.014886
2:227105921:C:T	2	227105921	T	C	T	0.644643	0.01116
2:228320192:C:T	2	228320192	T	C	T	0.590184	-0.012009
2:232395257:T:C	2	232395257	C	T	C	0.080912	0.015728
2:232579379:G:A	2	232579379	A	G	A	0.226697	-0.023602
2:233417552:G:A	2	233417552	A	G	A	0.70271	-0.012267
2:233930081:A:G	2	233930081	G	A	G	0.189321	0.012935
2:234113057:G:A	2	234113057	A	G	A	0.189753	0.01315
2:234278549:C:T	2	234278549	T	C	T	0.115091	-0.016429
2:237651676:G:A	2	237651676	A	G	A	0.099294	0.014234
2:237779229:C:T	2	237779229	T	C	T	0.74307	0.027162
2:237947882:C:T	2	237947882	T	C	T	0.276497	-0.0112
2:238873673:G:A	2	238873673	A	G	A	0.38259	-0.011473
2:239901311:C:T	2	239901311	T	C	T	0.448278	0.010238
2:242421866:G:A	2	242421866	A	G	A	0.658817	0.011358
3:8471136:T:C	3	8471136	C	T	C	0.105132	-0.016568
3:9517369:C:T	3	9517369	T	C	T	0.103678	0.015982
3:11291565:G:A	3	11291565	A	G	A	0.656153	0.010253
3:12266804:A:G	3	12266804	G	A	G	0.394237	-0.025822
3:12619083:G:A	3	12619083	A	G	A	0.355156	0.011294
3:12962074:G:A	3	12962074	A	G	A	0.149715	0.017915
3:14277058:C:T	3	14277058	T	C	T	0.133879	-0.016816
3:14849002:C:T	3	14849002	T	C	T	0.098983	0.015502
3:15615800:G:T	3	15615800	T	G	T	0.014237	-0.038075
3:17210757:T:C	3	17210757	C	T	C	0.176839	0.012543
3:18282574:G:A	3	18282574	A	G	A	0.248346	0.010319
3:18764275:A:G	3	18764275	G	A	G	0.175139	0.018519
3:18955299:A:G	3	18955299	G	A	G	0.180142	-0.010937
3:20098386:G:T	3	20098386	T	G	T	0.42047	0.009696
3:27334294:C:T	3	27334294	T	C	T	0.282198	-0.012877
3:27637104:A:C	3	27637104	C	A	C	0.041318	0.022522
3:28577700:A:C	3	28577700	C	A	C	0.025565	-0.028457
3:30662474:G:A	3	30662474	A	G	A	0.012599	-0.041363
3:33097489:G:A	3	33097489	A	G	A	0.00952	-0.050263
3:37987856:C:A	3	37987856	A	C	A	0.098399	0.016164
3:39307162:G:A	3	39307162	A	G	A	0.172487	0.020274
3:42578768:G:A	3	42578768	A	G	A	0.535098	0.008975
3:42909050:T:C	3	42909050	C	T	C	0.384323	-0.024654
3:43021573:T:C	3	43021573	C	T	C	0.018335	0.035629
3:43035282:G:A	3	43035282	A	G	A	0.015	0.036182
3:46731303:A:G	3	46731303	G	A	G	0.308269	-0.012098
3:47203783:G:T	3	47203783	T	G	T	0.596564	0.025974
3:47773221:A:C	3	47773221	C	A	C	0.018404	0.033332
3:48638801:C:T	3	48638801	T	C	T	0.030897	-0.030471
3:49125063:C:T	3	49125063	T	C	T	0.042528	0.029585
3:56759692:C:T	3	56759692	T	C	T	0.423508	-0.011069
3:56848999:T:C	3	56848999	C	T	C	0.498475	0.01247
3:57751032:A:G	3	57751032	G	A	G	0.597523	-0.012907
3:58029016:C:T	3	58029016	T	C	T	0.334583	-0.017349
3:63842629:C:T	3	63842629	T	C	T	0.633275	-0.013264
3:64703394:G:T	3	64703394	T	G	T	0.280931	-0.012721
3:69807905:G:T	3	69807905	T	G	T	0.225909	-0.011932
3:70940474:G:A	3	70940474	A	G	A	0.053082	-0.024206
3:71324580:T:C	3	71324580	C	T	C	0.608035	-0.012323
3:71528943:C:T	3	71528943	T	C	T	0.801537	0.01438
3:98416900:G:T	3	98416900	T	G	T	0.442233	0.014641
3:101896416:G:A	3	101896416	A	G	A	0.601794	0.00865
3:107295665:C:T	3	107295665	T	C	T	0.168472	-0.023984
3:107483359:T:C	3	107483359	C	T	C	0.045377	0.025816
3:107698868:C:A	3	107698868	A	C	A	0.472258	0.008632
3:112693983:T:G	3	112693983	G	T	G	0.014217	-0.039137
3:119056040:G:A	3	119056040	A	G	A	0.18798	-0.013518
3:119768246:G:T	3	119768246	T	G	T	0.3731	-0.012328
3:122839876:G:A	3	122839876	A	G	A	0.590898	-0.01052
3:123105721:G:A	3	123105721	A	G	A	0.225226	-0.014295
3:124463657:C:T	3	124463657	T	C	T	0.471805	-0.008668
3:126598169:T:C	3	126598169	C	T	C	0.032406	0.025129
3:128174156:C:T	3	128174156	T	C	T	0.521605	-0.010346
3:128294015:C:T	3	128294015	T	C	T	0.02354	0.030372
3:128317273:C:T	3	128317273	T	C	T	0.689211	0.024566
3:128495482:A:G	3	128495482	G	A	G	0.040426	0.035234
3:128703016:C:T	3	128703016	T	C	T	0.029714	0.026163
3:129137188:C:T	3	129137188	T	C	T	0.070706	-0.022572
3:132250941:A:G	3	132250941	G	A	G	0.090317	0.025857
3:136674500:A:C	3	136674500	C	A	C	0.489868	0.015098
3:140933565:G:T	3	140933565	T	G	T	0.127328	0.027526
3:141206800:C:T	3	141206800	T	C	T	0.064757	-0.044448
3:141592658:T:C	3	141592658	C	T	C	0.512372	-0.011956
3:142002869:C:T	3	142002869	T	C	T	0.13216	-0.013552
3:142653512:C:T	3	142653512	T	C	T	0.08276	0.018669
3:150002560:T:C	3	150002560	C	T	C	0.78204	0.014497
3:150707804:A:G	3	150707804	G	A	G	0.091431	0.021178
3:150707915:G:T	3	150707915	T	G	T	0.583734	0.012822
3:150990510:C:A	3	150990510	A	C	A	0.827718	0.023275
3:151975814:T:C	3	151975814	C	T	C	0.017108	-0.038861
3:151976549:A:G	3	151976549	G	A	G	0.324238	0.013577
3:156797225:T:C	3	156797225	C	T	C	0.404652	0.014772
3:158970212:T:C	3	158970212	C	T	C	0.632165	-0.008786
3:159685693:G:A	3	159685693	A	G	A	0.229475	0.01096
3:169152663:C:T	3	169152663	T	C	T	0.515358	0.008443
3:169319801:G:A	3	169319801	A	G	A	0.636322	-0.014309
3:172503541:C:T	3	172503541	T	C	T	0.055076	0.022026
3:173564727:A:G	3	173564727	G	A	G	0.129471	-0.012825
3:182759755:C:T	3	182759755	T	C	T	0.710625	-0.010272
3:183730295:C:T	3	183730295	T	C	T	0.369536	0.018004
3:184091881:T:C	3	184091881	C	T	C	0.139109	0.01505
3:184554863:C:T	3	184554863	T	C	T	0.021792	-0.036542
3:185307363:T:G	3	185307363	G	T	G	0.403835	0.009634
3:185895599:A:G	3	185895599	G	A	G	0.028476	-0.029103
3:185912816:C:T	3	185912816	T	C	T	0.094175	0.022319
3:185989567:G:A	3	185989567	A	G	A	0.784789	-0.014138
3:186201112:G:A	3	186201112	A	G	A	0.30492	0.012365
3:187396582:A:G	3	187396582	G	A	G	0.112007	0.01483
3:187728288:C:T	3	187728288	T	C	T	0.275392	-0.009567
3:188011803:G:A	3	188011803	A	G	A	0.109373	-0.016512
3:194194246:T:C	3	194194246	C	T	C	0.01083	-0.042858
3:194226893:A:G	3	194226893	G	A	G	0.318201	0.010028
3:194389876:A:G	3	194389876	G	A	G	0.56322	0.010499
3:196118908:C:A	3	196118908	A	C	A	0.096469	-0.014784
3:196518623:G:A	3	196518623	A	G	A	0.414149	-0.033578
3:196747300:C:T	3	196747300	T	C	T	0.639725	-0.009306
4:669215:G:A	4	669215	A	G	A	0.012017	-0.047151
4:706700:T:C	4	706700	C	T	C	0.427987	0.02176
4:1301257:T:C	4	1301257	C	T	C	0.023583	-0.03056
4:2259035:G:A	4	2259035	A	G	A	0.03854	0.023366
4:3105200:G:A	4	3105200	A	G	A	0.353128	-0.016477
4:6893181:C:T	4	6893181	T	C	T	0.176855	0.016203
4:6969919:A:G	4	6969919	G	A	G	0.362358	-0.019985
4:7866500:C:A	4	7866500	A	C	A	0.681282	0.00976
4:9689691:C:T	4	9689691	T	C	T	0.046027	-0.022325
4:10032516:T:G	4	10032516	G	T	G	0.279931	0.012631
4:26298288:C:A	4	26298288	A	C	A	0.052051	-0.02526
4:27450121:T:C	4	27450121	C	T	C	0.672121	0.020682
4:36312542:G:A	4	36312542	A	G	A	0.043032	0.055643
4:38132999:A:G	4	38132999	G	A	G	0.330296	-0.012923
4:38366390:A:G	4	38366390	G	A	G	0.681778	0.018566
4:38680015:A:G	4	38680015	G	A	G	0.355109	0.020133
4:39038687:A:C	4	39038687	C	A	C	0.582191	-0.010366
4:41543318:C:T	4	41543318	T	C	T	0.124048	0.01499
4:48800910:G:A	4	48800910	A	G	A	0.279355	-0.012113
4:52930520:T:C	4	52930520	C	T	C	0.179862	-0.011698
4:54243141:A:G	4	54243141	G	A	G	0.14807	0.015396
4:55358176:C:A	4	55358176	A	C	A	0.085207	0.016403
4:55408999:T:C	4	55408999	C	T	C	0.155337	0.028815
4:55500714:G:T	4	55500714	T	G	T	0.483581	-0.019466
4:56026462:C:T	4	56026462	T	C	T	0.601355	0.012964
4:57769824:T:C	4	57769824	C	T	C	0.186557	-0.025822
4:72397550:C:A	4	72397550	A	C	A	0.841043	-0.012469
4:72615362:A:G	4	72615362	G	A	G	0.29001	-0.029079
4:74408562:G:A	4	74408562	A	G	A	0.023378	-0.0395
4:74591855:A:G	4	74591855	G	A	G	0.069119	-0.018473
4:74703999:C:T	4	74703999	T	C	T	0.374415	0.042606
4:74766693:C:T	4	74766693	T	C	T	0.260877	0.020164
4:74783906:G:A	4	74783906	A	G	A	0.019037	-0.055179
4:74923240:A:G	4	74923240	A	G	A	0.98589	0.068571
4:74948054:A:C	4	74948054	C	A	C	0.622486	-0.063244
4:74968499:C:T	4	74968499	C	T	C	0.985345	0.03852
4:75058575:T:G	4	75058575	G	T	G	0.010178	-0.056165
4:75070677:C:T	4	75070677	T	C	T	0.010621	-0.046448
4:75174482:C:A	4	75174482	A	C	A	0.012727	0.043287
4:75198158:T:G	4	75198158	G	T	G	0.45645	-0.010396
4:79639615:A:G	4	79639615	G	A	G	0.67134	0.013916
4:80898027:C:T	4	80898027	T	C	T	0.530331	-0.013385
4:83547862:G:A	4	83547862	A	G	A	0.184697	-0.046415
4:83625481:C:T	4	83625481	T	C	T	0.446019	0.009346
4:83908766:A:G	4	83908766	G	A	G	0.739776	-0.016545
4:84077771:G:T	4	84077771	T	G	T	0.19304	0.010692
4:86719165:T:C	4	86719165	C	T	C	0.147429	0.014669
4:88220509:A:G	4	88220509	G	A	G	0.433334	0.01069
4:89848583:T:C	4	89848583	C	T	C	0.786042	0.015861
4:90223611:A:G	4	90223611	G	A	G	0.453375	0.011816
4:103449131:A:G	4	103449131	G	A	G	0.025546	-0.050832
4:103583208:A:G	4	103583208	G	A	G	0.460231	-0.010725
4:106061534:C:A	4	106061534	A	C	A	0.382312	-0.014619
4:108644404:T:C	4	108644404	C	T	C	0.911056	0.015095
4:110852459:A:G	4	110852459	G	A	G	0.345796	-0.012866
4:117951977:T:C	4	117951977	C	T	C	0.041988	0.021062
4:120263315:T:G	4	120263315	G	T	G	0.353947	-0.015667
4:122009320:G:A	4	122009320	A	G	A	0.052421	-0.0206
4:144206948:T:C	4	144206948	C	T	C	0.499523	0.010673
4:144793920:A:C	4	144793920	C	A	C	0.043923	-0.022759
4:145026126:C:T	4	145026126	T	C	T	0.033197	0.052247
4:145434744:A:G	4	145434744	G	A	G	0.40709	-0.011198
4:148276043:T:C	4	148276043	C	T	C	0.792922	-0.014435
4:149014204:A:G	4	149014204	G	A	G	0.170962	0.012709
4:151210677:G:T	4	151210677	T	G	T	0.29161	0.016825
4:152291432:G:A	4	152291432	A	G	A	0.524772	0.017872
4:154557616:C:T	4	154557616	T	C	T	0.013077	0.038162
4:155460938:T:G	4	155460938	G	T	G	0.308254	-0.009266
4:156638573:A:G	4	156638573	G	A	G	0.186718	-0.01406
4:157119346:A:G	4	157119346	G	A	G	0.349812	0.009123
4:157703536:G:A	4	157703536	A	G	A	0.093543	-0.018632
4:169282187:G:A	4	169282187	A	G	A	0.065727	-0.019397
4:169709298:A:G	4	169709298	G	A	G	0.201768	0.011766
4:185803734:G:A	4	185803734	A	G	A	0.063352	-0.017564
4:187527818:T:C	4	187527818	C	T	C	0.429712	0.009478
5:469570:G:T	5	469570	T	G	T	0.878652	-0.013919
5:1104938:C:T	5	1104938	T	C	T	0.580236	-0.01362
5:1181630:C:T	5	1181630	T	C	T	0.43898	0.010869
5:1216775:A:G	5	1216775	G	A	G	0.950784	0.021572
5:1363953:T:G	5	1363953	G	T	G	0.025268	0.029193
5:34538056:C:T	5	34538056	T	C	T	0.316879	0.010331
5:34654477:G:A	5	34654477	A	G	A	0.544492	0.012934
5:35875227:G:A	5	35875227	A	G	A	0.261079	0.020353
5:36338481:C:T	5	36338481	T	C	T	0.02476	-0.029154
5:39569312:C:A	5	39569312	A	C	A	0.199168	0.014234
5:43577190:C:T	5	43577190	T	C	T	0.491353	-0.00937
5:46363991:T:G	5	46363991	G	T	G	0.734189	-0.010744
5:49877174:C:A	5	49877174	A	C	A	0.707261	-0.011082
5:52275043:G:A	5	52275043	A	G	A	0.318237	0.010121
5:54876619:T:C	5	54876619	C	T	C	0.661376	-0.014021
5:57315635:G:A	5	57315635	A	G	A	0.190499	-0.018732
5:57532775:T:C	5	57532775	C	T	C	0.683456	-0.014781
5:60993594:T:C	5	60993594	C	T	C	0.781427	-0.011698
5:67520226:G:A	5	67520226	A	G	A	0.444706	-0.010025
5:68610623:T:C	5	68610623	C	T	C	0.445441	-0.020573
5:71741851:G:A	5	71741851	A	G	A	0.878682	-0.03619
5:72104414:T:C	5	72104414	C	T	C	0.846753	0.014521
5:75738116:T:C	5	75738116	C	T	C	0.49497	-0.009852
5:76847499:A:C	5	76847499	C	A	C	0.543908	-0.009082
5:86398011:G:A	5	86398011	A	G	A	0.175271	0.01312
5:96275201:G:A	5	96275201	A	G	A	0.433689	0.012676
5:100024839:C:T	5	100024839	T	C	T	0.484022	0.014243
5:102167708:T:C	5	102167708	C	T	C	0.641916	-0.010193
5:107198257:T:C	5	107198257	C	T	C	0.180646	-0.011394
5:107592304:T:C	5	107592304	C	T	C	0.343502	-0.009858
5:107982319:T:G	5	107982319	G	T	G	0.23306	-0.011243
5:108167603:G:A	5	108167603	A	G	A	0.02547	0.0346
5:110997449:C:T	5	110997449	T	C	T	0.340654	-0.013372
5:114806819:C:T	5	114806819	T	C	T	0.740602	-0.013818
5:118532871:A:G	5	118532871	G	A	G	0.534854	-0.010774
5:118726637:C:A	5	118726637	A	C	A	0.221625	-0.022316
5:122093740:T:C	5	122093740	C	T	C	0.426771	0.013254
5:122721253:G:T	5	122721253	T	G	T	0.272772	-0.011101
5:124340703:A:G	5	124340703	G	A	G	0.243593	0.010615
5:127350549:C:T	5	127350549	T	C	T	0.245908	-0.014226
5:131200999:G:A	5	131200999	A	G	A	0.012061	0.039451
5:131677047:G:T	5	131677047	T	G	T	0.477227	-0.033069
5:131990511:A:G	5	131990511	G	A	G	0.031926	-0.02581
5:132007420:C:T	5	132007420	T	C	T	0.037199	0.025191
5:132444128:G:A	5	132444128	A	G	A	0.090624	-0.02244
5:133829990:C:A	5	133829990	A	C	A	0.563984	0.009974
5:134712566:C:T	5	134712566	T	C	T	0.022751	0.040077
5:138517892:C:T	5	138517892	T	C	T	0.048471	0.022539
5:139460202:C:T	5	139460202	C	T	C	0.988777	-0.04236
5:140519271:T:C	5	140519271	C	T	C	0.590565	0.012269
5:140925362:C:T	5	140925362	T	C	T	0.605193	0.010854
5:141335498:C:T	5	141335498	T	C	T	0.296129	0.011303
5:141509537:A:G	5	141509537	G	A	G	0.618964	0.022974
5:142555171:A:G	5	142555171	G	A	G	0.155543	0.014727
5:147967499:A:C	5	147967499	C	A	C	0.381698	-0.01308
5:148200553:G:A	5	148200553	A	G	A	0.55412	-0.017857
5:148340270:A:G	5	148340270	G	A	G	0.140733	-0.019922
5:149489242:C:T	5	149489242	T	C	T	0.320544	-0.009784
5:149875731:A:G	5	149875731	G	A	G	0.075606	0.019568
5:150036119:A:G	5	150036119	G	A	G	0.02361	-0.031281
5:150566505:T:C	5	150566505	C	T	C	0.041445	-0.041179
5:155805589:T:C	5	155805589	C	T	C	0.401369	-0.009182
5:156439916:T:C	5	156439916	C	T	C	0.82887	-0.021902
5:157022475:G:A	5	157022475	A	G	A	0.104432	-0.015689
5:158007264:C:T	5	158007264	T	C	T	0.211939	0.014267
5:158185485:C:T	5	158185485	T	C	T	0.094271	-0.01526
5:158956194:G:T	5	158956194	T	G	T	0.470143	-0.011996
5:159202574:G:A	5	159202574	A	G	A	0.014724	-0.040141
5:159207694:G:A	5	159207694	A	G	A	0.052082	0.025101
5:161291258:T:C	5	161291258	C	T	C	0.22356	0.012679
5:171785382:G:A	5	171785382	A	G	A	0.397705	-0.009029
5:172131566:T:C	5	172131566	C	T	C	0.0679	-0.020239
5:172176886:C:T	5	172176886	T	C	T	0.481195	-0.008924
5:172677471:A:G	5	172677471	G	A	G	0.330944	0.009354
5:173075213:T:C	5	173075213	C	T	C	0.41613	0.016744
5:173205282:A:G	5	173205282	G	A	G	0.723119	-0.03629
5:173276511:G:A	5	173276511	A	G	A	0.316768	0.013547
5:176643151:A:G	5	176643151	G	A	G	0.576149	-0.009908
5:178986987:C:T	5	178986987	T	C	T	0.368728	-0.008935
5:179126457:G:A	5	179126457	A	G	A	0.825591	-0.02131
5:180065455:A:G	5	180065455	G	A	G	0.53655	0.01178
6:396321:C:T	6	396321	T	C	T	0.210255	0.022394
6:408815:C:T	6	408815	T	C	T	0.021505	0.031533
6:410513:A:G	6	410513	G	A	G	0.796758	0.011268
6:617519:T:G	6	617519	G	T	G	0.748742	-0.012152
6:6905830:G:A	6	6905830	A	G	A	0.376522	0.011527
6:7055693:C:T	6	7055693	T	C	T	0.016175	0.037802
6:7140831:G:A	6	7140831	A	G	A	0.196802	0.026498
6:7211751:G:A	6	7211751	A	G	A	0.234804	-0.024061
6:7223858:T:G	6	7223858	G	T	G	0.022855	-0.029124
6:7315563:C:T	6	7315563	T	C	T	0.030069	0.035463
6:7720059:G:A	6	7720059	A	G	A	0.475675	0.010259
6:7903507:G:A	6	7903507	A	G	A	0.106917	0.014301
6:10518350:G:A	6	10518350	A	G	A	0.522119	-0.014228
6:11087780:C:T	6	11087780	T	C	T	0.239568	0.010454
6:11770705:C:T	6	11770705	T	C	T	0.560859	-0.011241
6:12086826:G:A	6	12086826	A	G	A	0.730137	-0.009726
6:12292772:G:T	6	12292772	T	G	T	0.465333	-0.009138
6:12603525:G:A	6	12603525	A	G	A	0.215341	-0.011932
6:16758425:C:T	6	16758425	T	C	T	0.174313	-0.030663
6:20288168:A:G	6	20288168	G	A	G	0.817421	0.014853
6:20747208:G:A	6	20747208	A	G	A	0.050728	0.024582
6:20905231:G:A	6	20905231	A	G	A	0.082741	-0.026118
6:21315175:A:G	6	21315175	G	A	G	0.154136	-0.012298
6:21382765:T:G	6	21382765	G	T	G	0.619988	-0.021637
6:21500181:T:C	6	21500181	C	T	C	0.321586	-0.012968
6:21809195:C:T	6	21809195	T	C	T	0.15887	0.015397
6:22086292:A:G	6	22086292	G	A	G	0.567001	0.014271
6:22343592:G:A	6	22343592	A	G	A	0.069024	0.041119
6:22883871:G:A	6	22883871	A	G	A	0.365958	-0.008872
6:23260595:A:G	6	23260595	G	A	G	0.268958	-0.010888
6:24845330:G:A	6	24845330	A	G	A	0.132883	-0.0131
6:33503619:G:A	6	33503619	A	G	A	0.022129	-0.031913
6:33526622:C:T	6	33526622	T	C	T	0.024029	-0.041818
6:33547249:C:T	6	33547249	T	C	T	0.042551	0.023935
6:33569441:G:T	6	33569441	T	G	T	0.184535	0.01797
6:33686685:A:G	6	33686685	G	A	G	0.037975	-0.048215
6:33807266:G:A	6	33807266	A	G	A	0.073494	-0.017165
6:33859836:C:T	6	33859836	T	C	T	0.24899	0.012838
6:34224309:C:A	6	34224309	A	C	A	0.832213	0.012754
6:34611000:C:T	6	34611000	T	C	T	0.215969	-0.018301
6:35189999:G:T	6	35189999	T	G	T	0.8088	0.032205
6:35602972:C:T	6	35602972	T	C	T	0.825199	0.015057
6:36094188:T:G	6	36094188	G	T	G	0.645232	0.010305
6:36268362:T:G	6	36268362	G	T	G	0.65636	0.010019
6:36638691:A:C	6	36638691	C	A	C	0.499611	0.016476
6:36974393:C:T	6	36974393	T	C	T	0.082695	0.018864
6:37111454:G:A	6	37111454	A	G	A	0.433288	-0.00931
6:37712545:C:T	6	37712545	T	C	T	0.385092	-0.009887
6:39860093:C:T	6	39860093	T	C	T	0.505871	0.009848
6:40941771:C:T	6	40941771	T	C	T	0.030349	0.027849
6:41165819:C:T	6	41165819	T	C	T	0.132812	-0.023855
6:41671677:A:G	6	41671677	G	A	G	0.348963	0.015803
6:41994183:C:T	6	41994183	T	C	T	0.737475	-0.010452
6:42024285:G:A	6	42024285	A	G	A	0.124162	0.018648
6:42284472:G:A	6	42284472	A	G	A	0.304299	-0.013223
6:42510305:C:A	6	42510305	A	C	A	0.210406	0.023061
6:43352898:G:A	6	43352898	A	G	A	0.564164	0.008902
6:43693094:G:T	6	43693094	T	G	T	0.58175	-0.01534
6:43757896:C:A	6	43757896	A	C	A	0.484259	0.015791
6:43804571:T:G	6	43804571	G	T	G	0.713264	0.015027
6:44239922:C:T	6	44239922	T	C	T	0.441035	-0.011686
6:44591850:G:A	6	44591850	A	G	A	0.423805	-0.01162
6:45572499:C:A	6	45572499	A	C	A	0.101707	0.021138
6:46893355:G:A	6	46893355	A	G	A	0.136123	-0.025502
6:47793291:T:C	6	47793291	C	T	C	0.456009	0.009565
6:52290927:T:C	6	52290927	C	T	C	0.458205	-0.012115
6:71591389:G:A	6	71591389	A	G	A	0.051989	0.019375
6:72139572:G:A	6	72139572	A	G	A	0.44206	0.009317
6:81299254:G:A	6	81299254	A	G	A	0.236584	-0.010279
6:82672527:A:G	6	82672527	G	A	G	0.641309	-0.009698
6:86415236:T:C	6	86415236	C	T	C	0.57211	-0.013265
6:87956244:T:C	6	87956244	C	T	C	0.486945	-0.016696
6:101623345:G:T	6	101623345	T	G	T	0.760264	0.01017
6:105379676:T:C	6	105379676	C	T	C	0.124015	0.015191
6:106576166:T:C	6	106576166	C	T	C	0.167557	0.012643
6:109195553:C:T	6	109195553	T	C	T	0.780021	0.014425
6:109610474:C:T	6	109610474	T	C	T	0.486515	0.023076
6:112152768:C:T	6	112152768	T	C	T	0.102309	0.014351
6:113413977:C:T	6	113413977	T	C	T	0.200365	-0.014438
6:116271539:G:A	6	116271539	A	G	A	0.35014	-0.009354
6:117114290:A:G	6	117114290	G	A	G	0.317538	0.010164
6:118991787:G:A	6	118991787	A	G	A	0.203398	-0.011141
6:121764258:A:C	6	121764258	C	A	C	0.250401	0.013745
6:121800134:G:A	6	121800134	A	G	A	0.15359	-0.013672
6:122357823:A:G	6	122357823	G	A	G	0.600278	0.008899
6:122734972:G:A	6	122734972	A	G	A	0.545007	0.020151
6:126874091:A:G	6	126874091	G	A	G	0.494601	-0.013767
6:130379854:T:C	6	130379854	C	T	C	0.689008	0.015882
6:131407532:T:C	6	131407532	C	T	C	0.618301	0.010565
6:133655858:A:G	6	133655858	G	A	G	0.307609	-0.011046
6:133739644:C:T	6	133739644	T	C	T	0.047354	0.021004
6:134895900:G:A	6	134895900	A	G	A	0.103194	-0.015007
6:135040237:C:T	6	135040237	T	C	T	0.205304	0.014866
6:135418916:A:G	6	135418916	G	A	G	0.261097	-0.04663
6:135454493:C:T	6	135454493	T	C	T	0.012371	0.042763
6:135533284:T:G	6	135533284	G	T	G	0.490965	-0.013783
6:135542077:G:A	6	135542077	A	G	A	0.01272	0.040743
6:135863157:C:A	6	135863157	A	C	A	0.035279	-0.02455
6:137082948:A:G	6	137082948	G	A	G	0.412477	0.016547
6:137583794:G:A	6	137583794	A	G	A	0.648659	-0.008984
6:138020871:C:T	6	138020871	T	C	T	0.139946	-0.017798
6:138199417:G:T	6	138199417	T	G	T	0.674437	-0.015209
6:142703877:G:A	6	142703877	A	G	A	0.304841	-0.011316
6:143569589:T:C	6	143569589	C	T	C	0.611892	-0.009845
6:144441671:C:T	6	144441671	T	C	T	0.045335	-0.024743
6:147701217:A:G	6	147701217	G	A	G	0.538265	0.015366
6:149803182:A:G	6	149803182	G	A	G	0.128921	0.014159
6:150369881:A:G	6	150369881	G	A	G	0.161903	-0.011438
6:151389242:T:C	6	151389242	C	T	C	0.838752	0.012567
6:151721749:G:A	6	151721749	A	G	A	0.336881	-0.010378
6:153043035:G:A	6	153043035	A	G	A	0.180484	0.021901
6:155160128:T:C	6	155160128	C	T	C	0.582741	0.009786
6:156938699:C:T	6	156938699	T	C	T	0.278526	-0.011375
6:158684843:A:C	6	158684843	C	A	C	0.093328	-0.014738
6:158915285:A:C	6	158915285	C	A	C	0.057808	0.026357
6:158925267:C:T	6	158925267	T	C	T	0.14209	-0.012657
6:159274336:C:T	6	159274336	T	C	T	0.072129	0.018914
6:159465977:T:C	6	159465977	C	T	C	0.567796	-0.020403
6:159670276:A:G	6	159670276	G	A	G	0.932354	-0.018303
6:161469774:G:A	6	161469774	A	G	A	0.951994	-0.020582
6:163758350:C:T	6	163758350	T	C	T	0.206892	-0.011587
6:166039140:G:T	6	166039140	T	G	T	0.290339	-0.009953
6:170491076:A:G	6	170491076	G	A	G	0.906903	0.01955
6:170587454:A:G	6	170587454	G	A	G	0.166916	0.01366
6:170668039:C:T	6	170668039	T	C	T	0.02126	-0.030966
7:1515133:A:C	7	1515133	C	A	C	0.034661	-0.029997
7:2393381:C:T	7	2393381	T	C	T	0.787942	-0.015222
7:2594948:G:A	7	2594948	A	G	A	0.0404	0.023733
7:2759473:T:C	7	2759473	C	T	C	0.294964	0.018842
7:5554401:T:C	7	5554401	C	T	C	0.300505	0.012153
7:5888663:G:A	7	5888663	A	G	A	0.430464	0.008768
7:6065309:G:A	7	6065309	A	G	A	0.040779	0.028749
7:6692605:T:C	7	6692605	C	T	C	0.579762	0.018298
7:6754368:C:A	7	6754368	A	C	A	0.071894	0.020114
7:8010386:A:G	7	8010386	G	A	G	0.484601	0.012732
7:8024840:C:A	7	8024840	A	C	A	0.087587	-0.029716
7:14019242:A:G	7	14019242	G	A	G	0.719568	-0.014811
7:14953747:T:C	7	14953747	C	T	C	0.076634	-0.016731
7:17279294:G:T	7	17279294	T	G	T	0.294671	0.011441
7:17942406:C:T	7	17942406	T	C	T	0.121342	-0.019957
7:18267229:G:A	7	18267229	A	G	A	0.772841	-0.012716
7:20503965:T:C	7	20503965	C	T	C	0.245924	-0.011476
7:21944185:A:G	7	21944185	G	A	G	0.291348	0.012974
7:22507259:A:G	7	22507259	G	A	G	0.123327	-0.014783
7:22706871:T:C	7	22706871	C	T	C	0.012087	-0.044276
7:22754768:G:T	7	22754768	T	G	T	0.65805	-0.018545
7:23589186:A:G	7	23589186	G	A	G	0.268307	0.014803
7:27191804:A:G	7	27191804	G	A	G	0.070591	-0.024778
7:27383799:C:T	7	27383799	T	C	T	0.333821	-0.009769
7:28138639:T:G	7	28138639	G	T	G	0.775189	-0.010428
7:28261344:C:T	7	28261344	T	C	T	0.43573	-0.011452
7:28279243:G:A	7	28279243	A	G	A	0.442895	0.036129
7:28376309:T:C	7	28376309	C	T	C	0.774774	-0.012134
7:28715755:T:C	7	28715755	C	T	C	0.193982	0.013438
7:28724374:G:T	7	28724374	T	G	T	0.294509	0.059326
7:28885828:G:T	7	28885828	T	G	T	0.025768	-0.029072
7:29099292:C:T	7	29099292	T	C	T	0.713038	0.010125
7:29922630:G:A	7	29922630	A	G	A	0.815591	-0.015374
7:30503792:G:A	7	30503792	A	G	A	0.17925	-0.013095
7:35796932:T:C	7	35796932	C	T	C	0.185533	-0.013313
7:36084529:T:C	7	36084529	C	T	C	0.375925	0.020606
7:36169097:G:A	7	36169097	A	G	A	0.111008	-0.014031
7:36775274:C:A	7	36775274	A	C	A	0.310423	-0.009606
7:37457483:A:G	7	37457483	G	A	G	0.131831	-0.014112
7:38268718:G:A	7	38268718	A	G	A	0.236902	0.013361
7:42240694:C:T	7	42240694	T	C	T	0.84326	0.01364
7:44818703:G:A	7	44818703	A	G	A	0.439387	-0.013762
7:45009341:A:G	7	45009341	G	A	G	0.844672	0.041036
7:46637249:T:C	7	46637249	C	T	C	0.572527	0.009562
7:47364673:G:A	7	47364673	A	G	A	0.394618	-0.014629
7:47450632:T:C	7	47450632	C	T	C	0.429717	-0.011404
7:48134719:A:C	7	48134719	C	A	C	0.563379	0.012327
7:50306780:T:C	7	50306780	C	T	C	0.671533	0.017716
7:50370254:C:T	7	50370254	T	C	T	0.161914	0.015235
7:50813956:G:A	7	50813956	A	G	A	0.72519	0.010547
7:55141476:G:A	7	55141476	A	G	A	0.66349	0.009195
7:56056571:A:G	7	56056571	G	A	G	0.758343	-0.017568
7:65092088:C:T	7	65092088	T	C	T	0.095686	0.020529
7:65662767:C:T	7	65662767	T	C	T	0.048819	-0.038684
7:73042085:C:T	7	73042085	T	C	T	0.202209	-0.021214
7:75322304:G:A	7	75322304	A	G	A	0.036496	-0.023853
7:75655896:C:T	7	75655896	T	C	T	0.167018	-0.016653
7:80122641:G:A	7	80122641	A	G	A	0.014384	0.04269
7:83313635:A:G	7	83313635	A	G	A	0.986558	0.040615
7:86977894:T:C	7	86977894	C	T	C	0.074044	-0.016983
7:87413080:G:A	7	87413080	A	G	A	0.064646	0.023417
7:91636545:A:G	7	91636545	G	A	G	0.012794	-0.043734
7:92015638:C:A	7	92015638	A	C	A	0.010905	-0.051264
7:92236829:A:G	7	92236829	G	A	G	0.21251	0.035126
7:92408370:C:T	7	92408370	T	C	T	0.099063	-0.094532
7:92632303:C:A	7	92632303	A	C	A	0.137318	-0.013972
7:92644031:A:G	7	92644031	A	G	A	0.984956	0.037716
7:92737088:C:T	7	92737088	T	C	T	0.11891	-0.013225
7:93139447:A:G	7	93139447	G	A	G	0.319513	0.009702
7:97933601:C:T	7	97933601	T	C	T	0.747585	-0.01483
7:99137874:C:A	7	99137874	A	C	A	0.091047	-0.024518
7:100236202:G:A	7	100236202	A	G	A	0.623671	-0.009944
7:104787826:A:G	7	104787826	G	A	G	0.886986	-0.018775
7:105840608:T:C	7	105840608	C	T	C	0.64733	-0.010524
7:106372622:T:C	7	106372622	C	T	C	0.455851	-0.017407
7:115849440:C:T	7	115849440	T	C	T	0.039528	-0.02307
7:116379094:C:T	7	116379094	T	C	T	0.448861	0.011328
7:125491480:G:A	7	125491480	A	G	A	0.011955	-0.042144
7:129277488:C:T	7	129277488	T	C	T	0.161826	-0.013022
7:129467754:G:A	7	129467754	A	G	A	0.092964	0.021006
7:129663496:C:T	7	129663496	T	C	T	0.384493	0.017621
7:130449458:G:A	7	130449458	A	G	A	0.441644	0.008755
7:130576446:T:C	7	130576446	C	T	C	0.095312	-0.027755
7:130612085:T:G	7	130612085	G	T	G	0.829146	0.014922
7:130742066:A:G	7	130742066	G	A	G	0.7342	-0.02444
7:134388083:T:C	7	134388083	C	T	C	0.35093	-0.015464
7:135344211:C:A	7	135344211	A	C	A	0.126763	-0.014229
7:137596147:C:T	7	137596147	T	C	T	0.611431	0.011305
7:137942779:G:A	7	137942779	A	G	A	0.175229	0.014841
7:138735512:A:C	7	138735512	C	A	C	0.491442	-0.012359
7:138777415:T:C	7	138777415	C	T	C	0.170396	-0.012068
7:139758826:C:T	7	139758826	T	C	T	0.202127	-0.016037
7:145943868:T:G	7	145943868	G	T	G	0.038608	-0.027234
7:148886058:C:T	7	148886058	T	C	T	0.655918	-0.01579
7:149011836:T:C	7	149011836	C	T	C	0.390891	-0.01012
7:149172966:A:C	7	149172966	C	A	C	0.630558	-0.011919
7:150274029:G:A	7	150274029	A	G	A	0.072286	-0.021376
7:151091890:C:T	7	151091890	T	C	T	0.514908	-0.008864
8:5543809:T:C	8	5543809	C	T	C	0.191136	0.011162
8:6360289:G:T	8	6360289	T	G	T	0.035744	-0.025257
8:6906040:A:G	8	6906040	G	A	G	0.632137	0.012186
8:13180813:C:T	8	13180813	T	C	T	0.095676	-0.017006
8:13458389:T:C	8	13458389	C	T	C	0.026396	0.028818
8:18711139:C:T	8	18711139	T	C	T	0.56268	0.009198
8:19553566:G:A	8	19553566	A	G	A	0.496225	-0.010804
8:21764531:T:C	8	21764531	C	T	C	0.797165	-0.010839
8:21769432:A:G	8	21769432	G	A	G	0.042687	-0.027423
8:22436681:C:T	8	22436681	T	C	T	0.201021	0.013475
8:22966769:G:A	8	22966769	A	G	A	0.821328	-0.032751
8:23513730:T:C	8	23513730	C	T	C	0.710094	-0.00942
8:26455566:C:T	8	26455566	T	C	T	0.030487	0.025181
8:27124966:T:C	8	27124966	C	T	C	0.112657	0.013401
8:27195121:T:C	8	27195121	C	T	C	0.363292	-0.014705
8:30173491:G:A	8	30173491	A	G	A	0.012552	0.053743
8:30193758:C:T	8	30193758	T	C	T	0.102409	-0.014387
8:30316162:A:G	8	30316162	G	A	G	0.498342	0.013094
8:30863938:T:C	8	30863938	C	T	C	0.686509	-0.009687
8:37385975:A:G	8	37385975	G	A	G	0.040574	-0.022086
8:38804069:A:G	8	38804069	G	A	G	0.446301	-0.009965
8:38835269:T:C	8	38835269	C	T	C	0.41173	0.011055
8:41933841:T:C	8	41933841	C	T	C	0.690547	-0.011427
8:42367290:A:G	8	42367290	G	A	G	0.384729	-0.010311
8:55451193:T:C	8	55451193	C	T	C	0.194681	-0.022775
8:55469413:G:A	8	55469413	A	G	A	0.021849	0.032232
8:56791244:C:T	8	56791244	T	C	T	0.687974	-0.023494
8:60845059:C:A	8	60845059	A	C	A	0.086701	0.019066
8:61419728:G:A	8	61419728	A	G	A	0.373406	0.021365
8:61557994:C:T	8	61557994	T	C	T	0.014195	-0.044575
8:61660163:A:G	8	61660163	G	A	G	0.188172	0.046747
8:61711141:T:C	8	61711141	C	T	C	0.025295	-0.030278
8:61812553:T:C	8	61812553	C	T	C	0.881354	-0.016466
8:61839656:C:T	8	61839656	T	C	T	0.076191	-0.016228
8:61864572:A:G	8	61864572	G	A	G	0.146535	-0.016583
8:66849617:A:G	8	66849617	G	A	G	0.061531	-0.024007
8:68684151:T:G	8	68684151	G	T	G	0.064433	0.018123
8:68809812:C:T	8	68809812	T	C	T	0.397973	-0.027686
8:74873606:C:T	8	74873606	T	C	T	0.031983	-0.028753
8:78924203:T:C	8	78924203	C	T	C	0.37057	-0.0133
8:79012343:A:G	8	79012343	G	A	G	0.14573	-0.036092
8:79760074:G:A	8	79760074	A	G	A	0.234856	-0.012082
8:87060672:A:G	8	87060672	G	A	G	0.368464	-0.012446
8:96044042:T:C	8	96044042	C	T	C	0.141823	-0.013522
8:100749570:A:G	8	100749570	G	A	G	0.044146	0.027769
8:101384357:C:T	8	101384357	T	C	T	0.135973	0.015299
8:103209964:G:A	8	103209964	A	G	A	0.451849	0.008875
8:103919090:T:C	8	103919090	C	T	C	0.230466	-0.01971
8:104278384:T:C	8	104278384	C	T	C	0.133196	0.014628
8:105780355:A:G	8	105780355	G	A	G	0.382202	-0.012058
8:106246728:C:A	8	106246728	A	C	A	0.404171	-0.013926
8:106297563:G:A	8	106297563	A	G	A	0.513149	-0.009654
8:106583124:A:G	8	106583124	G	A	G	0.276159	-0.021974
8:107698966:A:G	8	107698966	G	A	G	0.561669	-0.00981
8:108299577:G:A	8	108299577	A	G	A	0.768559	0.010891
8:125502608:A:G	8	125502608	G	A	G	0.471899	0.00956
8:125941918:A:C	8	125941918	C	A	C	0.028989	0.0304
8:126343563:G:A	8	126343563	A	G	A	0.545348	0.014483
8:126482077:A:G	8	126482077	G	A	G	0.504657	0.01428
8:127520375:C:T	8	127520375	T	C	T	0.088889	0.020404
8:129012574:C:T	8	129012574	T	C	T	0.457631	0.019951
8:129558351:C:A	8	129558351	A	C	A	0.274067	-0.010408
8:129966539:A:G	8	129966539	G	A	G	0.521324	0.0131
8:130319480:A:G	8	130319480	G	A	G	0.023863	0.032555
8:130523437:A:G	8	130523437	G	A	G	0.063841	0.017797
8:130590979:C:A	8	130590979	A	C	A	0.101245	-0.037265
8:130605871:T:C	8	130605871	C	T	C	0.567337	-0.036254
8:130810193:T:G	8	130810193	G	T	G	0.027302	-0.028934
8:131024880:T:C	8	131024880	C	T	C	0.452948	0.011481
8:131509988:T:C	8	131509988	C	T	C	0.33699	-0.009017
8:135651616:C:T	8	135651616	T	C	T	0.509638	0.008947
8:142228686:G:A	8	142228686	A	G	A	0.113099	-0.014165
8:142275321:G:T	8	142275321	T	G	T	0.072367	-0.027921
8:142286963:C:T	8	142286963	T	C	T	0.017875	0.046645
8:142317608:A:G	8	142317608	G	A	G	0.013407	0.044131
8:142337734:G:A	8	142337734	A	G	A	0.357998	-0.026558
8:142554192:G:A	8	142554192	A	G	A	0.062202	-0.020698
8:144509342:G:A	8	144509342	A	G	A	0.021688	0.031257
8:144643169:C:T	8	144643169	T	C	T	0.219853	-0.013605
8:145183446:T:C	8	145183446	C	T	C	0.079515	0.017675
9:282738:A:G	9	282738	G	A	G	0.186933	0.026196
9:2602279:T:C	9	2602279	C	T	C	0.186285	0.016768
9:2609500:C:A	9	2609500	A	C	A	0.021244	-0.031467
9:2622278:G:A	9	2622278	A	G	A	0.394378	0.017612
9:4039727:G:T	9	4039727	T	G	T	0.59985	-0.013113
9:4654774:G:A	9	4654774	A	G	A	0.437247	-0.011492
9:4740540:G:A	9	4740540	A	G	A	0.244026	0.013263
9:4763176:T:C	9	4763176	C	T	C	0.520443	0.017898
9:4988761:C:T	9	4988761	T	C	T	0.402939	-0.014832
9:6213148:A:G	9	6213148	G	A	G	0.740233	-0.00964
9:13724282:A:C	9	13724282	C	A	C	0.674559	-0.011071
9:14161927:A:G	9	14161927	G	A	G	0.719283	-0.011411
9:14498336:C:T	9	14498336	T	C	T	0.680602	0.010489
9:16732735:C:T	9	16732735	T	C	T	0.038341	0.024586
9:16886538:G:A	9	16886538	A	G	A	0.03835	0.026545
9:19032907:A:G	9	19032907	G	A	G	0.198759	-0.011948
9:21776615:T:G	9	21776615	G	T	G	0.094846	-0.015478
9:22142756:T:C	9	22142756	C	T	C	0.164417	-0.034202
9:27224732:G:A	9	27224732	A	G	A	0.281447	-0.009778
9:32455674:A:G	9	32455674	G	A	G	0.298488	-0.010816
9:33291677:G:A	9	33291677	A	G	A	0.77683	-0.010662
9:34046808:A:C	9	34046808	C	A	C	0.730654	0.012325
9:34978431:G:A	9	34978431	A	G	A	0.220071	-0.013067
9:35707338:G:A	9	35707338	A	G	A	0.290143	0.019619
9:38197079:C:T	9	38197079	T	C	T	0.486014	-0.012939
9:73080367:T:G	9	73080367	G	T	G	0.584328	-0.010971
9:77751362:G:A	9	77751362	A	G	A	0.311543	0.010392
9:79317135:A:G	9	79317135	G	A	G	0.762664	-0.016467
9:82233842:T:G	9	82233842	G	T	G	0.161669	0.015909
9:82447233:A:G	9	82447233	G	A	G	0.561	-0.008877
9:86595801:G:T	9	86595801	T	G	T	0.258407	-0.025352
9:91366940:C:T	9	91366940	T	C	T	0.123135	0.016342
9:91534339:G:A	9	91534339	A	G	A	0.569591	-0.02034
9:91593951:G:A	9	91593951	A	G	A	0.448989	0.00846
9:93567572:G:A	9	93567572	A	G	A	0.557337	0.011208
9:93636664:G:A	9	93636664	A	G	A	0.256128	-0.00987
9:93938612:T:C	9	93938612	C	T	C	0.700379	0.011711
9:94198555:T:C	9	94198555	C	T	C	0.04358	0.020976
9:94267244:G:T	9	94267244	T	G	T	0.061436	-0.018476
9:95382297:C:T	9	95382297	T	C	T	0.174307	0.01805
9:95684697:C:T	9	95684697	T	C	T	0.422341	0.011725
9:95908826:T:G	9	95908826	G	T	G	0.757569	0.010259
9:98256309:G:A	9	98256309	A	G	A	0.094306	-0.017848
9:98896470:G:A	9	98896470	A	G	A	0.206293	0.011158
9:102268861:A:G	9	102268861	G	A	G	0.377314	0.012766
9:107776981:T:C	9	107776981	C	T	C	0.107662	0.014388
9:110273582:A:G	9	110273582	G	A	G	0.195169	0.013718
9:112738298:A:G	9	112738298	G	A	G	0.160286	0.021786
9:113153329:T:C	9	113153329	C	T	C	0.128043	0.012977
9:113260708:T:C	9	113260708	C	T	C	0.026908	-0.028659
9:113648839:A:G	9	113648839	G	A	G	0.546302	0.010782
9:113912553:A:G	9	113912553	G	A	G	0.487935	-0.026981
9:113954413:G:A	9	113954413	A	G	A	0.382401	0.010219
9:114560816:T:C	9	114560816	C	T	C	0.027588	-0.026844
9:114655098:G:A	9	114655098	A	G	A	0.307022	0.014823
9:114663385:T:C	9	114663385	T	C	T	0.986255	0.040319
9:114908068:C:A	9	114908068	A	C	A	0.21749	0.011276
9:114929971:G:A	9	114929971	A	G	A	0.458378	0.009253
9:115976031:G:A	9	115976031	A	G	A	0.331814	-0.015079
9:116190841:C:T	9	116190841	T	C	T	0.094643	-0.015409
9:119305421:G:T	9	119305421	T	G	T	0.148796	-0.014602
9:123648085:A:G	9	123648085	G	A	G	0.569146	0.014008
9:125666088:T:C	9	125666088	T	C	T	0.989497	0.043088
9:125809291:A:G	9	125809291	G	A	G	0.018274	-0.04012
9:126558843:T:G	9	126558843	G	T	G	0.15979	0.015161
9:127191232:G:A	9	127191232	A	G	A	0.649839	-0.016612
9:127969785:G:A	9	127969785	A	G	A	0.468667	0.009413
9:130248885:T:C	9	130248885	C	T	C	0.640966	-0.011539
9:130629139:T:G	9	130629139	G	T	G	0.824832	-0.012003
9:130681896:C:A	9	130681896	A	C	A	0.766107	-0.015426
9:131466489:G:T	9	131466489	T	G	T	0.144834	-0.024208
9:132626370:C:T	9	132626370	T	C	T	0.093783	-0.015502
9:133593939:G:A	9	133593939	A	G	A	0.401825	-0.015271
9:134222494:A:G	9	134222494	G	A	G	0.33545	0.00922
9:134414918:A:C	9	134414918	C	A	C	0.055833	-0.019994
9:135828021:C:T	9	135828021	T	C	T	0.098652	0.016392
9:135861990:T:C	9	135861990	C	T	C	0.062463	-0.026383
9:135876034:G:A	9	135876034	A	G	A	0.063772	0.027572
9:135947848:G:A	9	135947848	A	G	A	0.057952	-0.020889
9:136131350:G:T	9	136131350	T	G	T	0.042311	0.022142
9:136141870:C:T	9	136141870	T	C	T	0.185612	-0.04119
9:136882821:C:T	9	136882821	T	C	T	0.718422	-0.017748
9:136933882:C:T	9	136933882	T	C	T	0.306393	0.011028
9:137117496:C:T	9	137117496	T	C	T	0.44478	-0.011799
9:137853001:T:C	9	137853001	C	T	C	0.270928	0.019959
9:139330158:G:A	9	139330158	A	G	A	0.276136	0.031056
9:139522005:T:C	9	139522005	C	T	C	0.68905	0.012032
9:139925983:G:A	9	139925983	A	G	A	0.012949	0.048277
9:139930945:G:A	9	139930945	A	G	A	0.642876	0.01994
10:852629:C:T	10	852629	T	C	T	0.452436	0.009657
10:4129296:T:G	10	4129296	G	T	G	0.836619	0.016749
10:4332648:G:A	10	4332648	A	G	A	0.63733	-0.009316
10:5546878:G:A	10	5546878	A	G	A	0.710648	0.011776
10:5932187:C:A	10	5932187	A	C	A	0.517101	-0.010282
10:6102757:A:G	10	6102757	G	A	G	0.299975	0.013417
10:13182649:T:C	10	13182649	C	T	C	0.309841	-0.011862
10:13544285:A:C	10	13544285	C	A	C	0.575874	0.015178
10:16856685:A:G	10	16856685	G	A	G	0.484223	-0.008573
10:17875857:T:G	10	17875857	G	T	G	0.616576	-0.014212
10:18270422:G:A	10	18270422	A	G	A	0.486669	0.013141
10:22404593:G:T	10	22404593	T	G	T	0.238946	-0.012332
10:24772359:G:A	10	24772359	A	G	A	0.046399	0.023655
10:24781482:A:G	10	24781482	G	A	G	0.114958	-0.014011
10:24960734:C:T	10	24960734	T	C	T	0.09487	-0.015173
10:25176327:A:G	10	25176327	G	A	G	0.012194	-0.040604
10:25181404:T:C	10	25181404	C	T	C	0.432634	-0.010786
10:25218243:G:T	10	25218243	T	G	T	0.364782	-0.049726
10:25558643:C:A	10	25558643	A	C	A	0.075138	0.016654
10:25716793:A:G	10	25716793	G	A	G	0.61726	-0.008917
10:26727682:C:A	10	26727682	A	C	A	0.599737	-0.016286
10:27566971:G:A	10	27566971	A	G	A	0.158036	0.011772
10:28780293:C:T	10	28780293	T	C	T	0.770339	0.030452
10:30492267:T:C	10	30492267	C	T	C	0.653201	0.01735
10:31414468:T:C	10	31414468	C	T	C	0.170851	0.011517
10:32577013:G:A	10	32577013	A	G	A	0.268436	-0.009725
10:34533344:A:G	10	34533344	G	A	G	0.09697	0.014802
10:36466891:T:C	10	36466891	C	T	C	0.38046	0.010598
10:44874253:C:T	10	44874253	T	C	T	0.346993	-0.009908
10:44880260:T:C	10	44880260	C	T	C	0.306947	-0.025833
10:45958881:A:C	10	45958881	C	A	C	0.292146	-0.011377
10:50266930:G:T	10	50266930	T	G	T	0.232564	-0.023427
10:61272424:A:G	10	61272424	G	A	G	0.779053	-0.011067
10:63348465:T:C	10	63348465	C	T	C	0.432288	-0.009021
10:63838086:A:G	10	63838086	G	A	G	0.102666	-0.014294
10:64206712:C:A	10	64206712	A	C	A	0.488245	0.008964
10:64396042:C:T	10	64396042	T	C	T	0.368481	-0.016588
10:65277026:G:A	10	65277026	A	G	A	0.474125	-0.029017
10:65423253:A:G	10	65423253	G	A	G	0.026667	0.029783
10:69599486:A:G	10	69599486	G	A	G	0.670206	0.014048
10:70975897:C:T	10	70975897	T	C	T	0.679148	-0.012905
10:71124843:C:T	10	71124843	T	C	T	0.304408	0.009807
10:71243034:G:A	10	71243034	A	G	A	0.462198	-0.01088
10:73107212:A:G	10	73107212	G	A	G	0.749795	-0.014283
10:73520632:A:C	10	73520632	C	A	C	0.900449	0.038842
10:73636613:A:G	10	73636613	G	A	G	0.08718	0.016234
10:76503127:C:T	10	76503127	T	C	T	0.761432	-0.017095
10:77882850:A:G	10	77882850	G	A	G	0.019206	0.031829
10:79594931:C:T	10	79594931	T	C	T	0.340114	0.012677
10:80915965:G:A	10	80915965	A	G	A	0.784238	-0.01134
10:82280137:T:G	10	82280137	G	T	G	0.795005	0.01956
10:88173544:C:T	10	88173544	T	C	T	0.358424	-0.010005
10:88674630:A:G	10	88674630	G	A	G	0.080308	0.021348
10:89649577:A:G	10	89649577	G	A	G	0.07153	-0.018524
10:89681458:A:G	10	89681458	G	A	G	0.040472	-0.050292
10:91002804:C:T	10	91002804	T	C	T	0.33835	0.019321
10:91485842:C:T	10	91485842	T	C	T	0.225774	0.011978
10:93371837:C:T	10	93371837	T	C	T	0.087091	-0.017448
10:93561823:A:G	10	93561823	G	A	G	0.173769	0.015336
10:95360964:A:C	10	95360964	C	A	C	0.381838	0.011118
10:96019501:A:G	10	96019501	G	A	G	0.324485	-0.013779
10:96301907:T:C	10	96301907	C	T	C	0.478186	-0.018781
10:97067307:A:G	10	97067307	G	A	G	0.516849	-0.010036
10:97523780:A:G	10	97523780	G	A	G	0.54982	0.009406
10:99084426:C:T	10	99084426	T	C	T	0.596247	0.043116
10:99153540:T:G	10	99153540	G	T	G	0.391806	0.018027
10:101275206:C:T	10	101275206	T	C	T	0.382125	-0.016249
10:102075479:G:A	10	102075479	A	G	A	0.175276	0.013277
10:102896849:G:A	10	102896849	A	G	A	0.326736	0.011009
10:104487443:G:A	10	104487443	A	G	A	0.630809	0.016558
10:104642237:T:G	10	104642237	G	T	G	0.137719	-0.016571
10:111969919:C:T	10	111969919	T	C	T	0.13448	-0.018854
10:113935379:T:C	10	113935379	C	T	C	0.606419	0.013119
10:115517086:A:G	10	115517086	G	A	G	0.358696	0.009098
10:115720674:G:A	10	115720674	A	G	A	0.625014	-0.016866
10:115899692:T:G	10	115899692	G	T	G	0.186551	0.014837
10:116186382:T:C	10	116186382	C	T	C	0.866126	0.013576
10:120897479:A:G	10	120897479	G	A	G	0.568293	-0.012067
10:121266907:T:C	10	121266907	C	T	C	0.024889	0.03564
10:126348565:G:A	10	126348565	A	G	A	0.676766	0.025211
10:129703437:C:T	10	129703437	C	T	C	0.990318	0.045125
10:131309979:A:C	10	131309979	C	A	C	0.487619	-0.009267
10:133778652:A:C	10	133778652	C	A	C	0.406386	-0.009572
10:134328497:T:C	10	134328497	C	T	C	0.436232	-0.009902
11:197337:G:A	11	197337	A	G	A	0.23182	0.010824
11:305619:T:C	11	305619	C	T	C	0.514549	0.038666
11:582927:G:A	11	582927	A	G	A	0.029887	0.027018
11:1874221:C:T	11	1874221	T	C	T	0.380246	-0.010955
11:2005110:A:G	11	2005110	G	A	G	0.670884	0.009477
11:2167850:C:T	11	2167850	T	C	T	0.204364	0.011867
11:2325427:T:C	11	2325427	C	T	C	0.017958	-0.056058
11:2366260:C:T	11	2366260	T	C	T	0.081554	-0.020861
11:2806329:T:C	11	2806329	C	T	C	0.514597	0.009188
11:3010390:C:T	11	3010390	T	C	T	0.310153	0.014836
11:8823493:C:T	11	8823493	T	C	T	0.73425	-0.017912
11:9726369:T:C	11	9726369	C	T	C	0.352274	0.013423
11:10475967:A:G	11	10475967	G	A	G	0.59811	0.013829
11:10673739:T:C	11	10673739	C	T	C	0.688902	0.011456
11:10974027:A:G	11	10974027	G	A	G	0.616515	0.011214
11:11938423:A:G	11	11938423	G	A	G	0.158426	-0.013359
11:12136312:G:A	11	12136312	A	G	A	0.685502	0.017997
11:12242030:A:G	11	12242030	G	A	G	0.209022	-0.01075
11:12876492:C:A	11	12876492	A	C	A	0.680157	-0.013344
11:17299390:T:C	11	17299390	C	T	C	0.582722	0.010506
11:18128834:T:C	11	18128834	C	T	C	0.242488	0.01618
11:18301915:A:G	11	18301915	G	A	G	0.0872	-0.017102
11:19264497:G:A	11	19264497	A	G	A	0.227347	-0.012249
11:27679916:C:T	11	27679916	T	C	T	0.188342	0.01301
11:30814329:G:A	11	30814329	A	G	A	0.422493	-0.011667
11:33904180:G:A	11	33904180	A	G	A	0.50735	0.009799
11:44607332:T:G	11	44607332	G	T	G	0.429132	-0.011001
11:45342270:C:T	11	45342270	T	C	T	0.163742	-0.013408
11:47406592:C:T	11	47406592	T	C	T	0.532078	-0.010354
11:47951353:C:A	11	47951353	A	C	A	0.661308	0.025191
11:51093950:C:A	11	51093950	A	C	A	0.147874	-0.015632
11:55798259:G:T	11	55798259	T	G	T	0.128209	-0.018295
11:57131331:C:T	11	57131331	T	C	T	0.107801	-0.014885
11:60103385:C:T	11	60103385	T	C	T	0.305392	-0.012546
11:60275870:A:G	11	60275870	G	A	G	0.40682	0.009785
11:60826076:G:T	11	60826076	T	G	T	0.574519	0.008821
11:61414869:C:T	11	61414869	T	C	T	0.371801	0.010844
11:61571382:G:A	11	61571382	A	G	A	0.306491	-0.024825
11:64214474:C:T	11	64214474	T	C	T	0.308139	0.010207
11:64546106:C:T	11	64546106	T	C	T	0.096639	0.019945
11:65104033:C:T	11	65104033	T	C	T	0.013509	0.049255
11:65211979:G:A	11	65211979	A	G	A	0.214089	-0.015984
11:65603252:G:A	11	65603252	A	G	A	0.509882	0.019051
11:67059822:G:A	11	67059822	A	G	A	0.018367	0.037927
11:67158389:C:A	11	67158389	A	C	A	0.074529	0.020904
11:68926522:C:T	11	68926522	T	C	T	0.295847	0.014476
11:69285740:C:T	11	69285740	T	C	T	0.42906	0.012747
11:69490346:T:G	11	69490346	G	T	G	0.63536	-0.016449
11:69934926:A:G	11	69934926	G	A	G	0.113616	-0.015207
11:70007311:A:G	11	70007311	G	A	G	0.6509	0.00994
11:72947934:G:A	11	72947934	A	G	A	0.417773	-0.010754
11:76020088:C:A	11	76020088	A	C	A	0.028736	-0.032444
11:88061656:A:G	11	88061656	G	A	G	0.093813	-0.016237
11:95872192:C:T	11	95872192	T	C	T	0.344047	-0.009862
11:96116444:T:C	11	96116444	C	T	C	0.195759	-0.011165
11:100265280:T:C	11	100265280	C	T	C	0.037348	-0.023254
11:100508897:C:T	11	100508897	T	C	T	0.345513	0.016442
11:100739930:A:G	11	100739930	G	A	G	0.259236	0.010338
11:101680287:A:G	11	101680287	G	A	G	0.064168	0.0268
11:102077200:G:A	11	102077200	A	G	A	0.359915	-0.011772
11:108341864:C:T	11	108341864	T	C	T	0.414299	0.017862
11:110668664:G:A	11	110668664	A	G	A	0.357899	-0.00879
11:113825129:G:A	11	113825129	A	G	A	0.416022	0.010106
11:113957880:G:A	11	113957880	A	G	A	0.450214	0.021587
11:113984109:C:A	11	113984109	A	C	A	0.393609	0.027157
11:114082956:C:A	11	114082956	A	C	A	0.774165	0.010852
11:116764021:C:T	11	116764021	T	C	T	0.880458	0.018163
11:118083664:A:G	11	118083664	G	A	G	0.752625	0.016897
11:118392566:G:A	11	118392566	A	G	A	0.013355	0.073423
11:118747576:A:G	11	118747576	G	A	G	0.251599	0.011979
11:120233158:G:A	11	120233158	A	G	A	0.389926	0.013546
11:121574858:G:A	11	121574858	A	G	A	0.779871	-0.01251
11:121671490:A:C	11	121671490	C	A	C	0.067316	0.02453
11:122519281:T:G	11	122519281	G	T	G	0.123309	0.033005
11:122939340:T:C	11	122939340	C	T	C	0.043084	-0.023841
11:125771976:T:C	11	125771976	C	T	C	0.610913	-0.010275
11:126009701:C:A	11	126009701	A	C	A	0.310164	-0.012598
11:126242912:G:A	11	126242912	A	G	A	0.231418	-0.011061
11:128092889:G:A	11	128092889	A	G	A	0.456167	-0.018023
11:128328913:G:A	11	128328913	A	G	A	0.316569	-0.026397
11:128486003:T:C	11	128486003	C	T	C	0.117605	0.016288
11:128596898:A:G	11	128596898	G	A	G	0.073904	-0.016272
11:131442151:A:G	11	131442151	G	A	G	0.54039	0.009871
11:134019112:G:T	11	134019112	T	G	T	0.059007	0.018767
12:711496:T:C	12	711496	C	T	C	0.59765	-0.011724
12:1024688:C:T	12	1024688	T	C	T	0.066297	-0.018738
12:2508296:G:A	12	2508296	A	G	A	0.100814	-0.017453
12:3034490:C:T	12	3034490	T	C	T	0.401569	-0.009921
12:3388932:T:C	12	3388932	C	T	C	0.583362	-0.011894
12:4150894:T:C	12	4150894	C	T	C	0.070179	-0.019147
12:4332351:A:G	12	4332351	G	A	G	0.209768	-0.028795
12:4413000:T:C	12	4413000	C	T	C	0.260292	-0.012554
12:6445982:A:C	12	6445982	C	A	C	0.523098	-0.01726
12:6499533:G:A	12	6499533	A	G	A	0.141477	0.03864
12:8210697:A:G	12	8210697	G	A	G	0.686806	0.011312
12:9108908:C:A	12	9108908	A	C	A	0.462251	-0.008929
12:9905690:A:G	12	9905690	G	A	G	0.371961	0.024974
12:10097609:C:T	12	10097609	T	C	T	0.188422	0.016725
12:11768558:C:T	12	11768558	T	C	T	0.392534	0.01185
12:11919407:C:T	12	11919407	T	C	T	0.135486	-0.014275
12:12877983:A:G	12	12877983	G	A	G	0.284991	0.018459
12:20470199:A:G	12	20470199	G	A	G	0.198266	-0.01424
12:20579575:A:C	12	20579575	C	A	C	0.210978	-0.015901
12:24728950:C:T	12	24728950	T	C	T	0.118953	-0.016063
12:26358170:T:C	12	26358170	C	T	C	0.350096	-0.013497
12:26802549:A:G	12	26802549	G	A	G	0.40493	-0.011156
12:27153533:C:T	12	27153533	T	C	T	0.068147	-0.018603
12:31723980:G:A	12	31723980	A	G	A	0.514241	-0.008787
12:34035030:A:C	12	34035030	C	A	C	0.40475	-0.009488
12:40457964:T:G	12	40457964	G	T	G	0.393986	-0.010247
12:46307048:C:T	12	46307048	T	C	T	0.790838	-0.012444
12:48202046:T:C	12	48202046	C	T	C	0.639495	-0.015546
12:48376969:C:A	12	48376969	A	C	A	0.345828	-0.01023
12:49056663:G:A	12	49056663	A	G	A	0.32446	-0.012955
12:49489984:C:A	12	49489984	A	C	A	0.340697	-0.009921
12:50578705:T:G	12	50578705	G	T	G	0.392444	0.018563
12:51580171:A:G	12	51580171	G	A	G	0.109614	0.015951
12:52305786:C:T	12	52305786	T	C	T	0.774395	0.02445
12:54489821:G:A	12	54489821	A	G	A	0.674295	-0.011813
12:57692470:C:T	12	57692470	T	C	T	0.235641	-0.014833
12:58165441:C:T	12	58165441	T	C	T	0.027468	0.029688
12:62741869:A:G	12	62741869	G	A	G	0.403411	0.008975
12:64976049:C:A	12	64976049	A	C	A	0.627427	0.014435
12:66363070:T:G	12	66363070	G	T	G	0.57087	0.011455
12:66480440:C:T	12	66480440	T	C	T	0.356199	-0.011542
12:67649137:G:T	12	67649137	T	G	T	0.598845	-0.008982
12:68587155:T:C	12	68587155	C	T	C	0.70489	0.013512
12:69235406:G:A	12	69235406	A	G	A	0.418651	0.01097
12:69542942:T:C	12	69542942	C	T	C	0.854308	0.012234
12:69732105:T:C	12	69732105	C	T	C	0.4824	0.015191
12:69831694:T:C	12	69831694	C	T	C	0.365213	0.009906
12:71111551:G:A	12	71111551	A	G	A	0.528478	-0.011269
12:72179446:C:T	12	72179446	T	C	T	0.019098	0.038972
12:75871753:C:A	12	75871753	A	C	A	0.405773	-0.008856
12:79951566:G:A	12	79951566	A	G	A	0.687639	-0.014242
12:80203831:G:T	12	80203831	T	G	T	0.062409	0.020948
12:80558457:G:A	12	80558457	A	G	A	0.753775	-0.010019
12:83895440:G:A	12	83895440	A	G	A	0.225603	0.01083
12:88843474:T:C	12	88843474	C	T	C	0.702031	-0.024735
12:89614547:A:G	12	89614547	G	A	G	0.730918	0.009526
12:89885923:C:A	12	89885923	A	C	A	0.237685	0.010973
12:90546388:T:C	12	90546388	C	T	C	0.7416	0.014186
12:93051966:T:C	12	93051966	C	T	C	0.098298	-0.017233
12:94769769:G:A	12	94769769	A	G	A	0.082591	-0.015973
12:95507971:G:A	12	95507971	A	G	A	0.071569	0.017683
12:96052526:C:A	12	96052526	A	C	A	0.433618	0.009207
12:96254528:A:G	12	96254528	G	A	G	0.599088	0.010355
12:96708275:T:G	12	96708275	G	T	G	0.345787	0.010047
12:100830114:A:G	12	100830114	G	A	G	0.104567	-0.01434
12:101873240:A:C	12	101873240	C	A	C	0.056554	0.037876
12:101888063:C:T	12	101888063	T	C	T	0.562313	0.009403
12:104048454:C:A	12	104048454	A	C	A	0.082363	-0.016363
12:107079994:A:G	12	107079994	G	A	G	0.346376	0.009977
12:108686316:G:A	12	108686316	A	G	A	0.013954	0.038265
12:109672951:T:G	12	109672951	G	T	G	0.319034	0.010458
12:110129415:C:T	12	110129415	T	C	T	0.046048	0.034404
12:110140772:A:C	12	110140772	C	A	C	0.180613	-0.011748
12:111252321:C:A	12	111252321	A	C	A	0.016017	-0.038921
12:111301032:G:A	12	111301032	A	G	A	0.012406	0.041048
12:111595640:A:G	12	111595640	G	A	G	0.024629	-0.031909
12:111674504:G:A	12	111674504	A	G	A	0.012931	-0.055439
12:111696637:G:A	12	111696637	A	G	A	0.02204	-0.031737
12:111715182:G:T	12	111715182	T	G	T	0.010941	0.046749
12:112005922:G:A	12	112005922	A	G	A	0.011979	-0.045708
12:112007678:G:A	12	112007678	A	G	A	0.009574	-0.068312
12:112062678:A:G	12	112062678	A	G	A	0.98958	0.05291
12:112948150:G:A	12	112948150	A	G	A	0.027922	-0.037993
12:112956289:A:G	12	112956289	G	A	G	0.013159	-0.042153
12:113184889:G:A	12	113184889	A	G	A	0.021827	-0.030574
12:113253626:T:C	12	113253626	T	C	T	0.976509	-0.028897
12:113848323:G:A	12	113848323	A	G	A	0.093489	0.017397
12:115934758:G:A	12	115934758	A	G	A	0.302346	-0.011512
12:120076735:C:T	12	120076735	T	C	T	0.093682	0.018567
12:120146925:G:A	12	120146925	A	G	A	0.073548	-0.032266
12:120599110:A:G	12	120599110	G	A	G	0.022425	0.030181
12:120726570:T:G	12	120726570	G	T	G	0.699479	0.010812
12:121194565:A:G	12	121194565	G	A	G	0.662725	-0.016778
12:121403724:G:A	12	121403724	A	G	A	0.586638	0.010139
12:122217507:C:T	12	122217507	T	C	T	0.019991	0.034333
12:122219787:T:C	12	122219787	C	T	C	0.687992	0.016507
12:123875650:C:T	12	123875650	T	C	T	0.027269	0.042368
12:124250583:G:A	12	124250583	A	G	A	0.283711	0.01438
12:124421453:T:C	12	124421453	C	T	C	0.329292	-0.018749
12:125316770:T:C	12	125316770	C	T	C	0.557308	-0.009537
12:129393342:A:C	12	129393342	C	A	C	0.137395	-0.014247
13:24190488:G:T	13	24190488	T	G	T	0.271935	0.010419
13:27893499:G:A	13	27893499	A	G	A	0.154461	-0.013248
13:28496468:G:A	13	28496468	A	G	A	0.031728	0.046979
13:28595940:C:T	13	28595940	T	C	T	0.024309	-0.036127
13:28604007:T:C	13	28604007	C	T	C	0.013471	0.158445
13:28611221:T:C	13	28611221	C	T	C	0.041289	-0.025318
13:28623759:C:T	13	28623759	T	C	T	0.191002	-0.023857
13:28624773:G:A	13	28624773	A	G	A	0.027887	-0.030168
13:28683164:C:T	13	28683164	T	C	T	0.223544	0.018597
13:33705039:T:C	13	33705039	C	T	C	0.636297	-0.009603
13:37491650:T:C	13	37491650	C	T	C	0.248469	0.012948
13:41002641:T:C	13	41002641	C	T	C	0.654005	-0.00916
13:42126614:T:C	13	42126614	C	T	C	0.080436	-0.016794
13:42843630:G:A	13	42843630	A	G	A	0.231321	0.015264
13:45483452:A:G	13	45483452	G	A	G	0.898311	0.015524
13:46707137:T:C	13	46707137	C	T	C	0.459914	0.009271
13:48976673:C:T	13	48976673	T	C	T	0.698993	-0.010909
13:49441669:T:C	13	49441669	C	T	C	0.825219	0.014661
13:49595331:A:G	13	49595331	G	A	G	0.682394	-0.014696
13:50113450:G:A	13	50113450	A	G	A	0.703613	0.020659
13:50699049:C:T	13	50699049	T	C	T	0.013399	0.04383
13:50840657:C:T	13	50840657	T	C	T	0.531865	0.015971
13:52344004:G:A	13	52344004	A	G	A	0.171568	-0.01822
13:73641750:A:G	13	73641750	G	A	G	0.352336	-0.010975
13:74599874:G:A	13	74599874	A	G	A	0.226385	-0.010732
13:74701736:A:C	13	74701736	C	A	C	0.266532	0.01961
13:78613461:C:T	13	78613461	T	C	T	0.064995	0.024001
13:99649831:C:T	13	99649831	T	C	T	0.424441	-0.011129
13:108895094:T:C	13	108895094	C	T	C	0.173669	-0.013859
13:109003805:C:T	13	109003805	T	C	T	0.020249	-0.065191
13:109561647:T:G	13	109561647	G	T	G	0.404671	-0.009759
13:110411642:A:C	13	110411642	C	A	C	0.38361	0.009611
13:110820255:T:G	13	110820255	G	T	G	0.157206	-0.012378
13:110915187:G:A	13	110915187	A	G	A	0.603485	0.010616
13:111117059:G:A	13	111117059	A	G	A	0.305339	0.010607
13:113927208:G:T	13	113927208	T	G	T	0.262014	-0.01787
13:114185566:T:G	13	114185566	G	T	G	0.280997	0.023885
13:114866296:A:G	13	114866296	G	A	G	0.777491	-0.01354
13:114920867:G:A	13	114920867	A	G	A	0.291471	0.015386
14:23349953:A:G	14	23349953	G	A	G	0.31945	0.00983
14:23756604:A:G	14	23756604	G	A	G	0.671781	-0.01285
14:24887101:T:C	14	24887101	C	T	C	0.127367	-0.016956
14:25461989:T:C	14	25461989	C	T	C	0.394624	0.034424
14:35596323:C:T	14	35596323	T	C	T	0.179041	0.020614
14:35871093:C:T	14	35871093	T	C	T	0.36576	0.015003
14:35901867:C:T	14	35901867	T	C	T	0.034421	-0.027673
14:55863829:C:A	14	55863829	A	C	A	0.337997	0.012057
14:60385490:T:C	14	60385490	C	T	C	0.103482	0.015513
14:65037867:G:T	14	65037867	T	G	T	0.218937	0.01214
14:65523295:T:C	14	65523295	C	T	C	0.085935	0.02048
14:69149280:T:C	14	69149280	C	T	C	0.113964	0.021211
14:69179971:C:T	14	69179971	T	C	T	0.077277	-0.040319
14:69293388:C:T	14	69293388	T	C	T	0.153694	0.022887
14:69852940:T:C	14	69852940	C	T	C	0.065516	0.03261
14:69904483:T:C	14	69904483	C	T	C	0.049171	-0.027239
14:74238030:G:A	14	74238030	A	G	A	0.023704	0.030846
14:75237770:C:T	14	75237770	T	C	T	0.68189	-0.010622
14:75968608:A:G	14	75968608	G	A	G	0.329451	-0.011413
14:77850978:C:T	14	77850978	T	C	T	0.456246	0.016091
14:78013460:G:A	14	78013460	A	G	A	0.050314	-0.019338
14:78114476:T:C	14	78114476	C	T	C	0.537988	-0.009773
14:81702736:T:C	14	81702736	C	T	C	0.554116	-0.016029
14:93014929:G:A	14	93014929	A	G	A	0.460745	0.014023
14:93103309:C:T	14	93103309	T	C	T	0.18322	-0.031169
14:93239362:T:C	14	93239362	C	T	C	0.660724	0.010367
14:93516465:T:C	14	93516465	C	T	C	0.110762	0.02298
14:94851806:C:T	14	94851806	T	C	T	0.179627	-0.013071
14:95878800:C:T	14	95878800	T	C	T	0.765107	-0.010284
14:96883826:T:C	14	96883826	C	T	C	0.057657	-0.021253
14:101170540:T:C	14	101170540	C	T	C	0.338281	-0.015367
14:103567020:T:C	14	103567020	C	T	C	0.247163	0.011164
14:103835290:C:A	14	103835290	A	C	A	0.701104	0.018563
14:104007751:C:T	14	104007751	T	C	T	0.145447	-0.014263
14:105258892:C:T	14	105258892	T	C	T	0.615632	0.013067
14:105646179:G:A	14	105646179	A	G	A	0.610202	-0.014382
15:38293656:C:T	15	38293656	T	C	T	0.178655	0.011709
15:39957330:G:A	15	39957330	A	G	A	0.031925	0.026271
15:40317792:T:G	15	40317792	G	T	G	0.531314	-0.008638
15:40387971:A:G	15	40387971	G	A	G	0.273757	0.009834
15:40597229:G:A	15	40597229	A	G	A	0.706498	0.01369
15:41556015:A:G	15	41556015	G	A	G	0.418246	-0.014346
15:42194653:C:T	15	42194653	T	C	T	0.556789	-0.010135
15:42248826:T:C	15	42248826	C	T	C	0.111895	-0.04262
15:43396926:A:G	15	43396926	G	A	G	0.69905	0.009455
15:44027885:T:C	15	44027885	C	T	C	0.026259	0.044688
15:47845973:G:A	15	47845973	A	G	A	0.546237	-0.00955
15:48755472:G:A	15	48755472	A	G	A	0.09341	-0.016569
15:50489250:G:T	15	50489250	T	G	T	0.016743	0.035461
15:51010271:C:T	15	51010271	T	C	T	0.197348	-0.029901
15:51705986:A:G	15	51705986	G	A	G	0.213894	0.012239
15:51905145:G:A	15	51905145	A	G	A	0.025101	-0.028195
15:51937155:A:C	15	51937155	C	A	C	0.009803	-0.043367
15:53013219:G:A	15	53013219	A	G	A	0.399465	-0.009134
15:57858489:G:A	15	57858489	A	G	A	0.380789	-0.009462
15:58770523:C:T	15	58770523	T	C	T	0.076347	0.024589
15:62797964:T:G	15	62797964	G	T	G	0.274035	0.014549
15:63080442:G:A	15	63080442	A	G	A	0.646762	0.009444
15:63571121:T:C	15	63571121	C	T	C	0.212969	0.011768
15:64343791:G:T	15	64343791	T	G	T	0.070957	-0.018082
15:64672002:G:A	15	64672002	A	G	A	0.938363	0.050625
15:65112468:A:G	15	65112468	G	A	G	0.984346	0.041243
15:65718475:A:C	15	65718475	C	A	C	0.367321	0.010666
15:66910224:A:G	15	66910224	G	A	G	0.157884	-0.015295
15:68048974:G:T	15	68048974	T	G	T	0.767748	-0.012714
15:70048157:A:C	15	70048157	C	A	C	0.101134	-0.018195
15:70376441:T:C	15	70376441	C	T	C	0.472055	0.012711
15:74328116:A:G	15	74328116	G	A	G	0.493563	0.011608
15:75358388:A:G	15	75358388	G	A	G	0.189061	-0.017236
15:77306285:T:C	15	77306285	C	T	C	0.291138	-0.015451
15:78176441:T:C	15	78176441	C	T	C	0.009998	-0.049785
15:78185762:C:T	15	78185762	T	C	T	0.357537	0.009923
15:78536369:G:A	15	78536369	A	G	A	0.316452	0.011239
15:79052755:G:A	15	79052755	A	G	A	0.748292	-0.010499
15:80224817:C:T	15	80224817	T	C	T	0.562198	0.013665
15:80259074:G:A	15	80259074	A	G	A	0.256167	-0.014395
15:80994288:G:A	15	80994288	A	G	A	0.447727	-0.010572
15:81888088:A:G	15	81888088	G	A	G	0.226936	0.013653
15:84576957:A:G	15	84576957	G	A	G	0.522692	0.009659
15:86100820:G:A	15	86100820	A	G	A	0.399844	0.010651
15:90129583:G:A	15	90129583	A	G	A	0.066169	-0.019208
15:90628591:G:A	15	90628591	A	G	A	0.013966	-0.038966
15:90934331:A:G	15	90934331	G	A	G	0.272415	0.011749
15:91428589:T:G	15	91428589	G	T	G	0.526631	-0.015777
15:95143010:G:T	15	95143010	T	G	T	0.268378	0.01179
15:95702205:A:G	15	95702205	G	A	G	0.241678	-0.009976
15:99202875:C:T	15	99202875	T	C	T	0.512016	0.009124
15:99305855:G:A	15	99305855	A	G	A	0.718469	-0.01021
15:101713668:G:A	15	101713668	A	G	A	0.122129	0.031285
15:101875948:T:C	15	101875948	C	T	C	0.175619	0.011761
15:102070888:G:A	15	102070888	A	G	A	0.034562	0.026347
16:1255885:A:G	16	1255885	G	A	G	0.387768	0.009815
16:1366425:G:T	16	1366425	T	G	T	0.271878	0.018996
16:2144894:G:A	16	2144894	A	G	A	0.077395	-0.030161
16:3486285:C:A	16	3486285	A	C	A	0.846238	-0.012642
16:3746241:C:T	16	3746241	T	C	T	0.304495	-0.02072
16:3959911:T:C	16	3959911	C	T	C	0.064373	0.031176
16:4015046:G:A	16	4015046	A	G	A	0.137789	-0.014014
16:4065583:A:G	16	4065583	G	A	G	0.602637	-0.009224
16:4346867:G:A	16	4346867	A	G	A	0.2493	-0.012759
16:4628623:G:A	16	4628623	A	G	A	0.044351	0.029464
16:4914009:G:A	16	4914009	A	G	A	0.197351	-0.011157
16:9037407:C:T	16	9037407	T	C	T	0.063742	-0.020384
16:11311375:A:C	16	11311375	C	A	C	0.876966	-0.015291
16:11639890:A:G	16	11639890	G	A	G	0.483481	0.009438
16:11817466:A:C	16	11817466	C	A	C	0.032619	0.032701
16:11911256:C:T	16	11911256	T	C	T	0.299664	-0.009587
16:16116181:C:A	16	16116181	A	C	A	0.021214	-0.035716
16:19975731:A:G	16	19975731	G	A	G	0.13721	0.012381
16:21088130:T:C	16	21088130	C	T	C	0.430177	-0.009061
16:24801737:G:A	16	24801737	A	G	A	0.194383	-0.012251
16:27480797:C:T	16	27480797	T	C	T	0.033259	-0.033699
16:27707694:A:G	16	27707694	G	A	G	0.154392	0.012595
16:28131510:C:A	16	28131510	A	C	A	0.282146	-0.014601
16:28506428:C:T	16	28506428	T	C	T	0.13678	0.015872
16:29208469:A:G	16	29208469	G	A	G	0.20472	0.014403
16:29613511:G:A	16	29613511	A	G	A	0.070568	0.019315
16:29674033:T:C	16	29674033	C	T	C	0.076217	0.016463
16:30113370:G:A	16	30113370	A	G	A	0.019368	-0.038828
16:30482803:T:C	16	30482803	C	T	C	0.520556	0.037666
16:31305593:A:C	16	31305593	C	A	C	0.269481	-0.014131
16:49885785:C:T	16	49885785	T	C	T	0.207055	0.015241
16:50160737:A:C	16	50160737	C	A	C	0.156224	-0.016697
16:50345063:A:G	16	50345063	G	A	G	0.188448	0.011618
16:52138801:T:C	16	52138801	C	T	C	0.215164	-0.010849
16:53122486:G:A	16	53122486	A	G	A	0.40131	-0.011328
16:54421825:G:A	16	54421825	A	G	A	0.339808	0.009849
16:56357745:G:T	16	56357745	T	G	T	0.144339	0.013366
16:57037903:T:C	16	57037903	C	T	C	0.802039	0.010606
16:57058974:C:T	16	57058974	T	C	T	0.59737	-0.017778
16:67010113:C:T	16	67010113	T	C	T	0.016328	-0.056148
16:67549170:T:C	16	67549170	C	T	C	0.077502	-0.017103
16:67680806:G:A	16	67680806	A	G	A	0.056886	0.027237
16:72112480:C:T	16	72112480	T	C	T	0.205843	-0.010916
16:74596618:C:A	16	74596618	A	C	A	0.198803	0.015097
16:75182147:G:A	16	75182147	A	G	A	0.305039	-0.009942
16:77257613:T:C	16	77257613	C	T	C	0.136731	0.016054
16:78153071:G:A	16	78153071	A	G	A	0.184738	-0.011267
16:78581138:T:C	16	78581138	C	T	C	0.767636	0.013403
16:79044992:C:T	16	79044992	T	C	T	0.409957	0.010655
16:81602212:A:G	16	81602212	G	A	G	0.536437	0.016523
16:81867410:C:T	16	81867410	T	C	T	0.322649	-0.013408
16:81906423:A:G	16	81906423	G	A	G	0.610295	0.010264
16:84582965:C:T	16	84582965	T	C	T	0.220606	0.033815
16:84686014:A:C	16	84686014	C	A	C	0.624857	0.009514
16:85197980:A:G	16	85197980	G	A	G	0.519333	-0.010795
16:85949271:G:A	16	85949271	A	G	A	0.119974	0.023447
16:85969008:T:G	16	85969008	G	T	G	0.401725	0.009133
16:85996257:C:T	16	85996257	T	C	T	0.673793	0.011972
16:86016026:T:G	16	86016026	G	T	G	0.229622	0.021463
16:86470038:T:C	16	86470038	C	T	C	0.530738	-0.009604
16:87827215:C:T	16	87827215	T	C	T	0.3926	-0.009644
16:88528511:T:C	16	88528511	C	T	C	0.320376	0.011234
16:88568831:T:G	16	88568831	G	T	G	0.303829	0.012922
16:88858646:T:G	16	88858646	G	T	G	0.582851	-0.017298
16:89507995:A:G	16	89507995	G	A	G	0.812985	-0.016693
16:89842784:C:T	16	89842784	T	C	T	0.10177	-0.021831
17:1373518:T:C	17	1373518	C	T	C	0.733129	0.017876
17:2001825:T:C	17	2001825	C	T	C	0.203083	-0.03151
17:2729652:T:C	17	2729652	C	T	C	0.26955	0.015895
17:2881625:A:G	17	2881625	G	A	G	0.307485	-0.014871
17:2940720:C:A	17	2940720	A	C	A	0.575943	0.01173
17:4430958:C:T	17	4430958	T	C	T	0.577783	0.011106
17:4616387:C:A	17	4616387	A	C	A	0.248719	0.017479
17:4739161:T:G	17	4739161	G	T	G	0.343955	0.013359
17:5107556:A:G	17	5107556	G	A	G	0.019059	-0.033592
17:5326162:G:A	17	5326162	A	G	A	0.481279	0.020087
17:7133609:G:A	17	7133609	A	G	A	0.362167	-0.01075
17:7233977:G:A	17	7233977	A	G	A	0.029051	0.028954
17:7742601:G:A	17	7742601	A	G	A	0.041096	-0.04888
17:8185902:C:T	17	8185902	T	C	T	0.522926	0.011649
17:8873450:C:T	17	8873450	T	C	T	0.047761	-0.02012
17:16168784:C:T	17	16168784	T	C	T	0.478786	-0.025157
17:16522922:G:A	17	16522922	A	G	A	0.016557	-0.05896
17:16876789:A:G	17	16876789	G	A	G	0.304807	0.010603
17:16938609:T:G	17	16938609	G	T	G	0.109594	0.015264
17:17716531:A:G	17	17716531	G	A	G	0.5872	-0.018704
17:18700111:G:A	17	18700111	A	G	A	0.146959	-0.012485
17:19247075:G:A	17	19247075	A	G	A	0.808176	0.011375
17:19810720:T:G	17	19810720	G	T	G	0.394486	0.009957
17:20988321:G:A	17	20988321	A	G	A	0.512696	0.01091
17:25546105:C:T	17	25546105	T	C	T	0.255194	0.010382
17:25864712:A:G	17	25864712	G	A	G	0.083854	-0.017903
17:25887571:T:C	17	25887571	C	T	C	0.390624	0.009958
17:26826386:A:G	17	26826386	G	A	G	0.21646	-0.011446
17:27228198:G:A	17	27228198	A	G	A	0.123674	0.019545
17:27603316:A:G	17	27603316	G	A	G	0.172502	0.021892
17:28097860:T:C	17	28097860	C	T	C	0.52533	-0.023612
17:29908671:A:G	17	29908671	G	A	G	0.094149	0.016468
17:30047788:T:C	17	30047788	C	T	C	0.361915	0.008917
17:33769883:G:A	17	33769883	A	G	A	0.134396	-0.015621
17:33803592:G:A	17	33803592	A	G	A	0.39091	0.012544
17:35851177:A:C	17	35851177	C	A	C	0.643294	-0.016903
17:36615967:A:G	17	36615967	G	A	G	0.252098	0.019963
17:37169543:G:A	17	37169543	A	G	A	0.726327	0.015285
17:37296629:G:T	17	37296629	T	G	T	0.015263	0.057818
17:37371519:T:C	17	37371519	C	T	C	0.517706	-0.018647
17:37538417:C:A	17	37538417	A	C	A	0.01142	-0.057858
17:37559589:A:G	17	37559589	G	A	G	0.030287	-0.028355
17:37879588:A:G	17	37879588	G	A	G	0.242246	0.020438
17:37998313:C:A	17	37998313	A	C	A	0.965893	0.04296
17:38019856:G:T	17	38019856	T	G	T	0.01471	0.074645
17:38122167:C:T	17	38122167	C	T	C	0.989494	0.044584
17:38138210:C:T	17	38138210	T	C	T	0.014916	0.068115
17:38139034:G:A	17	38139034	A	G	A	0.01109	-0.07707
17:38142690:T:G	17	38142690	G	T	G	0.014109	-0.077732
17:38258536:C:T	17	38258536	T	C	T	0.017325	-0.048246
17:38303570:C:T	17	38303570	T	C	T	0.016748	-0.050897
17:38348203:C:T	17	38348203	T	C	T	0.025042	-0.048475
17:38352388:C:A	17	38352388	A	C	A	0.299777	0.032518
17:38525916:G:A	17	38525916	A	G	A	0.012788	0.049121
17:38618104:T:C	17	38618104	C	T	C	0.297132	0.027105
17:38650414:C:T	17	38650414	T	C	T	0.020334	-0.043073
17:38719799:C:T	17	38719799	T	C	T	0.164551	-0.016485
17:38762984:T:C	17	38762984	C	T	C	0.021812	-0.036558
17:39592546:G:T	17	39592546	T	G	T	0.060753	0.018648
17:40279903:G:A	17	40279903	A	G	A	0.164946	0.017035
17:40696915:C:T	17	40696915	T	C	T	0.275937	0.016094
17:46147945:G:A	17	46147945	A	G	A	0.242534	0.016608
17:47289571:C:A	17	47289571	A	C	A	0.03909	-0.022578
17:53354274:A:G	17	53354274	G	A	G	0.723731	-0.010112
17:53601168:G:A	17	53601168	A	G	A	0.343782	-0.009117
17:55060328:T:C	17	55060328	C	T	C	0.159455	-0.014689
17:55463336:G:A	17	55463336	A	G	A	0.049156	-0.038607
17:56355397:G:A	17	56355397	A	G	A	0.016502	0.037588
17:56356502:A:G	17	56356502	G	A	G	0.01278	0.107631
17:57312769:C:T	17	57312769	T	C	T	0.017028	0.035096
17:57321294:G:A	17	57321294	A	G	A	0.215021	-0.018589
17:57496417:G:A	17	57496417	A	G	A	0.236364	-0.016279
17:57875292:G:A	17	57875292	A	G	A	0.547743	0.035373
17:58957420:T:C	17	58957420	C	T	C	0.144338	-0.01315
17:59485393:C:T	17	59485393	T	C	T	0.728148	-0.011158
17:61812995:T:G	17	61812995	G	T	G	0.640331	-0.012521
17:62372190:C:T	17	62372190	T	C	T	0.098264	-0.017887
17:62551442:T:G	17	62551442	G	T	G	0.013325	0.038416
17:64291370:T:C	17	64291370	C	T	C	0.016546	0.035621
17:64305051:A:G	17	64305051	G	A	G	0.030184	0.029755
17:66926017:A:G	17	66926017	G	A	G	0.544956	0.009288
17:67380064:C:T	17	67380064	T	C	T	0.02688	0.027385
17:67892488:A:G	17	67892488	G	A	G	0.149791	-0.014016
17:68263714:T:C	17	68263714	C	T	C	0.259276	0.010356
17:71064543:G:A	17	71064543	A	G	A	0.459167	0.009703
17:72463021:C:T	17	72463021	T	C	T	0.394937	-0.010848
17:72695211:C:T	17	72695211	T	C	T	0.800412	0.028894
17:72763798:C:T	17	72763798	T	C	T	0.462523	-0.012153
17:73010701:A:G	17	73010701	G	A	G	0.077109	0.017428
17:73502118:G:A	17	73502118	A	G	A	0.801584	0.012064
17:73792601:T:G	17	73792601	G	T	G	0.331573	-0.012749
17:74125736:T:C	17	74125736	C	T	C	0.31864	0.009558
17:74381555:G:A	17	74381555	A	G	A	0.457821	-0.01668
17:74694320:C:T	17	74694320	T	C	T	0.489666	-0.012367
17:76256532:A:G	17	76256532	G	A	G	0.447968	-0.016524
17:76393762:C:T	17	76393762	T	C	T	0.089477	0.016329
17:76417883:T:C	17	76417883	C	T	C	0.818058	0.014964
17:76758251:A:G	17	76758251	G	A	G	0.313979	-0.010575
17:77881476:C:T	17	77881476	T	C	T	0.361118	-0.012339
17:80237196:C:T	17	80237196	T	C	T	0.039247	0.027037
17:81078568:C:T	17	81078568	T	C	T	0.485908	0.018617
18:3457606:C:T	18	3457606	T	C	T	0.077837	-0.020008
18:8238885:G:A	18	8238885	A	G	A	0.069602	-0.01765
18:12741267:G:A	18	12741267	A	G	A	0.291587	-0.011031
18:19439572:G:A	18	19439572	A	G	A	0.673117	-0.012193
18:20516381:C:T	18	20516381	T	C	T	0.750372	-0.012219
18:20711927:A:C	18	20711927	C	A	C	0.470289	-0.015652
18:21074922:G:A	18	21074922	A	G	A	0.34473	-0.019587
18:21620065:G:A	18	21620065	A	G	A	0.794621	-0.016825
18:21864100:G:A	18	21864100	A	G	A	0.073086	-0.020935
18:33331408:G:A	18	33331408	A	G	A	0.139037	-0.013044
18:41973779:G:A	18	41973779	A	G	A	0.133846	0.025095
18:42041131:T:G	18	42041131	G	T	G	0.013242	0.042797
18:42230172:C:A	18	42230172	A	C	A	0.401311	-0.013353
18:43856297:G:A	18	43856297	A	G	A	0.551929	-0.016391
18:46343070:G:A	18	46343070	A	G	A	0.109624	0.020845
18:46399092:G:A	18	46399092	A	G	A	0.284652	-0.010434
18:48144754:C:T	18	48144754	T	C	T	0.375635	0.019947
18:48326378:G:T	18	48326378	T	G	T	0.506667	-0.009268
18:48954292:C:T	18	48954292	T	C	T	0.187629	-0.011838
18:50863861:G:A	18	50863861	A	G	A	0.36212	0.009782
18:51767941:C:T	18	51767941	T	C	T	0.302164	0.016063
18:53210302:G:T	18	53210302	T	G	T	0.827678	0.016622
18:57345190:C:T	18	57345190	T	C	T	0.115095	-0.015181
18:57802714:G:A	18	57802714	A	G	A	0.232903	-0.01277
18:60166260:T:C	18	60166260	C	T	C	0.282834	-0.01366
18:60917177:C:T	18	60917177	T	C	T	0.184439	0.014507
18:61559135:T:C	18	61559135	C	T	C	0.188065	0.011482
18:67537270:C:A	18	67537270	A	C	A	0.402959	0.013776
18:74076020:C:T	18	74076020	T	C	T	0.067188	-0.03136
18:74249473:G:A	18	74249473	A	G	A	0.690341	-0.010036
18:77443046:C:T	18	77443046	T	C	T	0.541992	-0.009625
18:77576767:C:T	18	77576767	T	C	T	0.536527	-0.009421
18:78003207:A:C	18	78003207	C	A	C	0.60436	0.011131
19:661781:T:C	19	661781	C	T	C	0.690028	-0.011204
19:1003823:C:T	19	1003823	T	C	T	0.012549	0.046844
19:1026477:G:T	19	1026477	T	G	T	0.636654	0.025256
19:1061804:T:C	19	1061804	C	T	C	0.048039	-0.024645
19:1092837:G:A	19	1092837	A	G	A	0.132286	-0.027043
19:1143852:T:C	19	1143852	C	T	C	0.719489	-0.012935
19:1187489:G:A	19	1187489	A	G	A	0.077155	0.017686
19:1415701:G:A	19	1415701	A	G	A	0.054073	-0.023259
19:1904612:T:G	19	1904612	G	T	G	0.158552	0.01312
19:2187276:T:C	19	2187276	C	T	C	0.12556	0.020464
19:2270386:C:T	19	2270386	T	C	T	0.135965	0.015974
19:2598952:T:C	19	2598952	C	T	C	0.098055	0.015889
19:2625013:C:T	19	2625013	T	C	T	0.059343	0.018649
19:3118514:C:T	19	3118514	T	C	T	0.03816	-0.023897
19:3161905:C:T	19	3161905	T	C	T	0.041996	-0.03685
19:3165480:T:C	19	3165480	C	T	C	0.009851	-0.052982
19:3220857:C:T	19	3220857	T	C	T	0.045841	-0.042701
19:3242384:A:C	19	3242384	C	A	C	0.111155	-0.015633
19:3272088:G:A	19	3272088	A	G	A	0.027964	-0.043048
19:3329057:G:T	19	3329057	T	G	T	0.015682	-0.039807
19:3461653:G:A	19	3461653	A	G	A	0.128474	-0.01513
19:3973049:T:C	19	3973049	C	T	C	0.075673	0.018438
19:4089811:C:T	19	4089811	T	C	T	0.090062	0.022954
19:4139773:A:G	19	4139773	G	A	G	0.26913	-0.012814
19:5126893:C:T	19	5126893	T	C	T	0.056823	0.023413
19:6258074:G:A	19	6258074	A	G	A	0.143142	0.014702
19:6675989:A:G	19	6675989	G	A	G	0.861912	0.020279
19:6699312:C:T	19	6699312	T	C	T	0.201176	0.011135
19:7504498:A:G	19	7504498	G	A	G	0.34784	-0.008912
19:7788091:T:C	19	7788091	C	T	C	0.243121	0.012223
19:7827830:G:A	19	7827830	A	G	A	0.154843	-0.036357
19:7837207:A:C	19	7837207	C	A	C	0.01939	0.046116
19:7858127:G:T	19	7858127	T	G	T	0.024156	0.033326
19:7950288:G:T	19	7950288	T	G	T	0.164113	0.012076
19:8277713:A:G	19	8277713	G	A	G	0.513126	0.009371
19:8409257:T:C	19	8409257	C	T	C	0.319904	0.01217
19:8640107:T:C	19	8640107	C	T	C	0.452133	-0.009517
19:9533805:G:T	19	9533805	T	G	T	0.576237	-0.009059
19:10220714:C:T	19	10220714	T	C	T	0.080954	0.020721
19:10363251:A:C	19	10363251	C	A	C	0.015459	-0.047512
19:10391611:T:G	19	10391611	G	T	G	0.73286	-0.028224
19:10481511:G:A	19	10481511	A	G	A	0.521351	0.015708
19:10600418:G:A	19	10600418	A	G	A	0.019361	-0.032951
19:10666450:T:C	19	10666450	C	T	C	0.243276	-0.018361
19:11185014:A:G	19	11185014	G	A	G	0.418155	0.010689
19:11263098:C:T	19	11263098	T	C	T	0.292837	-0.01018
19:11317744:C:T	19	11317744	T	C	T	0.019393	0.047574
19:11888044:G:A	19	11888044	A	G	A	0.416363	-0.014706
19:13947292:T:C	19	13947292	C	T	C	0.335771	0.020942
19:14149862:C:T	19	14149862	T	C	T	0.13346	-0.016682
19:14499468:T:G	19	14499468	G	T	G	0.013853	0.065658
19:14602318:A:G	19	14602318	G	A	G	0.230727	-0.013354
19:15593825:A:G	19	15593825	G	A	G	0.039951	-0.025097
19:16412636:G:A	19	16412636	A	G	A	0.30255	-0.020339
19:16495774:A:C	19	16495774	C	A	C	0.786444	-0.047616
19:16592457:G:A	19	16592457	A	G	A	0.030849	-0.026787
19:17014718:T:C	19	17014718	C	T	C	0.054011	0.02017
19:17187518:T:G	19	17187518	G	T	G	0.129552	0.014085
19:17659514:C:T	19	17659514	T	C	T	0.111978	0.019298
19:17841313:T:C	19	17841313	C	T	C	0.494474	0.012174
19:18206317:G:T	19	18206317	T	G	T	0.181174	0.012142
19:18433714:G:A	19	18433714	A	G	A	0.061252	0.023127
19:19352819:T:C	19	19352819	C	T	C	0.11404	-0.01425
19:19366632:C:T	19	19366632	T	C	T	0.063389	0.018965
19:19765499:C:T	19	19765499	C	T	C	0.987007	-0.057171
19:33546088:T:G	19	33546088	G	T	G	0.248502	0.010477
19:33758348:G:A	19	33758348	A	G	A	0.428099	-0.00901
19:33896432:A:C	19	33896432	C	A	C	0.665284	-0.01642
19:35462160:C:T	19	35462160	T	C	T	0.548511	0.008606
19:35492129:C:T	19	35492129	T	C	T	0.315535	0.014961
19:35775441:A:G	19	35775441	G	A	G	0.519874	-0.010633
19:39942569:C:T	19	39942569	T	C	T	0.52011	-0.013955
19:40932076:T:C	19	40932076	C	T	C	0.18432	-0.016901
19:41214796:T:C	19	41214796	C	T	C	0.498924	-0.008868
19:41711815:G:A	19	41711815	A	G	A	0.440815	-0.012108
19:42514679:G:A	19	42514679	G	A	G	0.984779	0.039852
19:42767593:T:C	19	42767593	C	T	C	0.067496	0.033152
19:44095077:A:G	19	44095077	G	A	G	0.320403	0.009749
19:44153100:A:G	19	44153100	G	A	G	0.152719	-0.070234
19:44278779:T:G	19	44278779	G	T	G	0.190345	0.016742
19:44744147:A:G	19	44744147	G	A	G	0.311739	0.010691
19:45149235:G:A	19	45149235	A	G	A	0.244963	0.01457
19:45234105:A:G	19	45234105	G	A	G	0.028598	0.026983
19:45395266:G:A	19	45395266	A	G	A	0.611223	-0.012817
19:45744842:A:G	19	45744842	G	A	G	0.258764	-0.052727
19:45816529:A:G	19	45816529	G	A	G	0.063217	0.020836
19:45841344:G:A	19	45841344	A	G	A	0.086019	-0.019732
19:46002456:G:T	19	46002456	T	G	T	0.070355	0.020292
19:46080682:C:T	19	46080682	T	C	T	0.826581	0.01163
19:46849446:A:G	19	46849446	G	A	G	0.305322	0.011172
19:47494945:T:G	19	47494945	G	T	G	0.633116	0.012057
19:47724564:C:T	19	47724564	T	C	T	0.034588	0.051948
19:47779261:T:C	19	47779261	C	T	C	0.31121	0.011178
19:49127490:C:T	19	49127490	T	C	T	0.252694	-0.01516
19:49459104:A:G	19	49459104	G	A	G	0.715697	0.013214
19:51728477:C:T	19	51728477	T	C	T	0.321624	-0.027106
19:51879291:G:A	19	51879291	A	G	A	0.29146	-0.014923
19:52128795:G:A	19	52128795	A	G	A	0.295921	-0.010325
19:52226285:C:T	19	52226285	T	C	T	0.122906	-0.017424
19:53336000:T:C	19	53336000	C	T	C	0.041202	0.022457
19:54676763:C:T	19	54676763	T	C	T	0.438634	-0.010757
19:54752624:T:C	19	54752624	C	T	C	0.714463	-0.011367
19:58944402:A:G	19	58944402	G	A	G	0.477577	0.009565
20:1597050:G:A	20	1597050	A	G	A	0.349952	0.012261
20:1818613:T:C	20	1818613	C	T	C	0.469591	-0.009323
20:1930897:T:C	20	1930897	C	T	C	0.266122	-0.02056
20:2899979:G:A	20	2899979	A	G	A	0.508049	0.012416
20:3140304:T:G	20	3140304	G	T	G	0.742772	-0.010005
20:3597874:T:C	20	3597874	C	T	C	0.552459	-0.010582
20:3662142:C:T	20	3662142	T	C	T	0.696486	-0.014312
20:3756597:T:C	20	3756597	C	T	C	0.622143	-0.010348
20:4170835:G:A	20	4170835	A	G	A	0.367753	0.011961
20:4921733:C:T	20	4921733	T	C	T	0.135332	0.014014
20:4968002:G:T	20	4968002	T	G	T	0.840842	0.013176
20:6612832:A:G	20	6612832	G	A	G	0.627355	-0.010566
20:8126920:T:C	20	8126920	C	T	C	0.461464	-0.014488
20:8607393:G:A	20	8607393	A	G	A	0.508738	-0.02218
20:10453132:A:C	20	10453132	C	A	C	0.883846	-0.016052
20:10455258:A:G	20	10455258	G	A	G	0.072453	-0.018655
20:10649761:C:T	20	10649761	T	C	T	0.205923	-0.01286
20:10721695:G:T	20	10721695	T	G	T	0.072311	0.024471
20:11177055:G:A	20	11177055	A	G	A	0.050283	-0.033097
20:11682606:A:G	20	11682606	G	A	G	0.054578	0.02157
20:17629162:G:A	20	17629162	A	G	A	0.419519	0.009104
20:25969265:A:G	20	25969265	G	A	G	0.3556	0.009125
20:32264675:C:T	20	32264675	T	C	T	0.033967	0.026142
20:32988678:C:T	20	32988678	T	C	T	0.501552	-0.010967
20:36894349:A:G	20	36894349	G	A	G	0.144284	0.017878
20:39102878:C:T	20	39102878	T	C	T	0.024554	0.039269
20:39270768:T:C	20	39270768	C	T	C	0.616075	0.02411
20:39961748:G:A	20	39961748	A	G	A	0.143223	0.013071
20:42116518:A:G	20	42116518	G	A	G	0.063756	-0.018227
20:42185536:T:C	20	42185536	C	T	C	0.842024	-0.013803
20:42230695:T:C	20	42230695	C	T	C	0.774327	0.013675
20:42537771:C:T	20	42537771	T	C	T	0.23742	-0.010779
20:42660286:C:A	20	42660286	A	C	A	0.71629	-0.012429
20:43042364:C:T	20	43042364	T	C	T	0.031105	-0.037829
20:45180290:C:T	20	45180290	T	C	T	0.660065	-0.009893
20:47226433:G:A	20	47226433	A	G	A	0.324631	0.010617
20:47384301:C:A	20	47384301	A	C	A	0.013562	-0.077533
20:48906967:T:G	20	48906967	G	T	G	0.341998	0.011178
20:48981474:T:C	20	48981474	C	T	C	0.670749	-0.010947
20:49185272:G:A	20	49185272	A	G	A	0.517092	-0.015318
20:51234923:G:T	20	51234923	T	G	T	0.542057	0.008794
20:52742590:A:G	20	52742590	G	A	G	0.198589	-0.010903
20:55968113:G:A	20	55968113	A	G	A	0.649704	-0.014914
20:62268955:C:T	20	62268955	T	C	T	0.508105	0.010809
20:62687921:C:T	20	62687921	T	C	T	0.010727	0.055692
20:62880369:G:A	20	62880369	A	G	A	0.339849	-0.009662
21:16384940:A:G	21	16384940	G	A	G	0.15791	-0.016041
21:18944579:T:C	21	18944579	C	T	C	0.203965	-0.01208
21:30582732:A:G	21	30582732	G	A	G	0.786158	-0.01385
21:34666160:A:G	21	34666160	G	A	G	0.190344	0.011688
21:35030010:A:G	21	35030010	G	A	G	0.642083	-0.009319
21:36280376:A:G	21	36280376	G	A	G	0.177013	0.016175
21:36914669:C:T	21	36914669	T	C	T	0.36139	-0.011062
21:37702279:A:G	21	37702279	G	A	G	0.144817	0.013715
21:38813979:A:G	21	38813979	G	A	G	0.11507	-0.025927
21:39859190:A:G	21	39859190	G	A	G	0.417773	0.015794
21:40463283:G:A	21	40463283	A	G	A	0.259116	-0.021872
21:43302079:G:A	21	43302079	A	G	A	0.241576	-0.012148
21:43353467:T:C	21	43353467	C	T	C	0.110585	-0.016078
21:43562697:C:T	21	43562697	T	C	T	0.403994	-0.01018
21:44457458:T:C	21	44457458	C	T	C	0.747457	-0.010649
21:44472118:A:C	21	44472118	C	A	C	0.451059	0.011569
21:46335580:T:C	21	46335580	C	T	C	0.844537	-0.012459
21:47941916:G:A	21	47941916	A	G	A	0.469464	-0.017157
22:17557046:G:A	22	17557046	A	G	A	0.026807	-0.049177
22:17566206:G:T	22	17566206	T	G	T	0.805873	-0.020456
22:17590744:T:C	22	17590744	C	T	C	0.272885	0.019017
22:17712142:G:A	22	17712142	A	G	A	0.093314	-0.018852
22:18126020:T:C	22	18126020	C	T	C	0.504194	0.019536
22:18286672:T:C	22	18286672	C	T	C	0.364054	0.015688
22:18907997:C:T	22	18907997	T	C	T	0.286479	-0.012444
22:19970547:G:T	22	19970547	T	G	T	0.350534	0.019964
22:24334948:A:C	22	24334948	C	A	C	0.381032	-0.011718
22:24624609:A:G	22	24624609	G	A	G	0.304866	-0.02041
22:24936096:G:A	22	24936096	A	G	A	0.043165	0.023763
22:27025661:G:T	22	27025661	T	G	T	0.155264	-0.01364
22:28674325:C:T	22	28674325	T	C	T	0.028486	-0.031782
22:29319574:C:T	22	29319574	T	C	T	0.012424	0.046873
22:29551872:A:G	22	29551872	G	A	G	0.978943	-0.035712
22:29632738:A:G	22	29632738	G	A	G	0.412014	-0.018284
22:29718321:C:T	22	29718321	T	C	T	0.10141	0.016561
22:30577771:A:G	22	30577771	G	A	G	0.55106	-0.015566
22:31545391:T:G	22	31545391	G	T	G	0.429232	-0.009899
22:31552702:A:G	22	31552702	G	A	G	0.564267	0.014923
22:36539523:G:A	22	36539523	A	G	A	0.629122	0.010041
22:37470224:T:C	22	37470224	C	T	C	0.540935	0.008818
22:39840130:C:T	22	39840130	T	C	T	0.42751	-0.015193
22:41494925:G:A	22	41494925	A	G	A	0.053312	0.025141
22:42468910:C:T	22	42468910	T	C	T	0.660255	0.009621
22:43560763:C:T	22	43560763	T	C	T	0.396441	0.015865
22:44329078:C:T	22	44329078	T	C	T	0.158474	-0.018018
22:45992217:A:G	22	45992217	G	A	G	0.456201	-0.010427
22:47072477:G:A	22	47072477	A	G	A	0.408947	-0.009229
22:51095286:C:T	22	51095286	T	C	T	0.247088	0.010604
