# Supplementary material for: Clinical associations with a polygenic predisposition to benign lower white blood cell counts
Source: Nat Commun. 2024 Apr 22;15:3384. doi: 10.1038/s41467-024-47804-5 (PMC11035609; doi:10.1038/s41467-024-47804-5)
Supplement: Supplementary file 6 — Source Data [file 41467_2024_47804_MOESM6_ESM.xlsx]

## Sheet: Data fields
Data set	Field name	Description	Data type	Data characteristic
BMBiopsySet	normalbiopsy	Biopsy outcome	Numeric	Binary
BMBiopsySet	SCORE_std	Polygenic score	Numeric	Continuous
BMBiopsySet	lowplatelet	Thrombocytopenia	Numeric	Binary
BMBiopsySet	lowrbc	Anemia	Numeric	Binary
BMBiopsySet	otherheme	Other hematological	Numeric	Binary
BMBiopsySet	otherdiagnosis	Other diagnosis	Numeric	Binary
BMBiopsySet	male	Male sex	Numeric	Binary
BMBiopsySet	age_at_event	Age at biopsy (years)	Numeric	Continuous
BMBiopsySet	PC1	Principal component	Numeric	Continuous
BMBiopsySet	PC2	Principal component	Numeric	Continuous
BMBiopsySet	PC3	Principal component	Numeric	Continuous
BMBiopsySet	PC4	Principal component	Numeric	Continuous
BMBiopsySet	PC5	Principal component	Numeric	Continuous
TaxaneSet	ANC1500_TIME_2	Time to event	Numeric	Continuous
TaxaneSet	WBC3000_EVENT_2	Event: WBC below 3000	Numeric	Binary
TaxaneSet	SCORE_std	Polygenic score	Numeric	Continuous
TaxaneSet	SEX	Sex	Character	"M","F"
TaxaneSet	AGE_FIRST_TAXOL	Age at first treatment (years)	Numeric	Continuous
TaxaneSet	PC1	Principal component	Numeric	Continuous
TaxaneSet	PC2	Principal component	Numeric	Continuous
TaxaneSet	PC3	Principal component	Numeric	Continuous
TaxaneSet	PC4	Principal component	Numeric	Continuous
TaxaneSet	PC5	Principal component	Numeric	Continuous
AzathioprineSet	FUTimeTruncated_2	Time to event	Numeric	Continuous
AzathioprineSet	CaseTruncated_2	Event: AZA discontinuation	Numeric	Binary
AzathioprineSet	SCORE_std	Polygenic score	Numeric	Continuous
AzathioprineSet	sex	Sex	Character	"Male", "Female"
AzathioprineSet	age_at_baseline	Age at first treatment (years)	Numeric	Continuous
AzathioprineSet	PC1	Principal component	Numeric	Continuous
AzathioprineSet	PC2	Principal component	Numeric	Continuous
AzathioprineSet	PC3	Principal component	Numeric	Continuous
AzathioprineSet	PC4	Principal component	Numeric	Continuous
AzathioprineSet	PC5	Principal component	Numeric	Continuous
AzathioprineSet	PC6	Principal component	Numeric	Continuous
AzathioprineSet	PC7	Principal component	Numeric	Continuous
AzathioprineSet	PC8	Principal component	Numeric	Continuous
AzathioprineSet	PC9	Principal component	Numeric	Continuous
AzathioprineSet	PC10	Principal component	Numeric	Continuous

## Sheet: Figure 3
normalbiopsy	SCORE_std	lowplatelet	lowrbc	otherheme	otherdiagnosis	male	age_at_event	PC1	PC2	PC3	PC4	PC5
1	-1.66828	0	0	0	0	1	0.9	-0.0257074	-0.0116768	0.00826664	0.0274267	0.00930895
0	1.86265	0	1	0	0	1	70.9	0.00117626	0.000207614	0.000498772	0.000337953	-0.000850213
1	-0.456216	1	0	0	0	1	53.8	0.000482182	1.08235e-05	-0.000121064	-1.46328e-05	-0.00155813
0	0.908098	0	1	0	0	1	83.3	0.00191858	0.00012017	7.29479e-05	-0.00142154	-0.000168281
1	0.0353425	0	1	0	0	0	79.8	0.00218478	-1.26651e-05	-0.000668593	0.0009968	-0.00117672
1	0.862274	0	0	0	0	0	26.9	0.000704731	-0.00109367	0.000517947	0.00115812	-0.00105051
1	0.167327	0	0	0	0	1	11.9	0.000332914	0.000499541	2.86279e-05	-0.00232106	0.000272142
1	-0.27334	0	0	0	0	0	73.1	0.00080247	9.62362e-05	0.00250752	0.00283348	-6.11553e-05
1	-0.304901	0	0	0	0	0	40	-0.000132142	-0.000811424	-0.000682778	-0.00454933	0.00863155
0	-0.242786	0	1	0	0	0	39.7	0.000894632	-0.00029044	-0.00159954	-0.00682005	0.0123688
1	0.118242	0	0	0	0	1	69.6	0.00134747	8.82806e-05	-0.000342712	0.00014428	-0.00174117
1	0.312842	0	0	0	0	1	0.7	0.0012005	0.000281473	-4.13999e-06	-0.0011014	0.00265585
1	-1.40014	1	1	0	0	0	86.3	0.00089852	-0.000782867	-0.00192692	6.84664e-05	0.000943854
0	-0.134035	1	1	0	0	0	23.9	-0.00416515	0.00729287	0.00707109	-0.000690029	-0.00309866
1	0.708538	0	0	0	0	0	19.5	0.00245709	0.000581223	-0.00143964	-0.00353329	-0.000588256
1	0.117573	0	1	1	0	1	58.7	0.00150722	0.00131993	-0.00173878	-0.000188367	-0.00446682
0	-1.34354	0	0	1	1	0	76.4	0.000195155	-0.00138223	-0.00142618	-0.0045597	0.007947
1	0.0910591	0	0	1	0	1	3.8	-0.000276502	-0.000499584	0.000483859	-0.00170814	0.00431615
1	-1.36356	1	1	1	0	0	31.1	-0.000703866	0.000401137	-0.000392179	0.000727722	-0.0018512
1	-1.67441	0	1	0	0	0	39.3	0.00137089	0.000350879	-0.00172028	-0.00043501	-0.00114776
1	0.674056	0	0	0	0	0	62.9	0.00237802	0.000427809	0.000534731	0.000355878	-0.00127648
1	-0.129934	0	0	0	0	0	1.9	0.000402369	-0.000182387	0.000218893	-0.000691062	0.000603699
0	0.771401	0	1	0	0	1	66.1	0.000948214	-0.000490307	-0.000163844	0.000610777	0.000947621
1	-2.52821	0	0	0	0	0	34.9	0.00138145	-0.0004669	8.55675e-05	0.00185519	-0.00292414
1	-0.936094	0	0	0	0	1	63.2	-0.00145665	-0.00208267	0.000175871	-0.00655681	0.0130149
1	-1.95482	0	0	0	1	0	51.7	0.000529389	-9.58353e-05	-4.3936e-05	0.0013025	-0.000447066
1	-1.73629	0	0	1	0	1	69.3	0.00171153	-0.000362652	-0.000662898	0.000633209	-0.00161032
1	0.296422	0	0	0	0	0	58.7	0.000907103	-0.00190426	0.000522465	-0.000242822	0.000471974
0	-0.103761	1	0	0	0	1	35.5	0.000969747	-0.00150432	-0.000400037	0.00124939	0.00130755
1	-1.574	0	0	0	0	0	31.7	0.00196755	6.49476e-05	-0.000618957	-0.000349964	-0.000164848
0	-0.310792	0	1	1	0	1	71.7	0.000698181	0.000261568	-0.00167937	-0.00126551	0.00143419
1	-1.79873	1	0	0	0	0	60.2	0.00108376	-0.00121602	-0.000593812	0.00140296	-0.000215399
1	-2.84226	0	1	0	0	1	78.1	0.000962193	-0.000549968	-0.00027372	0.00241001	-3.54025e-05
1	-0.839878	1	0	0	0	0	54.6	0.00120629	0.00140014	0.000278234	0.000116438	-0.00121189
0	-0.802929	0	1	0	0	1	78	-0.000151814	6.4694e-06	-0.000630411	0.0011514	0.000191921
1	-2.73533	0	0	0	0	0	43.2	0.00187798	0.000153206	-0.00195558	-4.35471e-05	-0.000229506
0	-0.044414	1	0	0	0	0	73.5	0.000452462	-0.000467417	0.000813691	0.00187854	-0.00113144
1	-0.592499	0	1	0	0	1	76.6	-4.144e-05	-0.000520145	-0.000514171	-0.00177789	0.00145138
1	0.986494	0	1	0	0	0	78.8	0.00127332	-0.000200477	-0.00168096	0.00227848	-5.54224e-05
1	0.0873496	0	1	1	0	1	83.7	0.000158343	-0.000741086	0.00027117	0.00252061	-0.00430732
1	-1.67913	0	0	0	0	0	11.7	-0.00116669	-0.000691465	0.0012964	0.00105671	3.72017e-05
0	1.40824	0	0	0	0	1	3.1	-0.0085331	0.0257325	0.0219394	-0.00547678	-0.000527853
0	-0.256082	0	0	0	0	1	68.4	0.00105683	-0.000374009	9.03716e-05	-0.000539082	-6.08944e-05
1	-0.524625	1	0	0	0	0	49.7	0.00088523	0.000370743	9.64733e-05	-0.000646115	-0.00236269
1	-1.59737	0	1	0	0	0	39.5	0.00198284	-0.00058498	-0.00174018	0.00159861	-0.00123241
0	-0.314109	0	1	0	0	0	58.6	0.000867268	0.00144949	-0.000628463	0.00198253	-0.00231361
1	0.116369	0	0	0	0	0	35.1	0.00113715	0.00083645	-0.000817238	0.000948168	0.0009268
1	-0.835012	1	0	0	0	1	10.2	0.000592885	-0.00158647	0.00312089	0.000854271	0.000234218
1	-0.176053	1	0	1	1	0	41.4	0.00105907	0.000432922	-0.000479025	0.000516952	-0.00121888
1	-0.266475	0	1	1	0	0	60.6	0.00101268	-8.28767e-05	-0.000423762	0.000228809	-0.000587098
0	-0.0230139	0	1	0	0	1	58.4	0.000613014	-0.000541323	0.000548068	0.00241481	-0.00137719
1	-0.637687	0	0	0	1	0	20.3	0.00220811	0.000429119	-0.000406011	-0.000430232	4.78314e-05
0	-0.895677	1	0	0	0	0	66.6	0.00175184	-0.000103332	-0.00153265	0.000528489	-0.000858514
1	-1.62277	0	0	0	0	0	63.6	0.00201436	0.000582382	-0.00229993	0.00206018	-0.000302911
1	-1.51527	0	1	0	0	0	42	0.00133065	0.000595559	-0.00124064	-0.000567721	0.00180606
0	-0.673942	1	0	0	0	1	73.8	0.00115132	0.000186734	0.000321242	0.000325356	-0.00264269
1	1.00247	0	0	0	0	1	46.3	0.000654319	0.000664041	-0.00125419	4.56209e-07	-0.00263015
1	-1.08505	0	0	0	0	0	4.3	0.000827728	0.000272387	-0.00131988	0.00091063	-0.000884613
1	-0.506942	0	0	0	1	0	68.1	-0.000179906	-9.34816e-05	-0.00166251	-0.0020243	0.00368837
1	0.656549	1	0	0	0	1	1.7	-0.00552177	0.00653863	0.00416277	0.00677813	0.00527652
1	-0.0777054	1	0	0	1	0	20.5	-0.000166547	0.000235916	-0.000621691	-0.000647974	0.00355519
1	-0.874113	0	0	0	0	0	17.4	0.000428921	-0.000946606	4.16776e-06	-0.000466816	0.00115914
0	0.0420282	1	0	0	0	1	77.1	0.000881783	0.00146472	0.00161563	0.00141226	-0.00166645
1	-0.142415	0	1	0	0	0	66	0.000443349	0.00108849	-0.000404195	0.000726178	-0.00118143
0	-0.627701	0	1	0	0	0	79.8	0.00105249	0.000888447	0.000145196	0.00038945	-0.00263043
1	-0.217269	0	0	0	0	0	58.8	0.000284285	0.000282941	0.00146882	0.00362215	-0.00247618
1	-2.11676	0	1	0	0	1	71.3	0.00102628	0.00170671	-0.00177064	-0.000592578	-0.00365869
1	-2.21122	0	1	0	0	0	50.7	0.00159677	-0.000751482	0.000890191	-0.000723065	-0.000605072
1	-2.53068	0	0	0	1	1	44.2	0.000867698	-0.0016663	-0.000873212	-0.00191284	0.00157321
0	0.577081	0	1	0	0	0	66.4	-0.000157552	-0.000852635	0.00198551	0.0002769	0.00262526
0	0.911519	1	0	0	0	0	59.2	0.00148203	-8.02554e-05	-0.00116028	0.00145966	0.000547314
0	-0.557546	0	1	0	1	1	71.3	0.00206757	-0.000377596	0.000621199	0.000972303	-5.12607e-05
1	-0.687646	0	1	0	0	1	13.1	-0.0060754	-0.00611411	0.000704593	-0.0105191	-0.00513442
1	-1.99198	0	0	0	0	1	31.1	0.00078262	3.96593e-05	-0.000630953	-5.14473e-06	0.0021957
1	0.931334	1	1	0	0	1	54.2	-0.0113907	-0.00766298	0.000486079	0.00621658	0.00548771
1	-1.14202	0	0	0	0	1	0.8	-0.000192366	-0.00163835	0.000386626	0.000775306	-0.00173167
1	-1.07798	0	0	0	0	1	68.2	0.00105169	-0.000153791	0.000120122	1.06992e-06	-9.28657e-05
1	0.341537	1	0	0	1	1	65.9	8.52138e-05	-0.00086761	8.61881e-05	-0.000470618	0.000457742
1	1.39093	1	1	0	0	1	83	-0.000538655	-0.00179064	0.000916467	-0.000433469	0.00249044
0	-0.855192	0	1	0	0	1	63	-0.000240836	-0.000956277	-6.42455e-07	0.000712129	0.00222446
1	-0.907523	1	0	0	0	0	70.1	7.12697e-05	-0.000761613	0.000477985	0.000149222	0.00252267
1	-0.00478351	0	0	0	0	1	68.8	0.00191302	-3.303e-05	-6.4918e-05	-0.00116765	-0.00238434
0	-0.114043	0	0	0	0	0	10.2	0.00173298	-0.000177745	-0.00167487	-0.00368186	0.00695306
0	-1.5032	1	1	1	0	0	51.2	-0.00553276	-0.00273302	-0.00299854	-0.00710509	0.0160282
0	-0.292544	1	1	1	0	1	56.6	0.00166414	-0.000478404	-0.00013844	0.00119918	0.000202041
1	0.860783	0	0	0	0	0	45.6	0.000690852	-2.10642e-05	0.00150296	0.00291873	-0.000433357
0	-0.482284	0	1	0	0	1	75.2	0.000482445	-0.000884143	0.000342671	-2.05842e-05	0.00253644
1	-0.343813	0	0	0	0	1	42.6	-0.00194691	-0.00102178	-0.00107306	-0.00511456	0.00627926
0	-1.26795	0	0	0	0	1	59.1	0.000947895	0.00152627	-0.00132576	0.000755727	-0.0015072
1	-1.43582	0	0	0	0	0	67.6	0.00107711	-0.000558867	-0.00122962	-1.43331e-05	-0.00156088
1	-1.36017	1	1	0	0	1	64.6	0.000955043	-0.000373591	0.00118842	1.08885e-05	0.00128746
0	0.313504	0	0	0	0	0	59.6	7.18011e-06	0.000902748	-0.00181199	-0.00121448	0.00605069
0	-0.167641	0	0	1	1	0	63.7	0.00024965	-0.00120545	-0.00138084	0.000698713	-0.000486336
1	-0.76713	0	0	0	0	1	41.4	0.000491937	-0.000634069	-0.00219068	0.00168651	-0.00122956
1	-2.30689	0	1	0	1	0	47.6	0.000374453	0.000427668	-0.000209349	0.000118344	0.00357685
0	-0.254282	0	1	0	0	1	37.8	0.000742075	-0.000461465	-0.00123046	-0.00063801	0.000434482
1	0.192918	0	0	0	0	0	43.8	0.000962918	0.000651982	0.00122782	0.0015712	-0.00148281
1	-0.841625	1	1	0	0	1	25.5	-0.0080453	-0.00762664	-0.000367899	-0.0128257	-0.00221893
1	0.14983	1	0	0	0	0	45.4	-0.0249398	-0.00206061	-0.00290542	0.0209173	0.00738374
1	-2.40429	1	0	0	0	0	15.7	0.000347509	0.00078498	-0.000823858	0.0023848	0.000363734
1	-0.45091	0	0	0	0	0	80.3	0.00293155	0.00287638	-0.00177874	-0.00666994	0.00863676
0	0.508406	1	0	0	0	1	56.3	0.00116518	-0.000787652	4.36802e-05	0.00117912	-0.00166602
1	-2.53436	0	0	0	0	1	66.9	6.93806e-05	9.0409e-05	0.000506461	-0.000600004	0.000376493
0	0.733949	0	0	0	0	0	3.8	-0.0107918	0.017232	0.0152825	-0.00380737	0.00774071
0	-0.930792	0	1	0	0	0	72.7	0.00252617	-0.000105244	0.000710475	0.00285402	-0.00154315
1	-1.99426	0	0	0	0	0	58.1	0.00129717	0.000711933	0.00029678	-0.000549118	-0.00114217
1	-0.151241	0	0	0	0	1	0.2	0.000928437	-0.000790455	-0.000373712	0.000593612	-0.000417002
1	-0.427522	0	0	0	0	0	34	-0.00012769	-0.00188767	-0.00162531	-9.12443e-06	0.000240993
1	-1.34698	0	0	0	0	1	3.8	0.00021045	0.000267452	-7.18251e-05	-0.00105017	0.000576262
1	-0.539188	0	0	0	0	0	24.2	-0.0257708	-0.0116757	0.00497339	0.0266105	0.00891662
1	-1.65771	0	0	0	0	0	50.5	0.00186595	-0.000977304	0.000623032	-0.000403783	-0.0037285
0	-0.660103	1	0	0	1	0	49.8	0.000899158	0.000668176	0.000147234	-7.4295e-05	4.32583e-05
1	0.715056	1	0	0	0	1	72.5	0.0017426	-0.000544355	0.000825261	0.000950578	-0.00288065
1	-1.05166	0	0	0	0	0	0.1	0.00109953	0.000276313	-0.00097323	0.00057429	-0.000131728
1	-0.552646	0	0	0	0	0	23.3	0.00139919	0.000176792	-0.000951713	0.00136062	0.000527912
0	0.538037	0	0	1	0	1	67.5	0.00119374	-0.000481539	0.00013311	0.00101378	-0.00023414
1	0.1127	0	1	0	1	1	60.8	0.00175018	0.000148835	0.000995957	-0.000345141	-0.00277744

## Sheet: Figure 4b
ANC1500_TIME_2	WBC3000_EVENT_2	SCORE_std	SEX	AGE_FIRST_TAXOL	PC1	PC2	PC3	PC4	PC5
1	0	-0.504305	F	45	0.000587392	-0.000674889	-8.20254e-05	0.00131202	-0.000636734
1	0	1.00386	M	81	0.00181848	-7.32006e-06	-0.00264391	0.0013029	-0.002426
1	0	0.619599	M	52	0.000960121	0.000166532	-0.000860238	0.00168859	-0.00308839
1	0	-0.311696	M	55	0.00132931	0.000973978	-0.000644263	0.00323447	-0.00155546
0.295	0	2.43996	M	61	0.00234923	-0.000296753	-0.0008114	0.000620428	-0.000855414
0.459	1	-0.667484	F	56	0.000507356	-0.00016186	-0.000506583	0.00360092	-0.00217253
1	0	-0.557246	F	68	0.0014316	-0.000331066	0.00057481	-0.000185555	-0.000741598
1	0	0.676023	F	63	-0.00478809	-0.00433627	-0.00280411	0.00070424	0.00721537
0.787	0	-0.448036	M	56	0.00110288	0.000193609	-0.00124414	-0.000111438	-0.00178309
0.984	0	1.59286	M	79	-0.00279232	-0.00169543	0.00133805	-0.000312284	2.80079e-05
0.393	1	-1.70182	M	61	0.000450237	0.000631157	0.000266665	0.00124282	-0.00252447
0.689	0	1.42789	F	59	0.00101161	0.00211843	-0.00326025	-0.0180649	0.0238114
1	0	-0.120296	M	59	0.00249865	-0.000415015	-0.000702825	0.00131211	-0.00413709
1	0	-0.217211	M	46	-0.000345111	-0.00193145	-0.000802681	-0.00394311	0.00489065
1	0	-0.751916	F	63	0.00150925	0.00145621	-0.0011706	-0.00116539	-0.00326656
1	0	-0.748067	M	69	-0.000406118	-0.000592424	0.00184709	-0.00548054	0.0109538
1	0	0.959845	F	45	0.000901161	8.53436e-05	-0.000628297	0.00115404	-0.00278101
1	0	0.435981	M	64	0.00171947	0.00101707	0.000457227	-0.00197004	0.00183752
0.23	0	-0.77968	M	47	0.00113216	-0.00157703	0.00187691	0.000794335	-7.21819e-05
1	0	0.589572	F	45	0.000586655	-0.000796028	-0.00160876	0.000941691	-0.00118747
1	0	1.11354	F	53	0.000918539	-0.00195036	0.00119688	-0.00142696	-0.00232728
1	0	-2.57101	F	46	0.00121243	-0.0014351	0.001768	0.0029043	-1.8945e-05
0.656	1	0.698916	F	34	-0.0224401	0.0314683	-0.043814	-0.00168249	-0.0113483
1	0	2.21452	F	53	0.00126271	-0.000257319	0.000290984	-0.000427967	-0.00223414
1	0	-0.121789	M	21	0.00135345	-0.000154436	0.000614718	0.00208898	0.000377435
0.689	0	-0.279771	M	55	6.50625e-05	-0.00208111	0.00029373	1.03627e-05	0.00130111
1	0	-0.859774	F	42	0.00107368	0.000202938	-0.00023329	-0.00160328	0.000987701
0.918	0	1.02206	M	65	0.000530129	0.000357587	-0.000519245	0.00300736	-0.00297317
1	0	-0.390814	M	79	0.000913689	-0.000768501	0.00104199	0.00132827	-0.00229966
1	0	-0.0259856	F	75	-0.0163863	-0.0146227	0.00550927	-0.0238728	-0.0163472
1	0	0.97288	F	58	-8.96059e-05	-0.00137624	-0.00222766	-0.000802042	0.00199592
1	0	1.02095	M	58	0.000725841	-0.000420528	0.000889067	0.00164747	0.00226099
0.197	1	-0.78151	M	58	0.00258023	0.000392399	-0.00104565	-0.000685115	0.00220627
1	0	1.21896	M	58	0.000247342	-0.00168664	0.000244248	0.000836431	-0.000335342
0.328	1	-2.2905	F	53	0.00243371	0.00184912	-0.00272601	-0.00392382	0.00168353
1	0	0.601864	M	69	0.00094685	0.000376296	-0.00126602	0.00197837	-0.0022154
1	0	0.874781	M	56	0.00188908	0.000980749	0.00031466	0.000734529	-0.000638668
0.23	0	-0.964186	F	75	0.000423728	-0.000842546	0.000944206	0.00141044	-0.00113153
1	0	-0.956484	M	65	0.00237261	0.000555212	-0.000961663	0.000588227	-0.00198446
0.689	0	-0.485456	M	62	0.00169091	0.000248665	-0.000452605	0.00154288	-0.00090727
0.23	1	-2.87725	F	42	-0.000157483	-0.00181741	0.000622291	0.000802959	0.00108159
1	0	0.818065	F	60	-0.0246525	0.0376693	-0.0463252	-0.00171713	-0.0135337
1	0	-0.628936	F	64	0.000514275	-0.000570963	0.000241731	-0.00166691	0.00277373
1	0	-0.768404	F	74	0.00031377	-0.000535361	1.97144e-05	-0.000414904	-0.00144636
1	0	-0.794766	F	54	0.00218196	0.000176587	-0.000963093	0.00253645	-0.000958671
0.918	0	-0.213329	M	64	0.00155284	-3.92535e-05	0.000117944	0.000550301	-0.00216405
0.23	0	0.55567	M	79	0.00121298	-0.000782971	-6.74924e-05	-5.69759e-06	0.000521636
0.623	0	-0.89073	F	50	0.00043306	-0.000201403	-0.000498693	-0.00187293	0.00118593
1	0	1.04924	M	64	0.00164525	0.000241357	0.000964878	0.00248858	-0.0038238
0.23	1	0.0270432	M	54	0.00088806	-0.00022807	-0.0011083	-0.00169476	8.4415e-05
1	0	1.1602	F	47	0.000307497	-0.000914211	0.000225229	0.00076	0.00129446
0.721	0	0.103666	M	81	0.0016775	-0.000560566	0.000507399	0.00185886	0.000623515
0.426	1	-0.804014	F	71	0.00102396	0.000761279	-0.000736286	0.00038165	0.000351273
1	0	2.67389	M	74	0.000439707	-0.000773044	0.00080149	0.000125936	-0.00091174
0.689	0	1.23318	M	69	0.00177676	0.000669909	-0.00252255	-0.00457658	0.00253487
1	0	-0.59607	F	65	0.000143564	-0.00170759	0.000204958	-0.00115028	0.00397314
1	0	0.124909	F	67	0.00163288	2.68496e-05	0.00013025	0.00113014	0.000417273
0.459	1	-0.834168	F	51	0.000749492	-0.00130061	0.00129883	0.00023517	-8.94454e-05
1	0	-0.857413	F	60	0.000216141	-0.000518197	0.00038487	0.00130964	-0.00450928
1	0	0.456638	F	61	0.00175767	-0.000142784	0.000159711	0.000166952	0.000646959
1	0	0.36343	F	65	0.00135555	0.000556858	-0.000702465	0.000435291	-0.000766768
1	0	0.439029	M	69	0.000176364	-1.65571e-05	-0.00138561	-0.000321786	-0.00180666
1	0	-0.0991021	M	60	0.00100148	0.00112685	0.000712737	0.00231941	0.00030187
0.459	1	-1.50114	F	74	0.00163398	0.000863299	-0.00177477	6.7479e-05	0.00172964
1	0	0.335697	F	58	0.00205286	0.000637895	-0.00286056	-0.00224252	0.00244705
0	0	0.47995	F	64	0.00035419	-0.00142474	0.00137988	0.000542214	0.000132305
0.951	1	0.142517	M	75	0.000341305	-0.00153299	0.0010238	0.00137691	-0.00132077
1	0	2.14014	M	63	0.00105267	-0.00044781	0.000357667	-0.000857852	-0.00255647
1	0	1.19609	F	66	0.000704052	0.00150578	-0.00335339	-0.0153594	0.0234192
0.459	1	-0.288543	F	68	0.000340845	0.000435886	-0.000801513	0.000278667	0.000832449
1	0	-1.08028	M	60	0.000190944	-0.000757184	-0.000700933	0.000402083	0.000175997
1	0	-0.773103	F	55	0.000899104	-0.000849938	0.000681055	0.00228194	-0.00102662
1	0	-0.165316	M	56	-0.0162041	-0.0123164	0.00404651	-0.0194741	-0.0121154
1	0	-0.185192	M	57	0.00172622	-0.00114517	-0.000394134	0.00262014	-0.00113396
0.656	0	-0.147215	M	62	0.00181814	-0.000409479	6.51573e-05	0.000282465	5.09173e-05
0.951	1	-0.534813	M	49	0.00200749	-0.00067101	-0.000348588	-0.00119683	-0.00351438
1	0	-0.644067	M	64	0.00107969	0.00017837	-0.00243041	-0.000654525	0.00044171
1	0	0.634522	F	67	0.00159861	-0.000807855	0.00049319	0.000387822	-0.000212511
0	0	1.27869	M	74	0.000535424	-0.000677208	3.5293e-05	0.000807449	-0.00281561
1	0	2.00466	M	84	0.000651294	3.79178e-05	-0.00193076	0.00205909	0.000429171
0.459	1	2.2693	F	62	0.00136732	0.00129566	-0.00200984	-0.00680374	0.0108724
0.721	1	-1.55148	M	71	0.00096252	-0.000751411	0.00027506	0.000302738	1.94575e-05
1	0	-1.35475	F	73	0.00146719	-0.00119909	-0.000453969	-0.000211376	-0.000331464
0.623	0	0.753102	F	58	0.00176044	0.000117832	-0.00116524	0.00306248	-0.00299189
1	0	0.389688	M	58	0.000266503	-3.23405e-05	-0.000463085	0.00151195	0.00133637
1	0	-0.14048	M	73	8.4997e-06	0.000897413	0.00335007	0.00143028	-0.00055742
0.426	0	-0.863169	F	56	0.000888628	-0.000460336	0.00113114	-0.00170468	0.000664526
1	0	-0.308646	F	61	0.00208138	-0.000125916	-0.00049216	-0.00131661	0.00152536
0.23	1	0.008416	F	70	0.000647871	0.000291929	-0.00234189	0.00145581	0.000562025
1	0	-1.22788	F	57	0.0018825	0.00036083	0.00120395	0.0012809	-6.87326e-05
1	0	-0.282331	M	53	-0.00519064	-0.00457375	0.000726095	0.00538873	0.00104895
0.23	1	-0.798177	F	56	0.00209953	-0.000403119	0.00106812	0.0014715	-0.000991645
0	0	-1.25076	M	60	0.000794259	0.00129193	0.0011203	0.0014733	-0.00300197
1	0	-0.951634	F	57	0.00157583	0.00211727	0.00104663	-0.000795643	-0.00137189
0	0	-1.64422	M	80	-0.0151259	-0.011814	0.00324039	-0.0186819	-0.0131375
1	0	0.137118	F	66	0.00145585	0.00106572	-0.000891214	-0.000409351	0.000551394
1	0	-1.67735	M	57	0.00095723	-0.000495264	0.00183921	0.00281049	5.02141e-05
1	0	-0.30636	M	62	0.000856076	-0.00104893	0.00059076	-0.00104187	0.0025593
1	0	-1.81472	F	57	0.00181808	-0.000139029	-0.00137522	-0.000675204	-0.00163786
0.918	1	0.132029	F	71	0.00127464	-0.000103597	-0.000368079	0.00128094	-0.000367053
1	0	-1.11884	M	68	-0.000344325	-0.00219244	-0.000560272	-0.0012849	0.0049253
0	0	0.0578148	F	57	0.000642215	0.00107571	-0.00127552	0.000859597	-0.00207707
0.23	1	0.137534	F	40	-0.000132506	0.000324068	0.00145042	0.00133361	-0.00136034
1	0	0.06291	F	64	0.00176815	0.00132851	-0.00192361	3.87741e-05	-0.00476859
1	0	0.0411082	F	60	0.000820283	-0.000246662	0.000884207	-0.000273909	-0.000269694
1	0	0.125457	F	73	0.000665279	4.68093e-05	-0.00105422	0.000567583	-0.00173301
1	0	-1.71273	M	68	0.000620247	0.000856455	-0.00162114	-0.00234749	0.00423017
1	0	1.14719	F	58	-0.0162763	-0.0150085	0.00439809	-0.0235208	-0.0152417
0.852	1	0.594819	F	61	0.00341586	0.00229869	-0.00262409	-0.00259256	0.00300995
1	0	-1.39803	F	44	0.000455305	-0.000161509	-0.0010638	-0.00602176	0.0107018
1	0	-1.94279	M	75	0.000925177	0.000269146	0.00143984	0.00131851	0.00042155
1	0	0.703686	F	35	0.00160089	0.000684351	0.000497229	-0.000319562	-0.0019109
1	0	-2.09035	M	61	-0.006484	-0.00599172	0.000876597	0.00264677	0.0017503
1	0	-0.916516	F	69	0.00129929	0.000130493	0.0014409	0.000942919	0.00114914
1	0	2.02855	F	40	0.00056508	-0.000310107	0.000472679	0.00145404	-0.00288446
1	0	0.920706	M	65	0.00162775	-0.000990492	-0.0021732	0.00040603	-0.000767619
0.918	0	-0.476597	M	62	0.00166552	-0.00100438	0.00132916	0.000372861	-0.00135607
0	0	-0.818519	M	66	0.00196922	-0.000403512	0.0019139	0.000319148	-0.00148925
1	0	-1.36557	F	62	0.00167795	0.000656441	0.0023093	-0.000171919	-0.00232718
0	0	-0.346664	M	80	0.0015217	0.000599274	0.000755453	-0.000641165	-0.00229365
1	0	1.30564	F	33	0.001477	8.17215e-05	-6.43542e-05	-0.000246558	-0.000825034
1	0	-0.797237	F	63	0.00106423	-0.000587994	-0.000153445	-0.00129824	-0.00118022
0.787	1	-1.67459	M	31	0.000514067	-4.48551e-05	-0.000923841	0.00311769	-0.000171566
1	0	-0.296346	M	71	0.00129627	-0.000555816	-0.000747938	0.00027721	-0.00237904
1	0	0.373903	F	62	0.000896692	0.000345808	0.00205248	-0.00029545	-0.0002248
0.689	0	-2.07497	M	79	0.00115233	-0.00118717	-0.000173916	0.00272967	0.00172359
1	0	-1.74221	M	54	-0.000404671	0.000159373	-0.000158072	0.000183283	-0.000556573
0.23	1	-0.32371	F	49	-0.00975852	-0.00549814	-0.00235184	-0.00104078	0.0151428
1	0	-1.1392	F	67	0.00151861	0.000443998	0.000591383	-8.76237e-05	0.00040007
0	0	1.46479	F	55	0.000543427	0.000562607	-0.000663754	0.0012446	-0.00198712
0	0	1.73559	F	86	-0.0171375	-0.0134732	0.0032447	-0.021092	-0.0152187
0.23	1	-0.167768	M	68	0.00106204	0.00115507	0.000123662	-0.00156232	0.000656331
1	0	1.09169	F	57	0.00200584	0.00136615	-0.00148898	-0.00526547	0.010141
1	0	0.344314	F	56	0.000427569	-0.000780802	-0.00202859	0.0010183	-0.00204138
1	0	0.359587	M	75	0.00132423	-0.000323363	0.00123574	0.00198152	-0.00367166
0.623	0	0.23282	M	70	0.00127745	-0.000192337	-0.00139034	0.00139112	7.59504e-06
1	0	0.213751	F	33	0.00140388	-0.000432179	-0.000391473	-0.000775484	8.94749e-05
1	0	0.904676	F	37	0.00162903	-0.0011313	0.000960611	0.000352265	-0.00287613
1	0	0.123657	M	66	0.00080914	0.000412944	-0.00306144	-0.0064383	0.0103573
1	0	-0.638536	M	69	0.00113326	-3.42308e-05	0.00132447	0.000777343	-0.000360839
1	0	1.41537	F	63	0.000999093	0.000406307	-0.00387364	-0.0127158	0.023535
1	0	0.255069	F	74	0.00136694	0.000403532	0.000982611	0.00155696	-0.00310741
1	0	1.02635	F	82	0.00139482	0.000574706	0.000640022	0.0031726	-0.00115318
1	0	-0.855031	M	79	0.00127189	0.000307917	-0.000802016	0.00045932	-0.00130997
1	0	-0.397834	M	56	0.00177808	0.000728465	0.000566549	0.00091781	-0.00114137
0	0	-1.60579	F	59	0.00144847	0.000180859	-0.000508465	-0.00133802	8.68301e-07
1	0	0.274761	F	69	0.00207606	-0.000433934	-0.00151195	0.0012909	-0.00100728
1	0	-0.486581	F	58	0.00166291	-0.000564317	-0.00042381	-0.000651257	-0.00214785
0.918	1	1.00214	M	71	0.00117447	0.000522463	-0.00142768	0.00290609	-0.00240663
1	0	0.956014	M	51	-0.000715295	0.000383351	0.000602844	0.00267512	-0.00127852
0.689	0	-2.20716	M	68	1.67503e-05	-0.000141035	0.0012743	0.000800265	-2.61612e-05
0.918	1	0.48683	M	69	0.00158429	-0.000507439	0.00010465	0.00216877	-0.000474835
1	0	-0.564708	F	52	0.000816116	0.000450258	0.000150803	-0.000637739	0.000498287
0.426	0	-0.542388	F	74	0.00144773	0.000507918	-0.000721887	-0.00015097	-0.0035036
1	0	-0.916402	F	62	0.00125266	-6.44179e-05	-0.00036787	0.000909175	-0.00147641
0.23	1	-1.11805	M	58	0.000435728	-0.00195644	-0.00265579	0.000219919	0.00346946
0.262	1	0.481326	M	77	0.00190176	-0.00063523	-0.00187	9.69429e-05	-0.000493322
1	0	-0.178012	M	51	0.000920128	-0.00085811	0.00206161	-0.000408924	7.75728e-05
1	0	2.31114	M	63	-0.000360156	-0.00220774	0.00060477	0.000865961	0.000961303
0.689	0	0.398981	M	82	0.000648046	0.000393424	3.2388e-05	0.00153247	-0.00321777
1	0	0.397757	F	67	0.000890388	0.000472056	-0.000435234	0.000626141	-0.00373067
1	0	1.6463	M	73	0.00215561	-0.000552305	-0.00109423	-0.00156786	-0.000725328
1	0	-1.483	F	54	0.00116214	-0.000267049	1.6252e-05	-0.0008392	0.000737054
0.885	1	-1.6087	M	61	0.00175965	-0.000314679	0.000715338	0.00323732	-0.00105711
0	0	2.3192	F	62	0.000462153	0.00190393	0.000105312	0.000804976	-0.00125866
1	0	-1.50499	F	53	0.000495067	-0.000237572	-0.00144659	0.00177785	-0.00179376
1	0	1.31429	F	66	0.0019277	0.000970497	-0.00118696	0.00241547	-0.00295864
0.656	0	0.0275591	F	50	0.00084576	-0.000203186	0.00113402	0.000936585	-0.00326535
1	0	-0.503133	F	75	0.000402693	-0.00109585	-0.00203787	-0.00412642	0.00639626
1	0	-0.0116443	M	61	-0.000103719	-0.000260452	0.000379521	0.000176176	0.00478094
1	0	0.840873	M	50	-0.00625418	-0.00481901	3.21716e-06	0.00346386	0.00408053
1	0	-0.31961	M	63	0.00171249	0.000607044	-0.00118926	-0.00417022	0.002066
0.459	1	-1.30003	F	70	-0.000191367	-0.00034479	-0.000774866	-0.00562901	0.00876642
1	0	-0.798375	F	52	0.00125627	-0.000575814	-5.9992e-05	3.12158e-05	-0.00106976
1	0	-0.0215712	M	79	0.00107439	4.09039e-05	-0.00158378	0.00218819	-0.00283495
1	0	0.166926	M	66	0.00166558	-0.000856843	-0.00269976	0.00100784	-0.00403036
0.787	1	0.139852	M	61	0.00156603	1.303e-05	-0.00168063	-0.00127488	-0.000178255
1	0	-0.789045	M	64	0.00107004	0.000633789	-0.000211046	0.00158862	-0.00199849
0.459	0	-0.587223	M	67	0.001758	0.000177574	-0.000568195	-0.00376233	0.00547938
1	0	0.168215	F	65	0.000583187	0.000733401	-0.000359373	-0.000618703	-0.000219859
0	0	0.951786	F	42	-0.000272971	0.000322535	-0.00115141	0.00200172	-0.00231742
1	0	0.124182	M	33	-0.00956255	0.00749447	0.00888672	0.00632918	0.00602223
1	0	0.971038	M	48	-0.000525844	0.00112244	0.000909986	0.00183761	0.00125683
1	0	1.81802	M	62	0.00120928	0.000538979	0.000540771	0.00125391	-0.00246551
1	0	0.418824	M	52	0.000467203	0.000423699	-0.00178854	0.00154422	-0.00186135
0.23	1	1.49825	F	77	0.00118045	-0.000307236	-9.59423e-05	-0.000423977	-0.00080625
1	0	1.14416	M	71	0.000157335	-0.000880743	-0.000812106	0.000419962	-0.0014156
1	0	0.915349	F	33	0.000872016	-0.000565084	0.000113366	0.00235403	-0.000221171
0	0	0.016705	F	56	0.000774795	0.000484173	0.000748586	-0.000121416	0.00106844
1	0	0.584328	M	60	-0.000321312	0.000207529	0.00113776	0.000384675	0.00010367
0.23	1	-0.119878	M	55	-0.000611133	-0.00124452	-0.000661191	-0.00319781	0.00625271
0.459	1	-0.593941	M	63	0.00172588	4.4049e-06	-9.12042e-05	-0.00151476	-0.000968135
1	0	0.356521	F	63	0.00113013	-6.58967e-05	-0.000958083	-0.00182219	-0.00423018
0.689	0	-0.647433	M	55	0.000665787	3.08706e-05	-0.00101045	0.00280808	-0.00153073
1	0	0.291318	M	55	0.00092959	-0.00110944	-0.0015188	0.00129742	0.00233606
1	0	0.441191	M	67	0.00149545	-0.000328752	0.000148756	0.000889899	-0.00165988
1	0	-2.05649	F	49	0.000492133	-0.00099035	0.00104423	0.00109012	-0.00164573
1	0	1.0061	F	66	0.00201444	-0.000787636	0.00015664	-0.000291919	0.000945236
0.23	1	-0.34886	F	52	0.00175664	0.00107651	0.000914236	-0.00053707	-0.00123186
0.918	0	0.718732	M	63	0.000186925	0.000654545	0.00039924	-0.000552203	-0.00232145
0.459	1	-0.467635	M	73	0.00158467	-0.000239988	-0.00131984	0.000728044	-0.00181614
1	0	-0.552131	M	47	0.00217407	-0.000890265	-0.000770192	0.00211122	0.000325793
0	0	0.591416	M	74	0.00127358	0.00186832	-0.000550836	0.000374101	-0.000186253
1	0	0.210392	F	57	0.000957045	0.000211944	-0.00105392	0.000222266	0.000209889
0.689	0	1.41414	F	65	0.00157391	0.000346672	-0.000270992	0.000656506	-0.00214013
0	0	-1.11627	F	38	0.00151048	-0.000883368	0.000928066	0.00247005	0.00125828
0.918	0	-0.598709	M	50	0.00121992	-0.000383517	-0.000228563	-7.03176e-06	-0.00151464
1	0	-0.957032	M	46	0.00191587	0.000721987	-0.00109111	-0.000729801	0.000459198
0.164	1	1.36685	F	47	5.91477e-05	-0.000365395	0.000479045	-0.000198294	0.00124812
1	0	-1.7302	F	41	0.000270776	-0.000920775	0.000176597	0.00108733	-0.000481625
1	0	0.159191	F	63	-0.0204536	0.0272554	-0.0390322	-0.00371497	-0.0100882
0.689	0	-0.434998	M	59	0.00117565	3.99606e-05	-0.00137	0.00161207	0.000642252
1	0	1.97114	F	67	-0.000297244	0.00164251	-0.00156241	-0.00582845	0.0118053
1	0	1.55565	F	49	0.00161774	-0.000756809	0.000368434	0.000528823	-0.00289526
0.689	0	0.111286	M	59	0.0015567	-0.00101937	-0.000645135	-0.00180293	0.000800707
1	0	-0.185157	F	50	0.000636021	-0.000434832	0.000502502	0.000710237	-0.00093089
1	0	-0.218302	M	53	0.000921404	0.000210826	0.00079587	0.00253226	-0.00201429
1	0	0.253037	F	55	0.00175199	-0.000346697	-0.000329492	0.00182959	-0.000569962
1	0	1.06421	F	66	0.000554559	0.000711226	2.33146e-06	-0.00212443	0.00366724
0.459	1	0.454375	F	79	0.0016644	-0.00120833	7.34081e-05	-0.000152098	0.00183998
1	0	1.67348	F	73	0.00121805	0.00106183	-0.000501098	0.000125185	0.000443278
1	0	0.947583	F	45	0.0012028	0.000121795	-0.000545605	0.000533415	-0.000209578
0	0	-0.0527498	M	51	0.00123611	0.000154033	-0.000496881	0.000796406	0.000238485
1	0	1.62194	M	55	0.000438833	-1.84005e-05	-0.00178415	0.00180732	-0.000116737
1	0	-1.32815	F	44	0.00113891	0.000308336	0.000936598	0.00133929	-0.000579705
1	0	-0.225125	M	66	0.00200076	-0.000225569	-0.000158947	-0.000434004	0.000646495
1	0	-2.47326	F	47	-0.000929663	-0.00249825	0.000278125	0.00275359	0.00210104
0.197	1	0.648932	M	70	-9.42266e-05	-0.000860134	-0.000293524	0.000157832	0.00127175
1	0	0.720942	M	81	0.00122449	-0.000781706	0.000697858	0.00036629	0.000946951
0.23	1	-1.51753	M	59	0.000737096	-0.000251591	-0.000720026	0.00185154	-0.000716186
1	0	1.19313	M	55	0.000818628	-0.000689223	0.00020151	-7.38606e-05	0.000318699
1	0	-0.741521	F	68	0.00151639	0.000180285	-0.00187016	-0.000961049	0.000614294
0.918	1	0.965324	M	69	0.0010307	-0.000339291	-0.0016161	-0.00800143	0.0147078
1	0	0.567832	F	52	0.00125547	-0.00114238	0.000859042	0.00131742	-0.0019092
1	0	0.139049	F	63	0.000537354	-6.20078e-05	-0.000628414	-0.000157644	-0.00228159
0.459	1	-1.826	F	55	-0.00450548	-0.00359172	-0.00016971	-0.00618745	-0.00704289
1	0	-0.291406	F	51	0.00121638	8.41699e-05	-0.00135646	-0.000563115	0.00302545
1	0	0.741761	M	53	0.000180781	0.000533531	0.00100701	0.00163053	0.000935283
0.197	1	0.143459	M	49	0.000631965	-0.000176538	-0.00111505	0.000557222	-0.000539919
1	0	0.217742	M	54	0.00127593	0.00177313	-0.00324445	-0.00857972	0.0153926
0.918	0	0.651346	M	73	0.000957835	0.000964747	-0.000202623	0.00143742	-0.00138513
0.918	0	-1.31902	M	57	0.00128599	-0.00120568	-0.000512226	0.00221625	-0.00114998
1	0	-0.626734	M	56	0.00117231	0.00203098	-0.000711748	0.00152876	-0.00259357
0.656	0	-0.176517	M	43	0.00150529	-0.00025486	0.000557262	0.000332625	-0.00165438
0	0	-0.62813	F	62	0.00134793	0.00233109	0.00255783	0.00145012	-0.00394193
1	0	0.513488	F	46	-0.00155358	-0.0024329	0.00194206	0.0018199	-0.000857496
1	0	-1.13678	F	52	0.00126943	0.000634824	-4.78117e-05	0.00144636	-0.00109683
1	0	-0.687018	F	54	0.000519663	-0.000504084	-0.00083976	-0.000592812	-0.000659805
1	0	0.796473	F	55	0.00145807	0.000908712	-0.000993308	0.00119553	0.00018544
1	0	0.790679	F	59	0.00112697	-0.000390308	-0.000699504	-0.000608756	-0.00190663
0.689	1	0.582734	F	47	-0.000374245	-0.000262018	-0.0021364	-0.00378604	0.00628561
1	0	-0.109009	M	68	0.00100124	-0.000275787	-0.000256761	0.00177731	-0.00121786
1	0	1.40269	M	55	0.000854757	-0.000843586	-0.000928855	0.00140533	-0.00225183
1	0	1.18074	F	49	-0.0193995	0.0251629	-0.0369681	-0.00151317	-0.00903051
0.918	1	0.0820879	M	41	0.000703412	-9.63e-05	-0.000252094	0.00281993	-0.000356419
1	0	1.20875	F	64	0.0013393	0.000777825	-0.000175938	0.0014596	-0.00333525
0	0	0.533833	F	81	0.00101705	-0.000238084	-5.69002e-05	-0.000749297	-0.00296701
0	0	1.52425	M	60	0.00164368	0.000757546	0.00114503	-0.000203065	-0.00106133
1	0	0.468985	M	64	0.00163297	-0.000895919	-0.00161699	0.00106412	-0.00239568
1	0	-0.724766	M	85	0.00152694	-0.0008077	-1.84957e-05	0.000623718	-0.0025658
1	0	0.207267	F	34	0.0017873	-0.000539532	0.000169996	-0.00150551	-0.00242829
0.852	1	-0.128147	F	63	0.00168635	-0.000266678	-0.0012337	0.00178405	-0.00022654
0.459	1	-0.47315	F	42	0.00116375	-0.000237231	-0.00162019	0.00161072	0.00196083
0.23	0	0.613139	F	76	0.00121523	-0.000739005	0.000189635	0.000686538	-0.00326357
1	0	-0.0965772	F	68	0.00147222	-1.15165e-06	0.000395096	-0.00112662	-0.00177985
0.689	0	-0.981369	F	56	0.00161051	0.000612419	-0.00173911	0.0019442	-0.00219215
1	0	0.118156	F	52	0.00234908	0.000257063	0.000179319	0.0019452	-0.00267211
1	0	0.164584	F	73	0.00167795	-0.000749441	-0.000498425	0.000174943	-0.00166811
1	0	-0.884804	F	57	0.0015782	0.00117166	0.000175107	0.000158256	-0.00115434
1	0	2.62884	F	54	-6.02537e-06	0.00050277	-0.00110728	0.00323483	-0.000871081
0.426	0	0.689904	M	44	-0.000500672	-0.00217971	0.00127086	0.000313761	0.00234175
1	0	1.11363	M	36	0.000987694	7.21322e-05	-0.000545487	0.000386096	-0.00294212
1	0	0.181865	F	38	-0.002026	-0.00282357	-0.00142719	2.58177e-05	0.00122714
1	0	-1.54745	M	63	0.00107496	-0.00116583	-0.00191006	0.000623922	-0.00048822
0	0	-0.67784	F	47	0.000610641	-9.34205e-05	-0.000115155	0.0022281	-0.000397316
0	0	1.68004	M	67	0.00108693	0.000274418	-0.000800838	0.00217374	-0.00134522
0.918	1	0.721738	F	72	0.001211	-0.00106402	-0.000378674	0.000154138	0.000459397
1	0	0.588985	F	69	0.000838917	-0.000805738	0.000148354	-0.00201262	-0.00127498
1	0	-1.48284	M	79	0.00017174	2.27227e-05	0.000306912	8.25017e-05	0.000787418
0	0	1.10342	M	36	0.0016828	0.00166483	-0.00399387	-0.00902669	0.0121137
0.393	1	-0.69169	M	48	0.00166411	0.000994302	-0.00257747	-0.000184826	-0.00353865
1	0	-1.77371	M	66	0.000431222	0.000761835	-0.000289834	0.001414	0.000187715
1	0	0.653427	F	35	0.00075959	-0.000896222	0.000223568	-0.000821658	-0.00131423
1	0	0.263683	F	60	0.000821922	-0.000806712	0.000803152	-0.00288144	0.000987812
1	0	0.237428	M	74	0.00106356	-0.00040716	-0.000718025	0.000714442	-0.00308677
1	0	1.0189	F	48	0.00250737	0.000440212	-0.000332668	-0.000323081	-0.00131757
0.754	0	-0.197729	M	52	0.000627285	-0.00178765	0.00160899	-0.000684237	0.00171443
1	0	0.0301799	F	48	-0.000483231	0.00178447	-0.00186315	-0.0110266	0.0166392
0.918	0	-1.17295	M	57	0.000638396	0.000320382	-0.00102186	0.0022111	-0.00208996
1	0	-1.08013	M	72	0.0020218	0.000209931	-0.000282985	-0.00017028	-0.00141834
0.23	1	-0.628278	F	65	0.00138691	0.000237662	-0.000621685	0.000414479	-0.00144537
1	0	-2.47855	F	74	0.00063871	-0.000574763	-0.00239592	-0.000905431	-0.00123185
1	0	0.111763	M	68	0.000514998	0.00165587	0.000124197	0.00213815	-0.00060892
1	0	-0.33241	F	46	0.00219441	-0.0004034	0.000357265	0.00182892	-0.00485086
0.656	0	1.03024	F	25	0.000300986	0.00100408	-0.00173828	0.000644567	-0.0014723
0.721	0	0.670512	M	65	0.000125934	-0.000958853	0.000616249	-0.000200073	0.000535993
0.918	1	-2.17856	F	37	0.0017223	-0.000663882	0.000268102	0.00122815	-0.00153947
1	0	1.38853	F	61	0.0019219	0.000581824	0.000650409	0.000211537	-0.000311344
0.918	1	0.289651	F	47	0.000193661	-0.000481074	-0.000766645	0.00287224	-0.00131886
0.918	0	-0.42726	F	66	0.0012824	-0.000808079	0.000161736	0.00151344	-0.000901277
0.459	1	-0.607658	M	79	0.00152556	-0.00111032	0.000705099	0.000132991	0.000202597
1	0	-1.49884	M	74	0.000403451	-0.000840645	0.00204896	-0.00324411	0.00243188
0	0	-0.212996	M	68	0.000676315	0.0013098	0.000807497	0.00245418	-0.00265876
0	0	-0.0269999	M	73	0.000930591	0.000101077	-0.00166296	0.00103445	-9.59435e-05
1	0	0.872154	F	55	-0.000301515	1.64554e-05	0.00147865	-0.00150917	0.00407723
0.459	1	0.412803	M	55	0.00178659	0.000577503	5.02287e-05	0.000876929	-0.000253241
1	0	-0.42268	M	67	0.00169596	0.000286759	-0.00129631	-0.00118037	-0.00112222
1	0	-0.123967	F	54	-0.00581131	-0.00767255	0.00200219	-0.0086008	-0.00715515
0.459	1	-1.53011	M	68	0.00193981	0.00102174	-0.000448972	-0.00378087	0.000671433
0	0	-1.064	M	50	-0.000309403	-0.000650133	-0.000296748	-0.000524683	0.00248361
0.23	1	-1.78502	M	77	0.00199613	0.000711995	-0.00161678	-0.000901569	0.000130041
1	0	-0.236717	M	63	-0.0149669	-0.0107619	0.00114698	-0.0191838	-0.0130859
1	0	0.386526	F	63	0.000791199	0.000227993	0.000344089	-0.00140144	-0.000795036
1	0	2.74291	F	56	0.000589774	-0.00048547	-0.000920732	0.000478341	-0.00143177
1	0	1.87452	F	69	0.00191241	0.000724865	0.000146915	0.000798137	-0.00103051
0	0	-0.479907	F	78	0.00132012	-0.000518179	-0.00228184	0.000727788	-0.000420013
0.23	1	0.175069	M	33	0.00212431	0.00152136	-0.00026424	0.000718433	-7.6214e-05
0.918	0	-1.04614	M	65	0.000320226	0.00105666	-0.000107558	-0.000956377	-8.96305e-05
1	0	-0.507107	F	54	0.000918171	-0.000301081	-0.00121926	-0.000118166	-0.00161362
1	0	1.81298	M	62	0.00142248	0.00123349	0.00172985	0.00148811	0.000106271
1	0	-0.286023	M	59	0.00142362	-0.000882801	-0.00147651	0.00205307	-0.00196525
0	0	-0.0250506	M	63	0.00115726	-0.000879703	-0.00107864	-0.00118456	0.00227869
0	0	-0.119433	F	12	0.000910059	0.0015046	0.000297306	0.000268979	0.00103958
0.23	0	-0.492573	F	51	0.00128806	0.00130485	0.000539246	0.00128506	-0.00121701
1	0	0.0646228	F	52	0.00130779	-2.52229e-05	-0.000580706	0.00132615	-0.00231882
0	0	1.01627	M	78	0.00099962	0.000296321	0.00117506	0.000733816	0.0013748
1	0	1.66543	M	63	0.0016524	0.000542094	0.000388677	-9.90376e-05	-0.00128438
1	0	1.25243	M	53	-0.0159417	-0.0125334	0.00494124	-0.0206385	-0.0114182
0.23	1	0.92203	M	51	-0.00534661	-0.00229138	0.00122644	0.000343325	0.0129937
0.459	1	-0.503582	M	76	0.0015653	-0.00079957	0.000490503	-0.00148357	-0.00191153
0.459	0	1.10342	M	52	0.000495003	-0.00168591	0.000646381	-0.00137375	0.00236904
1	0	2.8463	M	64	0.000582012	-0.000851857	-0.000198774	-0.00105991	0.000382173
0.754	1	-0.453806	F	65	0.0014996	0.00109904	0.00113594	0.00156151	-0.00374817
1	0	-1.30281	F	70	-0.000736567	-0.00190394	0.001338	0.00103639	0.00107552
1	0	-0.393178	F	43	0.000940659	0.000283259	-0.0011872	-0.000853549	0.000500827
1	0	0.0819263	F	44	-0.00232654	0.00143879	0.00330383	0.00489226	-0.00129525
0.23	1	-0.825409	F	67	0.000107277	-0.00258917	0.00118912	0.00050685	0.0023674
1	0	-0.1921	M	54	0.00167564	-0.00145336	0.000924997	0.00012846	0.00252324
0.82	1	0.503477	F	52	0.00134301	0.000236578	0.00164264	0.000184556	-0.00173662
0.197	1	-0.696593	F	65	0.000352727	0.000192973	-0.00184244	0.00124299	-0.000188227
1	0	-0.418369	M	55	0.00110076	2.59255e-05	0.000111376	-0.000722097	-0.000125254
1	0	-1.00271	M	47	0.00163962	-0.000386866	0.00162966	-0.000148967	-0.000560933
1	0	0.374402	F	58	-0.0003403	-0.00180016	-0.000180629	0.00152757	0.00335819
1	0	0.613429	F	77	0.00142295	-0.00028583	-0.000631609	0.00067286	0.000656206
1	0	0.45831	M	89	0.00151129	0.000991152	0.000882643	0.000907772	-0.00194081
0.23	1	0.0177837	F	57	0.00194061	0.000335467	-0.000458275	0.000803186	-0.000524905
1	0	0.356125	F	57	0.000848984	-0.000904685	0.00107031	0.0020417	-0.00140006
1	0	0.113576	F	62	0.000970578	-0.00053207	0.000672531	0.000211107	0.00100612
0.689	0	-0.0872231	F	37	5.32034e-05	-0.000283428	-0.000290496	-0.000363073	0.000277824
1	0	0.751281	M	55	0.000847432	0.000495857	0.000474038	0.0025591	-0.00256747
1	0	1.27044	M	53	0.00140461	-3.75142e-05	-0.000213892	0.000815022	-0.00361108
1	0	1.3091	F	49	-0.00129598	-0.00192631	0.00109924	-0.000509828	0.00295891
0.459	1	0.812586	F	56	0.00048418	-0.000243587	-0.000456823	-0.000743634	0.000596433
0.918	0	0.498298	F	73	0.00120895	-0.000277196	0.000872417	-0.000298454	-0.00138076
1	0	0.329013	M	51	0.00160777	-0.000866664	0.000541951	-0.000358079	-0.00375721
0.82	0	1.03469	F	57	-0.000238627	-0.000192877	0.0025938	-0.000670698	0.00216386
1	0	0.362917	F	41	0.000722977	-0.000853148	-0.000865394	0.00227226	0.00289383
1	0	-0.646115	M	76	0.000774948	-0.000147117	0.000487916	0.00060788	-0.000467245
0.23	1	1.16098	M	55	0.000689468	0.000944768	-0.000966924	-0.00567593	0.0088186
0	0	-2.13403	F	70	9.37571e-05	-0.00116137	0.00103673	-0.000464964	0.00714018
1	0	0.322089	F	50	0.0012938	-0.00123312	1.99857e-05	0.000798832	1.65069e-05
0	0	-1.81662	F	46	0.00152196	7.31423e-05	0.00190165	0.00179947	-0.000641671
1	0	-1.14516	F	76	0.000643764	-0.0011869	-0.00108113	0.001707	-0.00302556
1	0	0.892971	M	66	-3.43278e-05	0.00195567	-0.000762359	0.000102595	-0.00103124
1	0	-1.93043	F	61	0.00112371	-0.00147965	0.000465531	-0.000116139	0.000113702
1	0	-0.840098	M	69	0.00118906	-0.000475046	0.000770202	0.00193415	-0.00316024
1	0	-0.682508	M	63	0.00186706	-0.00156765	-0.000555867	0.00121105	-0.000986961
1	0	-0.187142	M	63	0.00101727	-0.000166124	0.000155935	0.000136528	0.00115539
0	0	-1.31685	F	66	0.00285636	0.000336474	-0.000901494	0.000423255	-0.000870597
1	0	-0.525548	F	68	0.000716805	0.0002114	2.04353e-05	0.002997	-8.97628e-05
0.23	0	0.390617	F	78	0.00115253	-0.000131626	0.000867167	0.000291465	-0.00375417
1	0	-0.852868	M	67	0.0012569	-0.000675904	-2.71028e-05	0.00133463	0.000453742
1	0	-0.0325071	F	40	0.0016202	-0.000512596	-0.00178363	0.000365138	0.000334629
1	0	1.42889	F	65	2.89653e-05	-0.00137425	0.000850938	0.000715716	-0.00195279
1	0	1.48894	F	37	0.00168724	0.000729124	-0.00150686	0.000552914	-0.00254651
0.689	0	1.04637	F	66	0.000879489	-0.00175931	-0.00128595	-0.00302896	0.00110476
1	0	0.229916	F	47	0.00118969	-0.00011117	0.000729935	0.00143172	-0.00162656
1	0	-0.720818	F	8	-0.00457728	0.0118047	0.00195584	-0.00198736	-0.00269011
1	0	1.22199	F	63	0.00128211	-0.000850718	-0.000116165	-6.53434e-06	4.13929e-05
0.459	1	-1.85862	F	70	0.00188966	0.00209629	-0.00308685	-0.000865114	-0.00396388
1	0	0.28903	M	61	0.000800241	0.000711756	-0.000358896	-0.00256362	0.00515791
1	0	0.201182	F	48	0.000285566	-0.000321971	0.000789034	0.00246853	-0.00215574
1	0	-0.878016	F	52	0.00126905	-9.17894e-05	-0.00197401	0.000852627	-0.000347791
0	0	1.173	F	66	0.001642	0.000844338	0.00102106	0.000563941	-0.00102232
1	0	-0.0683354	F	66	0.00111438	-0.00030207	0.00089527	0.00150709	-0.0014592
1	0	0.140198	F	53	0.000818181	7.71058e-05	0.000678209	-0.000168925	0.0006333
1	0	1.00759	M	73	-0.015171	-0.0130433	0.00601634	-0.0226439	-0.0119533
1	0	-0.161679	M	58	-5.84361e-05	-0.000589758	-0.000691555	-0.00032335	0.00285208
1	0	1.49167	M	62	0.00154058	0.000537035	-0.00192602	0.00043777	-0.00125455
0.459	1	-0.902145	F	57	0.000219426	0.00129663	0.000368428	0.00260948	7.42952e-05
0.197	1	0.709959	F	56	0.000628767	-0.00156252	0.00116588	-0.000212954	-0.000439755
1	0	0.149701	F	48	-0.0167598	-0.0122985	0.00493405	-0.0212765	-0.0144897
1	0	-0.963851	F	59	0.00134494	0.000174276	-0.0009231	0.0016545	-0.00143032
1	0	1.65415	F	47	0.000498845	-0.00115783	0.000586741	0.000257953	-0.00218926
1	0	-0.630677	M	71	0.000728834	-0.000227914	-0.000754083	-0.00175218	0.000482369
1	0	0.1478	M	50	0.000860096	-0.000341795	-0.000366359	-0.0060459	0.004739
1	0	-0.255565	F	29	0.00139951	-0.000494351	-0.000100874	-0.000776424	-0.00285133
1	0	1.58658	F	60	0.00103176	-0.00173138	0.000321654	0.000325521	-0.00142404
0	1	-1.12601	M	51	0.0007654	-0.000933791	0.00110618	-0.00133117	0.000616199
1	0	-0.411138	M	76	0.000625524	0.000157132	0.00124349	0.000465865	-0.000497183
1	0	-0.926434	F	53	0.00113433	0.00060689	-0.000151216	-0.000308602	-0.00198958
1	0	1.66058	F	50	0.00128115	-0.000412279	0.000169271	0.00116555	-0.000853863
0.689	1	-0.365084	M	54	0.0015436	0.000329959	-0.00065006	-0.000990789	-0.00267278
1	0	-1.17881	F	46	-0.00803761	-0.0073368	0.00324868	-0.00935	-0.00699888
0.23	1	1.18617	F	47	0.000951759	0.00217612	0.000978463	0.00032034	-0.00317206
1	0	-0.110789	F	58	0.00164336	0.000731677	0.00170421	4.42141e-05	-0.00128206
1	0	0.589753	M	67	0.00127398	-0.000245004	-0.000409996	0.0013269	1.83862e-05
1	0	0.308683	M	70	0.000333009	-0.000727923	0.00124824	0.000158222	-0.00263132
1	0	-0.197847	F	70	0.00125933	-6.3476e-05	-0.000139798	0.000824125	-0.000651117
1	0	1.57296	M	65	0.00119169	-0.000822249	-0.000989649	-0.00137408	-0.000944267
1	0	0.673043	M	71	0.00137718	-0.000657831	6.91061e-05	-0.00143212	0.00327621
1	0	-0.639729	F	47	0.000587977	-0.000170663	-0.000615841	-0.00371212	0.00680721
0.197	1	0.181351	M	58	0.00164645	0.00122806	-0.0010464	-0.00495937	0.00583614
0.23	1	-0.591573	M	67	0.0011503	0.00141799	-0.00210104	0.000602322	-0.00093876
0	0	-0.453942	M	60	-0.0070703	-0.00605997	-0.000166813	0.00382362	0.00234885
1	0	0.127037	F	68	0.000664397	-0.000710206	0.000169561	0.000224333	-0.00286987
1	0	2.36722	F	75	0.000737215	-0.000494358	0.000537898	-0.000210028	-0.00346881
1	0	-0.679023	F	78	0.00182811	0.00180906	-0.000768262	0.00191323	-0.00246266
1	0	2.17028	F	71	0.000170202	-0.000303155	0.000755527	-0.0005423	-0.00366979
0.197	1	-0.528612	M	70	0.00235838	-9.77397e-05	-0.000441742	0.000234923	-0.00517415
0.918	1	-0.483282	F	52	0.001705	-0.000364586	-0.00119549	0.000395677	-0.00165333
0.918	0	0.947454	F	60	0.00190941	0.00168299	-0.00153353	-0.000402001	-0.00275605
0.951	0	-0.373772	M	43	0.00122503	-0.00058301	0.00236181	0.00143778	-0.000492603
0	0	0.0690648	M	68	0.000876272	-0.000149226	0.000559783	0.00143427	-0.000156782
1	0	-0.698246	M	60	-0.0010962	0.00107726	-0.00295074	-0.0125633	0.0232516
1	0	-0.785905	M	76	0.000739534	-0.000999847	0.000497883	0.000129159	-0.00144431
1	0	3.02411	M	45	0.000554391	7.93025e-05	-0.000294696	0.00180576	-0.00181387
0.459	1	-0.686429	F	63	0.00233758	0.00100443	-0.000778666	-0.00414261	0.00419644
1	0	-0.350218	F	64	-0.00437204	-0.00514509	-0.00194393	-0.00216041	0.01337
1	0	0.3116	M	68	0.000795836	0.000596586	0.000179767	0.00119866	-0.00343256
1	0	1.97181	M	65	0.000505722	-0.00144055	0.000782341	-0.00184534	0.000864308
0.689	0	-1.82028	M	75	0.00176011	-0.000115994	0.000286429	0.000643234	-0.00321243
1	0	-0.380569	F	66	0.00108033	0.000367077	-0.00104862	0.00180809	-0.00164082
1	0	-1.21356	M	65	0.00148188	-0.00107771	-0.00176905	9.73509e-05	-0.00101263
0.23	0	-0.000790758	F	50	0.00170709	0.00105149	-0.000315574	-0.000959699	0.00260069
1	0	-0.740313	F	53	0.000868103	-0.000546708	0.000810483	0.000467777	-0.000878507
1	0	1.30872	M	66	0.000642448	-0.00110334	-0.000282103	0.00211608	-0.00017311
1	0	1.53012	M	64	0.000201521	-1.44375e-05	-0.00164902	0.00212581	-0.00212713
0.197	1	-0.00294297	M	59	0.000942409	-0.000342844	-0.00131591	-4.37408e-05	-0.00212559
1	0	-1.14333	M	63	0.000871468	-0.000463992	-0.000159139	-0.000695681	0.0023431
1	0	-0.804386	F	62	0.000509994	0.00035501	0.000249492	0.000612688	0.00195
1	0	0.714139	F	56	0.000262632	9.52131e-05	0.000959986	-0.00159048	-0.00206607
1	0	0.573376	F	57	0.00195849	0.00123674	-0.000842773	-0.00259544	0.00325373
1	0	0.709654	F	56	0.00118609	-0.000176566	-0.00119245	0.00156065	-0.00178358
1	0	-0.333496	M	72	0.000674353	-0.000461417	-0.00220986	0.000961232	-0.00235103
0.918	0	0.617905	M	44	0.00148649	0.000142069	-0.00200156	0.000419626	-0.000479058
1	0	-0.323422	F	50	0.00108308	0.000393556	0.00101257	0.00108104	-0.0019617
1	0	-0.05876	F	78	0.000725406	0.000221839	0.000392488	-0.000495547	0.000641704
1	0	0.402081	M	58	0.00152502	0.00034883	-0.000485171	0.00156017	-0.00117366
0	0	-0.408991	M	72	-0.00149893	0.00128217	0.000642404	0.00455691	-0.000199736
1	0	-0.148963	F	42	0.00140959	0.000143488	-0.000822269	-0.000252242	-0.00306305
1	0	0.380899	F	61	0.00256419	0.00123662	-0.000479499	-0.0023872	0.000876362
1	0	-0.330975	F	51	0.00128619	-0.000715778	-0.00072043	0.00181428	-0.00179897
0.689	1	-0.280207	F	69	0.000860263	0.000918959	0.000749109	0.000719466	-0.00133094
1	0	0.216638	M	54	0.00089935	-0.000413558	0.000342967	-0.000473979	-0.00018369
1	0	0.0715615	M	60	0.00215799	-0.000437088	0.000684652	-0.0014959	0.00302342
1	0	1.72042	F	56	0.00179275	0.000566847	0.00114674	0.000177365	-0.000895018
1	0	0.313722	F	62	0.00181604	0.000717637	-0.00351408	-0.00570621	0.00919623
1	0	1.90354	F	53	0.000531289	-0.000708101	-1.95931e-05	0.00124347	-0.000281509
1	0	0.155912	M	52	0.000781284	0.00123374	2.83218e-05	0.00236534	-0.00208067
0.918	0	2.57208	F	48	0.00184089	-0.000129838	-0.000320084	0.00235105	6.84629e-05
1	0	-0.0771974	F	56	-0.00498346	-0.00577161	0.00307292	0.00589486	0.00132828
0.918	0	0.974977	M	66	0.000687088	1.28131e-05	-0.000547925	0.00245848	-0.00083902
0.918	0	1.55913	M	64	0.000691935	-0.00161809	-0.000705597	0.000501557	0.000831575
1	0	-0.571087	M	46	-0.0077039	-0.00258092	0.00983699	0.00516299	0.0018583
1	0	-0.627231	F	70	0.00139184	-0.000529827	6.56147e-05	0.00214294	-0.000713293
0	0	-0.746645	M	64	0.000948648	-0.000719664	1.05599e-05	-0.000100385	-0.00118034
1	0	0.589406	F	76	0.00205717	-0.000424356	-0.000682594	-0.00159746	-0.00202903
0.689	0	-0.261431	F	56	0.00127956	-0.000405399	0.000715528	0.000367788	0.000769888
0.885	0	-0.876295	M	59	0.00152562	-0.000451774	-0.000856266	-0.000353051	-0.00337614
1	0	0.150278	F	62	0.00103272	0.00077143	0.0011695	0.00157133	-0.00061152
0.459	1	-1.48679	M	62	0.000928481	-0.000847662	0.000145783	0.000156542	-0.000689168
1	0	-0.319258	M	47	0.000701801	-0.000588788	-0.00118313	0.000175019	-0.0021176
1	0	1.23039	M	69	0.00186292	6.74073e-05	-0.000931352	0.000235493	-0.000826467
1	0	0.0598765	M	73	0.00118131	-0.000352299	-0.000194346	0.00193007	-0.000575676
0.918	0	-0.0349103	M	69	-0.0113435	-0.00718823	0.00121502	0.00605081	0.00580347
1	0	0.201541	F	53	-0.000112812	0.000848032	-6.94874e-06	-0.00520046	0.0107676
0	0	0.937412	F	67	0.00158875	0.000892292	-0.000597485	-0.00340456	0.00573135
1	0	0.678703	F	49	-0.00268611	-0.00132412	-0.00161199	-0.00950156	0.0173837
1	0	-0.382694	F	76	0.00117166	0.000176193	0.000284245	-0.000438845	-0.000753478
0.689	0	0.131932	F	72	0.00170645	-0.000389699	0.00279858	0.00167616	0.000519671
1	0	-0.78365	M	72	0.000889174	0.000291994	-0.00146086	-0.00038488	0.00302151
0.689	1	1.44463	M	78	0.00208017	-0.00150169	-0.000694506	0.00115782	-0.000668105
0.262	1	0.314724	F	63	0.00161899	0.00125895	-0.00113064	0.000908943	0.00035934
0.23	0	0.608286	F	52	-0.00339772	-0.00246273	-0.00256418	-0.00852597	0.017405
0.459	0	0.38313	M	61	0.000959681	2.23435e-05	0.000909275	0.00443764	-0.00225689
0.426	1	-0.657025	M	77	0.00117397	-0.00138968	-0.00127005	-0.00040511	0.00088475
0.23	1	-0.296584	M	64	0.00105952	0.00171142	0.000207361	0.000976584	2.42447e-05
0	0	-0.680525	F	54	-0.0028466	-0.00192849	0.00186784	-0.00264814	0.00598212
1	0	0.505346	F	65	0.00131359	-0.000749968	-0.00161003	-0.000498461	0.00131939
1	0	0.744881	F	50	0.000402514	0.000196202	-0.00145486	-0.000254378	8.50935e-05
1	0	-1.984	M	70	0.00099519	-0.00103431	-0.000783638	0.000431474	-0.00208829
1	0	1.65933	F	61	0.00142661	-0.00040483	-0.00156455	0.000709038	0.00127461
1	0	0.958724	F	58	8.02698e-05	-0.000340437	-0.0017668	-0.0019882	0.00504919
0.918	1	-0.432504	M	66	0.00177057	-0.000314437	-0.00227446	0.000695619	0.000968767
1	0	-2.2082	M	64	0.00115033	-0.00155244	-0.000488093	0.000442556	0.000269057
1	0	0.743543	M	65	0.00119296	-0.000129077	0.000433015	0.00230425	-0.00245908
1	0	-0.188532	M	60	0.000758517	-0.000915019	4.16194e-05	0.00217999	0.00173296
1	0	1.31523	M	70	0.00124546	0.00134586	0.000466969	-0.00152464	-0.000717867
0.262	1	-0.803711	F	44	0.00181676	-0.000488706	-0.000190021	0.00291725	0.000183747
1	0	-0.0336579	F	45	-0.00877537	-0.0056579	0.00119425	-0.00993826	-0.00614604
1	0	-0.74473	M	77	0.000893453	-0.00021654	0.00021454	0.0029997	9.59509e-05
1	0	-0.805498	M	67	0.00114423	-0.00110881	-0.00025266	0.0022216	0.000250249
0	0	-1.24723	M	66	0.000827143	0.000274611	0.000303536	0.00136816	-0.000964329
1	0	0.267069	M	55	-0.00255675	-0.00412074	0.000185001	0.000984359	0.00132441
0.23	1	0.875763	M	71	0.000868037	0.00123955	-0.000855161	-0.00444398	0.00820732
1	0	0.865836	M	75	-0.00241951	-0.00297684	-0.00160302	-0.00137521	0.00532975
1	0	2.01481	M	72	0.00191213	0.000882299	0.000354697	0.0018855	-0.00147454
1	0	-1.82975	F	65	0.000558878	-0.00100871	0.000786306	0.00199562	0.000396772
0.459	1	-0.645503	F	71	0.000484451	-0.00148965	-0.000947911	-0.000384085	0.000707215
0.23	0	-0.82265	F	65	0.000386292	-0.00108587	-0.00053157	0.000213936	-0.00194396
0.689	0	2.53705	F	17	5.61386e-05	0.000498456	-0.000541181	0.000864679	0.000864441
1	0	0.165993	F	75	0.00220016	0.000517037	-0.000778196	0.000506676	-0.00379768
0.918	1	-0.0847406	F	57	0.000436923	-1.52919e-05	-0.00100391	0.00240294	0.00103562
0.951	0	-1.39612	M	66	0.000911904	-0.000604679	-0.000799673	3.60782e-05	0.000254097
1	0	-0.489969	F	71	0.00117798	0.000378202	0.00135766	0.000450919	-0.00155901
1	0	0.199739	M	53	-0.00207358	-0.00044644	0.000106853	0.00209619	0.00180925
1	0	0.383515	F	58	0.000960035	-0.000387418	-0.00022409	-0.0018289	0.00495702
1	0	0.108401	M	62	0.00157521	0.000470219	-0.00163105	0.00151414	-0.00222742
1	0	0.0161872	F	73	0.0017871	0.000750939	-0.00184269	0.000642665	-0.00311434
1	0	-1.10568	F	58	0.00103401	-0.00167645	-4.79194e-05	-0.000912987	0.00024632
1	0	1.60919	F	61	0.00134402	0.00180209	-0.000239948	0.000852209	-0.00207402
1	0	1.25854	F	50	0.00185596	-0.000588495	-0.00041778	-0.00147787	-0.00121416
0	0	0.299304	M	61	-0.000788374	0.00137063	0.00131236	0.00204707	0.000417461
0.164	1	-1.04271	F	54	0.00154971	0.000451253	-0.000901017	-0.000456171	-0.00333448
1	0	-0.862951	M	71	-0.000876329	-0.000756753	-0.00214	-0.00516033	0.0107102
1	0	0.961936	F	50	-0.000463029	0.000123992	-0.000261952	0.00073045	2.85262e-06
0.393	1	-0.717574	M	60	0.000599061	0.000699823	-0.0011174	0.00200655	-0.000428349
1	0	-0.160352	M	80	0.000162076	0.000527115	-0.00274584	0.00119169	0.0015276
1	0	-0.899111	M	64	-0.000366243	-0.0016553	-0.000369789	-0.000454445	-0.00307427
1	0	0.487393	F	57	0.000931971	2.85324e-05	-0.00108679	0.000186829	-0.00129499
1	0	0.795983	F	38	-0.00187437	-0.00179445	0.000374485	0.00139875	0.00121159
1	0	-1.10565	M	72	0.00188137	2.87259e-05	8.66869e-05	0.000177276	-0.000353126
1	0	0.302707	F	44	0.000651096	0.00165331	-0.00531731	-0.0125837	0.0209741
1	0	0.907549	F	67	0.000834466	0.000348875	-0.00159803	0.000567074	-0.00281979
1	0	-1.00295	F	54	0.000451976	-0.000361889	0.00248242	-0.000290106	0.000668335
1	0	1.01841	F	76	0.00212871	0.000161891	-0.000137896	0.000656912	-0.00237635
0.23	1	0.536231	F	57	-0.0244824	0.0362041	-0.0472988	-0.00210876	-0.0141482
0.918	0	-2.30621	F	69	0.000905083	0.000228989	-1.52683e-05	0.00165089	7.67339e-05
1	0	-0.815756	F	70	0.000585089	0.000749064	-0.000975663	0.00185208	-0.00167236
1	0	0.182287	M	64	0.00201565	-0.000455612	4.48115e-05	0.000794234	-0.00181797
1	0	-1.4739	M	63	0.0019442	-0.000427112	-0.000162116	0.000440474	-0.000708811
1	0	-0.0165491	F	72	0.00138713	-0.00153345	-0.000415633	0.00263621	-0.000380433
0.656	1	0.569243	M	60	0.000806683	-0.00177789	-0.00111127	0.00218188	-0.00306473
1	0	1.1857	F	61	0.00101097	0.000551686	-0.000444539	0.00163163	-0.00147402
1	0	-0.24912	M	53	0.00202135	0.00128118	-0.000271682	-0.0041096	0.00460812
1	0	0.44614	F	76	0.000812474	-0.000840245	-0.00208773	0.00188102	-0.000814655
1	0	-0.737891	F	49	0.00219561	5.61334e-05	-0.000219669	0.00196994	-0.00179284
1	0	0.10527	F	30	0.00049628	-0.00067059	-0.000383141	-0.00118275	0.00101063
1	0	0.544197	F	43	0.00105026	-0.000109834	-0.000417349	0.00100366	-0.00209587
1	0	3.15132	M	57	0.00054311	0.000119405	-0.000280702	0.000821017	-0.000554448
0.262	1	1.15886	M	73	0.00105415	-0.000736802	-0.000580117	0.00251606	-0.000165228
1	0	0.107636	F	60	0.000971741	-0.000649378	0.00103297	-0.000242045	0.00308124
0.23	0	-0.34422	F	49	0.00129048	-6.24467e-05	0.000762517	0.00215865	-0.00339719
0.23	0	-0.401303	M	51	0.00078355	-0.000286065	0.0011197	-0.000604073	0.00157839
1	0	0.16148	M	61	0.00118408	-0.00191978	0.00233014	0.00153874	-0.000555544
1	0	-1.18569	M	71	0.000868299	-0.000776542	0.00182298	-0.00130084	0.000859733
1	0	0.434522	M	72	0.000725242	-0.000517766	-0.000794971	-0.000435266	-2.34585e-05
0.23	0	0.280882	F	61	0.000271489	0.000257575	0.000468201	0.000697921	-0.00216799
0.23	0	-1.172	M	79	0.00166856	-0.000108364	-0.00191017	0.00092995	-0.000768723
1	0	0.0935759	F	65	0.000979682	-0.000485514	-0.000120149	-0.0016073	0.000974003
0.918	1	-0.0103751	F	59	0.00147881	-0.00185771	0.000551394	0.00043257	-0.00184472
1	0	-2.66561	F	62	0.000219473	-0.000370559	1.88631e-05	0.00151051	0.00266703
1	0	-0.12591	F	39	-0.00165024	-0.000932149	-0.00115035	-0.00084413	0.00255526
1	0	0.391578	M	59	0.00112642	0.000136712	-0.00225819	0.000633153	-0.000362586
0.459	0	-0.401247	M	67	0.00184032	-0.000446214	0.00157952	0.000485573	-0.00138914
1	0	-0.624024	F	49	0.00114465	0.000333704	-0.00173884	0.00128929	0.00133415
0.689	1	-2.08364	M	54	0.0010567	0.00023273	-0.000255203	0.000762355	0.0009895
1	0	-2.17869	F	54	0.0019534	0.000862499	-0.000862685	-0.000154221	-0.00170561
1	0	0.505987	F	59	0.000173976	-9.08295e-05	-0.00187349	-0.000833864	0.000690525
1	0	2.20208	M	55	0.000355141	0.000889353	-0.000355951	0.00124432	0.0010757
0.23	1	-0.711265	F	79	0.00207725	-0.000392467	-0.00037476	0.00079107	0.00192981
1	0	1.01786	M	65	0.000344036	-5.77759e-05	-0.00102594	0.0027768	-0.00441209
1	0	-1.29757	F	57	0.00108468	-0.00175468	-0.00139945	0.00242973	0.000390515
0	0	0.0229898	M	48	0.00118447	0.000500162	-0.000492107	0.00228059	0.000588126
1	0	-0.600777	M	80	0.00162502	-0.000348376	-0.0009672	-0.0022761	-9.53282e-06
1	0	-2.78204	M	60	0.00155128	-0.00100667	-0.00216324	-0.000663257	0.00215471
1	0	0.666156	F	72	0.000538797	0.000626862	-2.22502e-05	0.00241677	-0.00206517
1	0	2.6342	F	57	0.00132226	0.00140634	-0.00113781	0.00125231	-0.000936253
1	0	-2.20551	F	45	0.000882403	-0.00015609	2.45741e-05	-0.00187649	0.0010247
0.23	1	0.65721	F	58	0.00127049	-0.000894554	-0.00204795	0.00131775	-0.00094298
1	0	-0.587766	M	49	0.00123438	0.000902451	0.000825753	0.00343283	-0.00258987
1	0	-1.82213	M	45	0.000160984	0.00191634	-0.000881662	0.0035183	-0.00122989
1	0	1.94415	M	71	0.00175971	-0.00114367	-0.000565832	0.00106694	-0.000850852
0	0	-0.496455	M	70	0.00119242	-0.000454418	-1.46938e-06	0.00204185	-0.00182492
0.459	0	0.65374	M	63	0.000900135	-0.000160983	0.000293497	-0.00119898	0.00151682
1	0	0.312802	F	67	-0.00171104	0.0010507	0.00188127	0.003501	-0.000695889
0	0	0.0815159	F	65	0.00159982	-0.00074907	0.000126357	-0.00145657	-0.000988579
0.459	1	-0.356581	M	73	-3.9339e-05	-0.00214545	0.00215808	0.000305369	0.0025166
0	1	-1.47078	M	65	-5.32406e-05	-0.000504134	-0.00170066	-0.00245129	0.00592483
0.951	1	-0.385088	F	68	0.00178314	-0.000489096	0.00056542	0.00096358	-0.00083883
1	0	-0.639368	F	59	-7.09449e-05	-0.00229683	0.000874507	0.00165155	-0.000166573
1	0	0.342083	M	87	0.000586813	0.00105235	0.000800488	0.00119831	5.30721e-05
0	0	-0.0312575	M	75	0.00102801	0.00122718	-0.000959885	0.00200035	-0.0011381
0.689	1	-0.805652	F	56	0.000925181	-0.000278344	-0.00144139	-0.00118545	0.00235245
0	1	-1.06994	F	76	0.00141227	-0.000417834	0.000743001	-0.000332185	-0.0021496
1	0	-1.65028	M	74	0.00177443	-6.13695e-05	0.000298162	0.00142422	-0.00337505
1	0	-0.7851	F	66	0.000491867	-0.000333804	0.000667397	-0.000825867	0.00113349
1	0	0.205056	F	57	-0.00606138	0.00988002	0.0132353	0.000996093	9.14681e-05
1	0	0.237838	M	58	0.00138845	-1.04702e-05	-2.06802e-05	-0.00138673	0.00475995
1	0	0.182226	M	62	0.000849961	0.000675205	-0.000630847	0.00138056	-0.00116
1	0	-0.972187	F	26	0.00147285	-8.8493e-05	0.000827101	-3.72868e-05	2.93047e-05
1	0	1.12477	F	41	0.0014691	-3.92095e-05	-0.000208548	-0.000402767	0.00121995
0.459	1	0.637309	F	88	0.00157246	-0.00056894	0.00038029	0.00211261	-0.00193676
0.459	0	0.449257	F	63	0.00047828	0.00107649	0.000975527	0.00159023	-0.000310661
1	0	0.935364	M	60	-0.00144591	-0.00159737	0.000694027	-0.00258179	0.00413286
0.459	0	0.751798	M	71	0.00144383	-0.0013241	-0.000445954	0.000736305	-0.00139319
1	0	0.23101	F	70	0.000626313	-0.0016896	0.00172688	0.00220292	-0.000514083
0.459	1	-1.69445	F	43	0.0017056	0.00131042	2.58408e-05	0.000803079	-0.00113401
1	0	-1.01035	M	52	0.00128145	0.000914275	0.000682176	-0.000694319	0.00138496
0.23	1	-0.591314	F	70	-0.0150153	-0.0129005	0.00745613	-0.0225686	-0.0141744
1	0	1.87304	M	68	0.00237299	-0.000504095	-0.00177032	-0.00171869	8.04155e-05
1	0	1.06241	M	51	0.000825508	0.00115473	0.000490126	0.00228813	-0.00137312
1	0	0.0996906	F	68	0.00194233	-0.000143237	-0.00120035	0.000803061	-0.0014121
1	0	-0.562112	M	74	0.00178794	0.000301482	8.34085e-05	-0.000256177	0.000277839
1	0	-0.963552	F	66	-0.00201688	0.00373689	0.00267667	0.00618017	-0.00229024
1	0	-0.453907	F	68	0.000701566	0.000411955	9.93608e-05	0.00200352	-0.000726013
0	0	-0.833758	F	68	0.00108217	0.000210605	-0.00136652	0.00142111	-0.00125563
1	0	-0.308339	M	59	0.00205129	0.000268422	-0.00119909	0.000688839	0.000454916
1	0	0.76989	F	53	0.000491612	-0.000286996	-0.00139469	-0.000539697	0.000681977
0.918	0	-0.913927	F	56	0.00121847	4.35381e-05	-0.000930828	-0.00217459	-0.00124051
0.23	0	0.549791	M	72	0.00126194	0.000540589	-0.000457686	0.00133661	-0.00161127
1	0	-0.799948	F	61	0.00033183	-0.000121493	-0.000980774	0.00108567	-0.000249328
0.689	1	-1.24283	F	39	0.000345341	-0.00141233	-0.00185512	0.000729884	-0.00307028
1	0	-0.223313	F	45	7.54057e-05	-0.000785345	-0.000139425	-0.000573433	0.00270587
0.262	1	1.04789	M	48	0.000735488	0.00231328	0.000240514	-0.000896447	0.00133095
0.295	1	-0.0661965	F	51	0.00234978	0.000291854	-0.000594651	0.00011509	-0.00223982
1	0	-0.202369	F	50	0.00216092	0.00030479	-0.000208659	-9.79739e-05	-0.00195142
1	0	-1.00581	F	58	0.000680077	-0.000676987	-0.00095731	-0.00238336	0.00489168
0.918	0	-1.45065	M	44	0.00182743	-0.000433013	-0.00148709	-0.00205462	0.00230305
1	0	1.77126	F	56	-0.000542391	0.00192715	0.00142475	0.00437831	9.01645e-05
1	0	-0.78395	M	54	0.000723941	0.00106126	-0.00136278	0.00183857	-0.00151468
0.459	0	-1.33066	M	56	0.000377985	-0.00153319	0.000242561	0.00119512	-2.99404e-05
1	0	0.956299	M	65	0.000227592	-0.000322984	0.000892992	0.00212533	0.000639697
0.295	0	-0.745984	M	51	0.00193639	-0.000214649	0.000765258	-7.75557e-05	-0.0022173
1	0	-0.706546	M	69	7.55437e-06	0.00150321	0.00154716	0.00106151	-0.00239747
0	0	-0.875468	F	76	0.00137683	0.000399881	-0.000498349	-0.000283403	9.62019e-05
1	0	-0.658636	M	68	0.00177164	0.00327379	-0.00465734	-0.0159595	0.0260502
1	0	0.26576	M	64	0.00110997	0.000151703	-0.000630135	-0.00095239	-0.00183596
1	0	0.408039	M	48	0.0014739	0.000357596	5.23247e-05	-0.00148346	0.00088305
1	0	-1.10921	F	65	-0.000674039	0.000617218	-0.00189228	-0.0126904	0.0244714
0.393	1	-2.13699	M	53	0.000947615	-0.00056338	0.000324673	6.92024e-06	0.00236184
0.23	0	-1.25529	F	82	0.0010588	0.000769189	0.000189443	0.000106741	-0.00168441
1	0	0.0238437	F	71	0.00138607	-0.000477446	-0.000430583	-0.000453464	0.000188431
1	0	-1.58498	M	69	0.0016496	-0.000451004	-0.000112833	-0.00270057	0.00588729
0.426	0	-0.635828	F	59	0.000480892	0.00113681	0.0001297	0.000924139	-0.00105725
1	0	0.671458	F	70	0.000962398	-0.000637671	0.00136345	-0.000125049	-0.000585332
1	0	0.935703	M	65	0.00118647	-0.000817084	0.00088395	-0.00086413	-0.000353695
0.689	0	1.24067	F	54	0.000520977	-0.00163752	0.00158842	3.10392e-05	-0.000292585
1	0	0.176242	M	65	0.000489405	0.00043002	-0.000287855	0.00146069	-0.00152888
1	0	0.907342	F	57	0.00109125	0.000142308	0.000570209	0.00205421	-0.000965064
1	0	0.814748	F	78	0.00174836	-0.000513001	-0.000122316	0.000616315	-0.000673492
0.262	1	-0.114464	F	62	0.00247081	-0.000184412	-2.11552e-05	-0.000820244	-0.000587742
1	0	-0.876069	F	63	0.00182034	-7.28875e-05	0.000434783	0.00108868	-0.00107788
0.689	0	-1.54259	F	54	0.00176215	0.000195958	-0.00073419	-0.000389662	-0.00104984
0.951	0	-0.0404608	M	50	0.00133836	0.000515603	-0.000237454	0.000419019	-0.00236419
1	0	1.17699	F	40	0.000507735	-0.000290451	-0.000914335	0.00041969	-0.000605339
1	0	-0.733467	F	54	-0.00842207	0.0162582	0.0166024	0.00170062	0.00151929
1	0	2.61657	M	52	-0.000183783	0.000657294	0.001036	0.00109023	0.000831986
1	0	0.0237779	F	71	0.00147588	-0.000630368	0.00104929	0.000698406	-0.00271151
0.328	1	0.477824	F	57	0.00164844	7.17748e-05	-0.000581413	0.00032949	0.00065951
0.459	0	1.29462	M	57	0.000182022	-0.000954857	0.000414966	0.00182199	0.00204401
1	0	-0.951678	F	37	0.00141525	0.000476768	-0.00105359	0.00055815	-0.00169597
0.459	0	0.495688	M	53	0.00175068	0.00108561	0.000195258	-0.00192115	-0.00290292
1	0	1.29553	M	57	0.000845138	0.000680619	0.000822956	0.000389637	-0.00248511
0.459	0	1.2399	M	56	0.000716365	-0.000350603	0.000743599	-0.000265721	-0.000420663
1	0	1.6658	M	64	0.000878307	-5.16826e-05	-0.0019483	-0.00135286	0.00424716
0	0	0.0226356	F	50	0.000698177	0.000165506	-0.00148635	0.00208196	-0.00137509
1	0	-1.53682	M	53	0.000377383	0.000202318	-0.000901777	0.00277426	-0.00116645
0.951	0	0.463036	F	30	0.000990198	-0.000440227	0.000529172	-0.000663762	0.00138912
1	0	-0.810096	F	70	0.00104925	-0.000363027	-0.000425771	0.00132108	-0.000243451
1	0	0.0136326	M	62	0.00222703	0.000791314	-0.000417038	0.00229057	3.91837e-05
1	0	-0.204254	M	49	0.0012139	0.000233861	-0.0003777	0.00154414	-0.00473517
0.885	0	0.130746	M	70	0.00103233	0.000387406	-0.000980935	0.00104318	-0.00323298
1	0	0.195263	M	53	0.00108421	-0.000109986	-0.000595989	0.0008342	-0.000829961
0	0	0.745906	F	79	0.000865622	2.6717e-05	-0.000607267	0.000231095	-0.00171054
1	0	1.15867	M	54	0.00173049	0.000416977	-0.000742695	-0.00243233	0.00366814
1	0	0.701002	M	74	0.000944875	0.000677747	-0.000672409	0.00124196	-0.00184154
1	0	0.0579372	F	56	0.000922227	-0.000802522	-0.00165157	-0.00104164	-0.00189177
1	0	-0.0413069	F	26	-0.000572772	-0.000575632	0.00164499	0.000591365	0.000409946
1	0	-0.705053	F	37	0.000453257	0.00190931	-0.000674514	-0.00092762	-0.00141588
0.426	0	2.48078	M	58	0.000584237	-9.67107e-06	0.00084287	0.00187966	-0.00116881
1	0	-0.296256	F	75	-0.00121305	-0.00168385	-0.001078	0.00163745	0.00309817
0.689	0	-0.0127801	F	71	0.00151895	-0.00178223	0.000434838	0.00198777	-0.00277873
1	0	-0.151233	F	55	0.0015598	-0.000173003	0.0012947	-0.00190237	0.000263311
0.689	0	0.08369	M	62	0.00151751	-0.000374841	5.13404e-05	0.000273603	-0.00310843
1	0	-0.326523	M	41	-0.000721099	-0.00271459	0.000637817	0.00138203	0.00119965
0.885	1	0.0522775	F	82	0.00235765	0.0015321	-0.00136922	0.00160302	-0.00433278
1	0	0.195821	F	54	0.00170384	0.000218659	-0.00071583	0.000830062	-0.00169018
0	0	-1.52091	M	72	-0.000783467	0.000601599	0.000629197	0.00178297	-0.00271955
1	0	-0.16954	M	73	0.000868881	0.000515955	0.001896	0.000757176	-0.00298192
1	0	-0.144042	M	61	-0.00172583	-0.00273765	-0.00115834	0.000935747	0.00239188
1	0	0.759669	M	72	0.00101753	-0.00203769	-0.000905387	8.82297e-05	0.000466983
0.689	1	0.324541	M	65	0.00111077	-9.83649e-05	-0.00102651	-0.0018626	-7.29238e-05
0.656	0	0.263395	M	63	0.0015145	-0.000331477	-0.00118269	-0.00196084	-0.00190778
1	0	-0.850353	M	69	0.000407313	-0.000274558	-0.00078918	0.00223233	-4.20151e-05
1	0	-1.71572	F	73	7.78211e-05	-0.000912954	-0.000818542	0.000572382	0.0027058
1	0	1.05095	M	68	0.000692758	-4.78964e-05	0.000555929	0.00213767	0.000807014
0.459	1	0.337412	F	42	0.00196731	0.000205659	-0.00152209	-0.000184013	-0.00163369
0.918	1	0.103107	M	63	0.000106721	-0.00018631	0.0025807	0.0021348	1.04005e-05
0	0	-1.66127	F	78	0.00131564	-0.00114574	-0.000231113	0.00058037	0.00073122
0	0	0.466433	M	73	0.00137359	0.00062804	0.000539734	-0.000280283	-0.000173681
1	0	0.16178	F	48	-8.13241e-05	-0.000281244	0.000791025	-0.00256845	0.000604227
0.23	0	-0.530823	M	74	0.000641486	0.000655635	-0.00105131	0.00104158	-0.00134342
1	0	1.26634	M	55	0.00174014	0.000961531	-0.00126892	0.000822684	-0.00285925
1	0	-1.58853	F	59	0.000974647	-0.000821355	-0.00108439	0.000370271	-0.000626747
1	0	-0.262517	M	59	0.000703545	-0.000584575	-0.000261816	0.000825393	0.000364022
1	0	0.629868	M	53	0.0011798	-0.000242787	-0.000759048	-0.00107626	-0.0010485
1	0	0.477191	F	66	0.00216388	0.000642537	0.0011009	0.000333594	-0.00313119
0.885	0	-0.617677	F	81	0.00118254	-0.000768495	-0.000802985	0.000760954	-0.00393708
1	0	-0.135086	M	60	0.000177578	0.000359515	0.000489929	-7.31989e-05	0.00292645
1	0	-0.695112	F	38	0.000251644	-0.00105866	-0.000250688	-0.000746882	-0.00237471
1	0	1.023	F	62	0.000646398	-0.000309392	0.000829566	0.0013629	0.00023175
1	0	1.98854	F	45	0.00124173	2.41789e-05	-0.000841439	-0.00021049	-0.00260863
1	0	0.320586	F	66	8.08156e-06	-0.000926088	0.000871583	0.000368549	0.000352928
0.689	0	0.30265	M	58	0.00108792	0.000842504	-0.000443088	-5.78544e-05	-0.000869218
0.918	0	-0.654185	M	69	0.0017586	0.00127955	-0.00207705	0.000251833	-0.000649781
1	0	0.801332	M	51	-0.00362932	0.00094874	0.00241353	-0.00182575	0.00384438
0.918	0	-0.792483	F	69	0.00135098	-0.000856852	0.000470053	0.00114683	0.000547034
0.23	1	0.591469	F	67	-0.0116444	0.0245688	0.0269886	-0.0047851	0.0019955
0	0	0.351061	F	70	0.00144094	0.00146386	0.000131597	0.00018597	-0.000204509
0.098	1	-1.69801	F	76	-8.27016e-06	0.000287989	-3.30946e-05	0.000781571	-0.001395
1	0	-1.16833	F	50	-0.00286785	0.00858208	0.00737611	-0.00207044	0.000269916
0.459	1	-0.17322	F	63	-0.000236302	-0.00338678	0.000808308	0.00275206	0.00160792
0.689	1	0.718491	M	60	0.00149122	0.000307619	0.000635584	0.00132685	-0.00229163
1	0	0.265033	M	74	0.00123234	4.15032e-05	-0.00145206	0.000452518	-0.00202284
1	0	0.495017	F	54	0.000754997	-0.000277898	0.000366	-0.00187192	-0.00144729
0	0	-1.06695	F	75	0.00148538	0.000411547	0.00103758	-0.00174036	0.0020893
1	0	-1.13477	F	62	0.00106361	-0.000320086	0.00123844	0.00183949	-0.00118124
0.459	1	-0.0787286	F	60	0.00111434	-0.00069961	-0.000167308	-0.000401098	-0.00234494
0.656	0	-1.13034	M	59	0.00134887	0.000892852	-0.00122834	-0.00306635	0.00484792
0.918	0	0.12947	F	53	0.000715454	-0.000149286	0.000565526	-0.000677577	-0.00120935
1	0	0.736981	F	43	0.00101964	-0.000298595	0.000286958	-0.00218388	0.00305224
0.689	0	2.19973	M	65	0.00123822	0.000717211	0.000769852	-0.00062518	0.000697452
0	0	-1.18903	M	62	0.00125489	0.00137195	-0.000570381	0.00146457	-0.00448207
0.656	0	1.69731	M	66	0.00218598	-0.00112565	-0.000678645	-7.62249e-05	-0.00169184
0.459	1	-1.35609	F	53	0.00207859	-0.000417451	0.000463373	0.00155577	-0.000257271
0.689	0	-1.38601	M	85	-0.00181484	-1.18293e-06	-0.00134121	-0.00996389	0.0163881
1	0	0.0838815	F	69	-0.00565093	-0.00491311	-0.0002887	0.00407424	0.00298243
0	0	0.184862	M	30	0.000783421	0.000336221	-0.000449395	-0.000840279	0.00458022
0.754	0	-0.249306	F	60	0.00127591	-0.000966553	0.000286375	0.000842562	-0.000911807
1	0	1.42873	M	49	0.0012958	0.000245325	0.0001517	0.00273104	0.000972575
0	0	-2.33269	M	53	0.000472639	0.00033144	0.000135133	-0.000392695	-0.000278345
1	0	-1.2343	M	68	0.000616436	0.000266011	0.000302792	-0.000401937	0.00241485
1	0	-0.358475	F	70	0.0016909	-8.99766e-05	0.0016275	0.00167599	-0.00269629
0	0	1.56057	F	9	0.00170582	0.000365907	0.000796483	0.000209468	-0.00240613
0	1	0.278334	M	59	0.000520821	-0.00112899	-0.000802356	-0.00218715	0.00554837
0.23	0	-0.72901	F	45	0.0014577	0.000561858	-0.00105917	0.00193511	-0.000766901
1	0	0.173554	F	67	0.00137351	-0.000268927	8.99233e-05	-0.000523452	-0.000451064
1	0	-0.125365	F	76	0.00185613	-0.000540995	0.000344561	0.000311946	0.00234163
1	0	-1.24733	M	64	-0.00413186	0.00586619	0.0053647	0.00880552	0.00129365
1	0	0.0866065	F	47	-3.36805e-05	0.00106374	0.000713598	-4.10972e-05	0.0015658
0.689	0	-1.53583	F	46	-1.18702e-06	-1.92739e-05	8.54223e-06	-0.000267724	0.000601281
1	0	-0.821441	M	72	0.00117791	-0.000538715	-2.2201e-06	0.0018358	0.000181027
1	0	-0.158928	F	67	0.000441308	-0.00106219	-0.000643435	0.00147435	-0.000503941
0	1	-0.542468	F	52	0.00115653	0.00645593	0.0018179	-0.00375831	0.0015389
1	0	1.60164	M	49	0.00165866	-3.98177e-05	0.00113496	0.000505723	-0.00418441
0.459	0	-1.23765	F	66	0.000546872	-0.00112623	-0.00135774	-0.00092593	0.00195973
0.492	1	-0.662944	M	59	0.0017121	0.000605549	-0.0029876	0.00173678	-0.00163865
1	0	2.82121	F	50	0.00173581	-0.000903653	0.00013524	0.00285456	-0.00322614
0.689	1	1.01419	M	69	-0.00277828	-0.00197794	0.0025084	0.00442677	0.0011254
0.23	1	-1.64206	M	79	0.00021723	-0.00128134	0.00107981	-0.000660928	0.0029034
1	0	-2.03107	M	57	0.000775874	6.77366e-05	-3.37046e-05	0.00251055	-0.0028659
0.197	1	-0.0508653	F	60	0.00118804	-0.000894681	-0.000138102	-0.000464826	-0.000649367
1	0	0.256944	M	55	0.00164485	0.00219312	-0.0018818	-0.00279399	0.00225738
1	0	0.442617	F	73	0.00127759	-0.00142954	0.000169748	7.00684e-05	-0.00123566
1	0	1.10231	M	46	0.00172449	-0.000500097	-0.00119303	0.000521421	0.00015469
1	0	0.194991	F	50	0.0015299	0.00103018	0.00150051	-0.000227544	-0.000715553
1	0	1.19069	M	75	0.00135789	0.000946726	-0.00133519	0.0016046	-0.00236299
0.918	0	-0.532931	M	74	0.00185249	0.000394618	-0.00222265	0.000265002	-0.00186274
1	0	1.82191	M	37	-0.000782867	-0.00159043	0.000412675	0.000187057	0.000414982
1	0	-0.720235	M	72	0.00202907	0.0013496	-0.00103936	0.00120463	-0.00192404
1	0	0.59479	F	52	0.000570407	0.000701317	-0.00184568	-0.00922036	0.0102499
0.721	0	-2.02902	M	12	0.00145931	-0.0003714	0.00250326	-0.000242681	0.00139746
1	0	-0.255103	F	47	0.00074859	-0.000730498	-0.000918132	0.00210672	-0.000293263
1	0	1.34008	F	40	-0.00175226	-0.00129309	8.05932e-05	0.00345688	-0.000282071
1	0	0.168601	M	41	0.000798729	-0.000605099	-0.00184314	-6.14689e-05	-0.00121556
0.918	1	0.256589	F	57	0.00186548	-0.000293489	0.000201685	0.00135796	-0.000395702
0.918	0	0.421317	F	55	0.00115744	0.000686481	-0.00133849	0.00292399	-0.0017295
1	0	1.63968	M	67	0.000353604	0.000582885	-0.000659899	0.000437658	-0.00226147
1	0	-0.952213	F	63	0.00159561	-0.000308153	0.00107597	0.000810794	-0.00100434
0.459	1	-2.02561	F	70	0.000669662	-0.000533176	0.000157169	0.000836531	-0.00167343
0.328	1	-0.132059	F	58	0.000812097	-5.6903e-05	-0.000685382	0.0025254	-0.00121095
0.23	1	1.11175	F	61	0.000744106	0.000904907	-0.00113045	-0.000213171	-0.00349636
1	0	-0.179979	F	40	0.00146001	0.00142613	-0.00163019	-0.0010822	0.000795267
1	0	0.544955	F	40	-0.00185564	-9.17262e-05	0.00355546	0.000251772	-0.00147228
1	0	-0.0877806	M	62	0.000905976	-0.000140168	0.000270351	0.00335393	-0.00108321
0.689	0	0.144982	M	56	0.000887507	0.00101727	0.00168211	0.000517815	-0.000662791
1	0	-0.206647	F	69	0.00011103	-0.000179968	-0.000971889	-0.00693784	0.0122828
0.459	1	0.537269	F	34	0.000575198	-0.00086655	0.000832692	-0.000773502	0.0027674
1	0	1.37885	M	67	0.00109077	0.000307707	0.000266436	0.00172176	0.00164318
1	0	-0.871867	F	53	0.000131008	-0.00140004	0.000589214	-4.8298e-05	0.00125329
0.426	0	0.156131	F	39	-0.00108279	-0.00154541	-0.00179725	-0.00939342	0.00747748
1	0	-1.90902	F	49	0.00164638	-0.000317279	-6.37849e-05	-3.4285e-05	-0.001173
1	0	-0.21892	M	63	0.000741456	-0.000940002	-0.000333655	-0.00165767	0.000248412
0.689	0	0.765147	F	81	0.000844001	0.000134834	0.00114139	-0.000655395	0.00130291
1	0	1.50489	M	64	0.00106745	-0.000664316	-7.94671e-07	0.00457587	-0.00166216
1	0	1.0925	F	69	0.000863006	-0.000425853	-9.27027e-05	0.00181915	-0.00258015
0.689	0	1.53158	M	54	0.00146412	-0.00153961	-0.000700722	-0.000657969	-0.000100686
1	0	-1.6202	F	52	-3.46228e-05	0.00142855	0.00139894	0.002222	-0.00209902
0.23	1	0.181338	M	59	0.00107749	0.00170039	0.000943932	0.000180378	0.000667633
0	0	0.652357	F	75	0.00102268	0.000193095	-0.000370871	0.00201627	0.000208518
1	0	0.691818	M	70	0.00132434	0.000765279	-9.32713e-05	0.00289077	0.00123101
1	0	0.862629	F	55	0.00114288	0.000230824	0.00114311	0.00257027	-0.00252966
1	0	-1.48226	F	67	0.0013346	0.00129683	0.000981472	0.00152335	-0.000187614
0.689	0	-0.0707595	F	70	-0.0135488	-0.00855644	-0.00206782	0.00728882	0.00854895
1	0	0.310996	F	57	-0.00383091	-0.00397473	0.000194459	0.00328982	-0.00090169
1	0	1.39064	F	51	0.00177751	-0.000285473	0.00074401	-0.000529047	-0.00124822
1	0	-1.30974	F	39	-0.000447077	-0.00170064	-0.000532966	-0.00151721	-0.0021427
0	0	-1.16384	M	67	0.00126714	-0.000194644	-0.000486915	0.000192282	-0.00237978
0.23	0	-1.48168	M	58	0.00118008	-0.00025349	0.000778473	0.000791888	-0.00115124
1	0	-0.346645	F	55	0.00116744	-2.57568e-05	0.000867354	0.00234635	-0.000450615
1	0	2.14349	F	32	0.000975871	0.000565547	0.000121849	0.000811261	-0.00211277
1	0	-0.294456	M	58	0.000826552	-0.000570274	0.00013944	0.000763358	0.000778362
0	0	1.57186	F	53	0.000846236	-0.00139797	-0.00125871	0.000656826	-0.001678
0.23	1	-0.374201	M	55	0.00120912	0.000580588	0.000476911	0.00157243	-0.0033426
0.197	1	-1.04698	F	55	-0.00736205	-0.00472132	0.00842135	0.00712908	0.00435515
0.885	0	-0.132169	F	49	0.00103723	0.000560688	0.000708674	0.000134832	-0.000535924
1	0	2.26255	F	49	0.00116275	-0.000156758	-0.00231023	-0.000488734	-7.25833e-05
1	0	-1.86473	M	71	0.000923844	0.000493943	0.00012254	0.00146772	0.0010208
1	0	1.67807	F	44	0.0018243	-0.000488994	0.00138617	0.00108914	-0.0020604
1	0	1.79159	M	69	0.0018785	0.00158361	-0.00115228	0.00107661	0.000154403
1	0	0.39293	M	69	0.000376434	0.000693449	-0.000395392	0.0013834	-0.00187013
0.623	0	-0.5006	M	52	0.000874884	0.000179964	-0.000894874	-0.000579976	-0.000407013
1	0	0.616829	M	62	0.000973048	-1.19427e-05	-0.00275567	-0.0109252	0.0107528
0.689	0	0.123982	M	47	0.00134033	0.000164177	-0.000941764	-5.88509e-05	-0.000138344
1	0	-0.800834	F	56	0.00134709	0.000207487	0.000579643	0.000424131	-0.00340472
1	0	0.339204	F	67	0.000452786	0.00272931	0.00163818	0.00355775	0.000669246
1	0	-1.21521	M	39	0.00136797	-0.000488707	0.000230317	0.00172934	-0.00298781
0.689	0	-1.09988	M	71	0.00122888	0.000876048	0.0002256	0.00207116	5.83403e-05
1	0	-0.571732	M	69	0.00155464	0.00117327	-0.000346264	0.00065666	-0.00254792
1	0	1.81279	F	74	0.00252657	0.00116927	-0.00328629	-0.00424181	0.00780104
0.918	1	-1.78402	F	63	0.0013449	-0.000435079	7.757e-05	3.28335e-05	-0.00232835
1	0	0.77715	F	57	0.000546138	0.000371925	0.00166426	0.00202229	-0.000507992
1	0	-1.69637	M	54	0.000406119	0.00111655	-0.00171128	-8.24106e-06	-0.000379647
0.885	0	-0.358993	F	73	0.0019008	2.97915e-05	-0.000251242	0.000408352	0.000740229
0.295	1	-0.85687	F	36	0.000503714	0.000918766	-0.000397603	8.43806e-05	0.000952773
1	0	-0.852581	M	65	0.00108928	-4.3692e-05	-5.73501e-05	-0.000434705	-0.000247967
1	0	0.276356	F	65	0.00081039	0.000444587	-0.00206502	-0.00263999	0.000850453
1	0	0.095569	M	69	0.0012734	0.000788406	-0.000550615	-0.000457368	-0.000530642
1	0	-2.97812	F	65	0.0013315	-0.000935029	0.000174091	0.000829454	-0.000649884
0.689	0	0.937912	F	51	0.00141522	-0.0004136	-0.000886803	-0.00100453	-0.000291419
0.689	1	0.429682	M	61	0.000381405	-0.00259765	-0.000741237	0.00143259	-0.000336689
1	0	1.27932	F	71	0.00102386	-0.000762364	0.000322818	-0.000243234	-0.00150288
1	0	-0.677675	F	54	0.000162952	-0.0011238	-0.000646045	-0.00215972	0.0044384
1	0	0.436228	M	77	0.000803763	-0.00215848	0.00130832	-0.00208731	0.00382185
1	0	0.133613	F	63	0.000430164	-0.000395141	0.000379954	-0.00122931	0.00198377
1	0	-0.924874	F	70	0.000995926	0.000821949	0.000622098	0.00194402	-0.00125046
1	0	-1.27572	M	63	0.00170809	0.000793022	-0.000635871	0.00236239	-0.000891805
1	0	0.486272	F	66	0.000955858	-8.33416e-05	-0.00185713	-0.00109331	-0.00287991
0.23	0	-0.770857	F	55	0.000149454	-0.00102149	0.000103096	-0.0014515	0.00102109
0.656	1	0.547929	F	75	-0.000620264	-0.000360603	-0.00281917	-0.00727263	0.0149391
1	0	-0.0705627	M	63	0.00224639	-0.000304712	6.83291e-05	0.00130983	-0.000768981
1	0	-0.0274142	M	75	-0.000100365	-0.0013086	0.0005363	0.00178705	-0.000286173
1	0	0.314716	M	70	0.00108795	-0.000103887	-0.000588124	0.00179019	7.08364e-06
1	0	0.240444	F	42	-0.00692914	0.0121734	0.0136823	-0.00164307	0.000989208
1	0	-0.158548	F	35	4.42949e-05	0.00137331	0.000336013	-0.0011064	-0.00169454
1	0	1.32755	M	62	0.00112685	-0.000718494	-8.0296e-05	0.000457785	0.00134169
1	0	0.253618	M	66	0.00171182	0.000723742	-0.000175956	0.00116574	-0.0015332
1	0	0.0259475	F	49	0.000318236	-0.000792324	-0.000851834	0.000872613	-3.85329e-05
1	0	-0.36283	F	50	0.000504953	-0.000609447	-0.000681017	0.00151304	0.00146958
0.689	0	-0.133411	F	60	0.000485995	0.00163178	8.73478e-06	0.000491367	0.00164062
1	0	1.65906	F	62	-0.0090219	-0.00640569	-0.00187723	0.00374247	0.00850342
0.328	0	-1.02923	F	61	0.00117949	-0.000983938	-0.000271492	-0.00277931	0.00338602
1	0	0.450143	F	76	0.00121413	0.000360084	-0.00144939	0.000993045	-0.00166241
1	0	-0.638414	F	51	-0.000174476	-0.00149942	0.000388479	0.00215459	-0.00138756
1	0	-0.851553	F	66	0.000701378	0.000167674	-0.00047244	0.0011997	-0.00217723
0	0	-0.589042	F	47	0.000113183	0.000669783	0.00108279	0.000952134	0.00149259
0.23	1	-1.47965	M	68	0.000955868	-0.0013438	-0.000374284	0.00334963	-0.00473938
1	0	-0.665608	F	43	0.000940383	-0.000518965	0.0012085	-0.00120258	-0.00159783
0.23	0	-0.327066	F	42	0.00195157	0.000826721	0.000693506	0.000544141	-0.000528291
1	0	0.165271	M	65	0.000519245	0.000746322	0.000618396	-0.000300934	-0.00145068
0.918	0	-0.274286	F	50	0.00130521	0.0012142	-0.000313724	7.94349e-05	-0.000193734
1	0	1.12605	M	52	0.000190923	-0.00122147	-3.40004e-06	-0.000569306	0.000940166
0	0	-0.140337	M	60	0.0010479	-0.000340977	0.000120712	-0.00194511	0.00193558
1	0	-0.637478	M	74	0.00183058	0.000200208	-0.000320877	-0.00273269	-0.00154352
0	0	0.925702	M	66	0.00102509	-0.000807054	0.000565721	0.00169452	-0.00245217
1	0	-1.88416	F	57	0.00116155	-0.000969288	0.000196238	0.00155079	0.00163992
1	0	1.07241	F	49	0.00147976	-0.000275024	0.000647134	0.000634392	-0.00278771
1	0	0.985053	M	49	0.00119077	-0.000799837	-0.000766229	0.00198519	9.13827e-05
1	0	-0.818987	F	60	0.00125372	0.000424721	-0.000458674	0.00152884	0.000378284
1	0	-0.821359	F	71	-0.000461217	0.000784396	0.00182885	0.00443261	-0.00153831
1	0	-1.15308	M	78	0.00153567	-0.00130065	-0.00134607	0.000252347	-0.00144062
1	0	0.772291	M	54	0.000916783	-0.00160618	0.000296939	-0.00358496	0.00269905
1	0	0.194087	F	68	0.00159376	-0.00197289	0.000484932	-0.00023212	0.00132674
1	0	-1.44129	F	42	0.000588076	-0.000534138	-0.000723039	0.00110778	-0.00224028
0.459	0	1.65725	M	54	0.000986979	0.000468664	-0.000702932	0.000875639	-0.00116285
1	0	0.961148	F	48	-0.00444649	-0.00372023	-1.04924e-05	0.00327981	0.00319618
1	0	0.248715	M	77	0.00129545	0.00107511	-0.000657806	-0.00119446	-0.00101756
0.459	1	1.4858	F	60	0.00127323	-0.000529108	-0.00237026	-0.00203403	0.00281647
1	0	-0.328633	F	63	0.00117729	0.000614595	-0.00205623	-0.000739197	-0.00230921
0.918	1	-1.03261	M	60	0.00132431	0.000252911	-0.000154631	-0.00172432	0.000699616
0	1	-0.966353	M	57	0.00107465	0.000111794	-0.000583499	0.000270838	-0.00127219
1	0	0.101245	F	49	-0.00111026	-0.000457219	0.000553542	-0.00107277	0.00075378
0.459	0	-0.187535	F	79	0.000185444	-0.00141775	0.00132	-0.000898487	-0.000505119
0	0	1.32486	M	54	0.00073724	-0.00118829	-0.00115108	0.000522558	-0.000995673
1	0	-0.290972	F	71	-0.0197083	0.0288424	-0.0384744	-0.00216483	-0.0101006
1	0	0.439908	F	61	0.00159057	0.00044797	-0.00104728	0.000866892	-0.000187039
1	0	-0.797874	F	56	0.000149821	-8.39709e-05	0.000452454	-6.93744e-05	-0.00163198
1	0	0.559749	F	43	0.00152037	0.000873626	-0.000977795	-0.00119998	0.00027623
1	0	0.790472	M	59	0.00130347	0.0011568	0.000674753	0.00270756	-0.0012825
1	0	-0.288039	F	60	0.000926423	0.00108212	-0.000395534	0.00104097	-0.00114937
1	0	-0.0341432	M	61	0.00152034	0.000290557	0.000286448	0.00200968	-0.00281303
0.23	1	-0.0914329	F	47	0.00178242	0.000405711	-0.00296663	0.00109863	-0.00116135
1	0	0.404602	M	71	0.00198292	-0.000601129	-0.000665232	0.000109166	-0.00057346
0.23	1	0.0439634	M	59	0.00119491	0.000308979	-0.00129964	-0.000125366	-0.00181718
1	0	-1.65035	M	66	0.00158491	0.000136456	-0.000214488	0.000865558	-0.00065542
1	0	-0.100248	M	71	-0.000121885	-0.000675745	-0.000919297	0.00142069	0.00057659
0.721	0	-0.53485	F	43	0.00244613	-0.000368821	0.00127646	0.0024737	-0.000629249
0.459	1	-0.578867	M	63	0.00166048	0.000445696	-0.00223068	-9.4448e-06	-0.00115285
1	0	-0.364513	M	56	0.000395219	-9.76714e-06	0.000276801	-2.45523e-05	-0.00256165
0.295	1	0.0909329	M	24	0.00187648	-0.000382725	-0.00274144	-0.00158827	-0.000644389
0.459	0	-0.0316554	F	65	0.00186793	-0.000118437	0.000920887	0.00161427	-0.0030158
1	0	0.402765	M	60	0.00140304	0.000410828	0.000413373	0.00167697	-0.000120409
1	0	1.1357	M	40	0.000555275	0.000480158	-0.00088898	0.00119799	0.00171262
1	0	-1.20488	F	38	0.00186524	0.00150992	0.000814888	0.00122627	-0.00106878
1	0	-0.219283	F	52	0.00124411	-0.000220736	-0.00100413	-0.00220413	-0.000921982
0.689	1	0.118679	M	84	0.00113394	-0.000903158	-0.00136743	0.0003041	0.000155456
1	0	0.598313	M	62	0.00147535	0.000124458	-0.000934958	0.000265338	1.43245e-05
1	0	-0.553936	F	66	0.00195216	0.00134555	-0.000796486	-7.13401e-05	-0.00370795
1	0	0.987418	F	42	0.00108921	-0.000200316	0.00190818	-6.90399e-05	0.000988848
0.689	0	0.698652	M	37	-0.00708836	-0.00526576	0.00245984	-0.00990545	-0.00761914
0	0	-0.263518	M	63	0.000321629	-0.000163455	-0.00169982	-0.00121911	0.0020886
0.951	1	0.224169	M	68	0.00122704	-0.000868103	-0.000466205	0.00281186	-0.00335154
1	0	-0.468449	M	62	0.000414111	0.0006063	0.000106318	0.000454775	0.00026981
1	0	0.0982154	M	75	0.00021763	0.000686054	-0.00345475	-0.00714807	0.0129479
1	0	0.634761	F	73	0.00106567	-0.000475928	-0.00148884	-0.000748548	0.00188281
0.23	1	-1.18778	F	36	0.000556827	-0.00120016	0.000751117	0.000450575	0.00160709
0.918	1	-1.13261	F	63	0.000408643	-5.03363e-05	1.49259e-06	-0.000640796	-0.000837261
0.689	0	0.0354707	M	72	0.00116447	-0.000224115	0.000135203	-0.0036307	0.00262367
0.23	1	-1.87554	F	53	0.00102922	0.000304924	-0.0018824	-0.00206888	0.000166398
0.262	1	-0.898691	M	76	0.000128947	-0.000421157	-0.000874935	-7.56679e-05	0.000660252
1	0	-1.05152	F	76	0.00195002	0.000609481	-0.000255504	-0.000796166	0.000297042
1	0	1.46669	M	77	0.000657162	0.000113127	0.00157581	0.00171078	-0.00162675
1	0	-0.486825	F	83	0.0012065	6.60093e-05	0.00102763	0.00144841	-0.000622474
1	0	1.27905	M	61	-2.13449e-06	0.000547396	0.00101855	0.00318753	-0.00295259
1	0	1.13127	M	52	0.00103682	-0.00142014	-0.000469085	0.00182483	0.000152775
0.689	1	0.119789	F	71	-0.000765837	-0.0022929	-0.000552645	0.00153049	0.00151839
0.23	1	0.529994	M	52	-0.0125173	-0.00963672	0.00127319	0.00459062	0.00609025
0	0	-0.468216	M	72	0.00226964	0.00017423	-0.000875681	-0.00117925	0.000146435
1	0	1.43227	F	68	0.000306197	0.000751675	-0.0035667	-0.013452	0.0221711
0.689	1	-0.210739	M	67	0.000464035	0.000617583	-0.000332147	-2.35649e-05	0.00186979
1	0	0.835447	F	39	0.000403829	0.00115456	-0.000175275	-0.000361631	-0.00267286
1	0	0.213618	M	62	0.000181398	-0.00196805	-0.0013878	-0.000738836	-0.00130456
1	0	0.494476	F	59	0.00053255	-0.000243847	-0.000771974	-0.000904904	0.00373469
1	0	-0.576342	M	48	0.00173468	-0.000573383	-0.00182062	0.00181278	-0.00123688
1	0	0.543187	M	60	0.000936359	-0.00111884	-0.000799217	-0.00141555	-0.00115622
0	0	-2.18211	F	79	0.000828371	0.000843623	0.000232342	0.00022541	-0.00224287
1	0	-1.79001	M	80	0.000807321	0.0011952	-7.04371e-05	0.000715697	-0.000248316
1	0	0.75177	F	47	0.000492272	-0.00102323	0.000985404	0.00196316	-0.00158135
1	0	0.193932	F	58	0.00241834	-0.00147259	0.00021791	0.000497843	-0.000854993
0.918	1	1.04136	M	56	0.000913163	-0.00014181	-0.000760451	0.000882536	0.00149878
0.23	0	1.12005	M	49	0.00119286	-0.00112169	0.000700298	0.000408421	-0.000994125
1	0	-0.677336	F	40	0.00166631	-0.000595828	0.00275935	0.00135722	-0.0026672
1	0	1.37097	F	55	-0.00116594	-0.00181638	-0.000228864	-4.97311e-05	0.00369208
1	0	0.810166	F	46	-9.84598e-05	0.0016946	-0.00150359	-0.00654529	0.0108801
1	0	-0.117943	M	72	0.00120913	0.000380422	0.000631352	0.00171334	-0.00127336
1	0	0.817292	M	71	0.00116823	-0.00130968	0.000204413	0.000224944	0.000456555
1	0	-0.477458	F	53	0.00107208	0.000404062	0.000688585	0.000451996	-0.0012206
1	0	-0.563831	F	61	0.000767277	-0.000182731	-8.70912e-05	0.000149754	-0.00116756
0.197	1	-0.392017	M	72	0.00102455	-0.000473356	0.000580889	0.00084459	-0.00288618
1	0	1.64498	F	47	0.00130618	-0.000389598	-0.000751642	-0.00181757	0.00260311
1	0	-1.14174	F	68	0.00207547	-0.00012435	-0.000836282	-0.000356686	-0.000777924
1	0	-0.504708	M	50	0.000848799	0.000427402	-7.87148e-05	0.000781941	-0.00100905
0.328	1	-1.66572	M	67	3.8905e-05	-0.00158776	0.000204864	0.000314386	0.00266221
0.459	1	-0.743398	F	62	0.00137082	-0.000390554	0.000421616	0.00142429	-0.001675
1	0	-0.518224	M	55	0.00145303	0.000791993	-0.00171745	0.00200361	-0.000641173
1	0	-1.91893	F	75	-0.0154459	-0.0119729	0.00441917	-0.0211454	-0.0127622
1	0	-0.0362613	F	51	0.000851382	0.000402168	-0.000234795	0.000628429	-0.0018342
0	0	0.0840427	M	55	0.000882517	0.000514924	-0.000618516	0.00132292	-9.96578e-05
1	0	-1.28905	M	63	0.00064751	0.000910653	-6.85215e-05	0.00116046	0.00185864
1	0	-0.953103	M	74	0.000761725	-0.000169041	-0.00180141	0.00122241	0.000128031
1	0	-2.59094	M	76	0.0016861	-0.000218248	-0.000625508	-0.000229671	-0.00107274
1	0	-0.582285	M	67	0.00182049	-0.000267572	-6.5687e-05	-0.000106226	-0.00161431
0	0	-0.593818	M	61	0.000808283	-0.000544757	0.00149036	0.00113841	0.000231466
0.918	0	-0.253224	M	80	0.00219988	6.96899e-05	-0.000285411	0.000184664	-0.00113836
0.459	0	0.0864926	M	76	0.00112186	-0.00038398	0.00159347	0.000382835	0.00188936
0.689	1	-0.385232	M	53	0.00147531	-0.00123923	0.00132524	-0.000481112	-0.00215741
1	0	-0.715525	M	52	0.000405335	-0.000903751	-0.000446164	-0.00113435	-0.00169409
1	0	-0.125163	M	62	0.000967773	2.24638e-05	-0.000873834	0.000340454	-0.000930645
1	0	0.589765	M	44	0.001146	0.000506352	-0.00164483	0.00338898	-0.00108342
0.492	0	-0.47295	F	78	0.0011492	-0.000112482	-0.000141012	0.00012087	0.00201965
1	0	1.30305	F	55	0.00129487	0.000278008	0.000589415	0.00154835	9.37803e-05
1	0	-0.978268	M	72	0.00069064	0.00113157	-9.69261e-05	-0.000406438	-0.000960141
1	0	-0.674398	M	65	-0.000949133	-0.00190406	-0.000625091	-0.000630578	-0.00108994
1	0	-1.69941	F	54	0.000889266	0.00128942	-0.000838066	0.00110057	-0.000799661
0.459	0	-2.35971	F	71	0.000123749	0.00141676	0.000853894	0.002021	-0.000308294
1	0	0.68889	M	72	-3.27077e-05	-0.00125602	-0.000377305	-0.000714388	0.00179916
0.295	1	1.0716	F	73	-0.000140191	-0.000142043	-0.00130093	0.00137544	-0.00233686
1	0	0.10064	M	54	0.0020618	0.000135445	0.00178782	0.0010421	-0.000552086
0.23	1	-0.320324	M	67	0.00195898	-0.000100552	0.000431936	0.000234651	-0.000180933
1	0	1.67509	F	39	0.00105389	-0.0002813	-0.00133937	0.000505408	-0.00189796
1	0	1.24401	M	59	-0.000206748	-0.00105303	0.000443398	0.00178158	0.0028347
0	0	-0.601902	M	80	0.00131785	0.000457694	0.00117603	0.00075322	-0.00188712
1	0	0.326927	F	40	0.00200782	-1.51456e-05	-0.0006317	0.000850175	-0.000980135
1	0	-3.11606	M	47	0.00174053	0.000669459	0.000510335	0.00112993	-0.00270999
0.492	1	0.398657	F	72	0.00189992	0.000369795	0.000784875	-0.000495374	-0.000210817
0.23	0	-0.396232	F	70	0.00112762	-1.18208e-05	0.00208769	0.00070893	-0.00291594
1	0	-0.392058	F	47	0.000873065	0.000854497	0.000241426	0.000973486	-0.00111663
1	0	0.229347	F	48	0.002162	0.000536926	-5.96759e-07	-0.000465998	-0.00271111
1	0	-0.441661	M	71	-0.000347101	-0.00125252	-0.000583971	0.00141615	0.00285598
1	0	0.379007	M	56	0.00167404	0.000207853	-0.000109082	-0.000313277	-0.00154907
1	0	0.501618	F	40	0.00113613	0.000476394	0.00068837	-0.000218999	-0.0003617
0.426	1	0.556281	F	54	0.00150389	-0.000251479	0.00156862	-0.00190253	-0.00017988
1	0	-0.682283	F	77	0.00100201	-0.000278878	0.00268095	0.000905898	0.000972654
0.689	0	0.59862	M	62	0.00177077	-0.000282351	0.00201331	0.000633559	-0.0022131
1	0	1.42964	M	53	0.00160315	-0.000577988	-0.00138087	-0.00116053	0.000184761
0.23	0	0.569831	M	76	0.00072418	-0.000731123	-9.84081e-06	0.00229832	-0.00169589
1	0	-0.607172	F	29	-0.00426093	-0.00327318	-0.0010866	0.00235863	0.00408041
1	0	1.29092	F	48	0.00145	-0.000476427	-0.00137504	-0.000912038	-0.00036056
1	0	1.30164	M	46	0.00105043	-0.000692437	-0.000376256	0.00112997	-0.00227222
0.295	1	1.36629	M	72	0.000566417	0.000571509	-0.00151822	0.00177101	0.000446306
0	0	0.166447	F	74	0.00115655	-0.00158452	0.000428802	0.000684172	6.77743e-05
1	0	0.21902	M	60	0.00110677	9.18437e-05	0.00146521	-0.000321816	-0.000199989
1	0	1.19726	F	48	0.000683568	-0.000561345	0.000789772	-0.0011297	0.00424515
1	0	-0.263421	F	55	0.00137052	-0.000941945	-0.000460311	-0.000108421	0.00188962
1	0	-0.856445	M	35	0.00133503	0.000576576	-5.11259e-05	0.00101627	-0.000223475
1	0	-0.738729	F	60	0.00138593	1.51613e-05	0.000390452	0.000171036	-0.000501612
1	0	-1.14259	M	52	0.00144834	-0.000567959	-0.000559018	-0.000603341	-0.00283979
1	0	0.301225	M	66	0.000716407	0.00059464	0.000577013	-0.000679987	-0.00247746
0.918	0	-0.561052	M	72	0.0013515	-0.000117999	-0.00118958	0.00228879	0.000985131
1	0	0.21765	F	40	0.00126099	-0.000544856	0.0012165	0.000822029	-1.22076e-05
1	0	1.25507	M	62	0.00227152	0.00214607	-0.000823229	-0.00263025	0.00333847
1	0	0.259393	F	71	0.000969372	-0.000204397	0.00206158	-0.000126767	-0.000399734
1	0	0.884798	F	66	0.00133797	-0.00115846	-0.00128302	-0.000681446	-0.0015607
1	0	0.022488	F	72	0.001606	0.000480076	-0.000782144	-0.000715165	-0.00269951
1	0	-1.07127	F	35	0.00120466	0.000720906	0.00023054	-3.43284e-05	-0.000766366
0.918	0	2.57228	M	58	0.00167972	0.000253226	0.000202579	0.00171332	-0.000563737
1	0	-0.54932	M	69	0.00208968	0.000812828	-0.001941	-0.00135721	0.000610643
1	0	-0.807464	M	84	0.00145434	0.000977039	-0.00133372	0.000450402	-0.00365184
1	0	0.588105	M	57	0.00124957	-0.000569114	5.23128e-05	-0.000246721	-0.0011435
1	0	-0.9569	M	64	0.000993495	0.000172682	-0.000744431	0.00282727	-0.00312628
0.918	0	1.29237	F	50	-0.0160354	-0.0139526	0.00445207	-0.0240317	-0.0160926
0.23	1	-1.09327	M	70	0.000499088	-0.000200057	0.00118131	0.00157024	-0.00309398
1	0	-0.355998	F	35	-0.00235757	-0.00369104	0.00261407	0.00230634	-0.000115354
1	0	-0.261184	F	53	0.000209305	-0.000417509	0.00157384	-0.000438449	-0.000782039
1	0	0.404035	M	61	0.000890904	0.000280153	0.000468071	0.000335147	-0.00102178
1	0	1.00749	F	69	0.001497	-0.000977578	2.5331e-05	-0.000792568	0.00172833
0.984	1	-1.46343	F	66	0.00229368	-0.000133893	-0.00168572	0.000347503	-0.00202841
1	0	0.471478	F	54	0.00120447	0.000781763	0.00112132	-0.00119692	-0.00102118
1	0	-0.621598	M	79	0.00179582	0.000350998	-0.000665095	-0.00096908	-0.00208844
1	0	0.947544	M	51	-0.000127715	-0.00207135	0.00131673	-0.000628729	0.00229297
1	0	0.0492116	F	65	0.00174463	0.000183467	0.000564048	0.00162489	0.00140394
1	0	-1.06999	F	57	0.00128094	-0.0009429	0.00012153	0.00044553	0.000339463
0	0	-0.345593	M	83	0.00107636	0.000259195	-0.000290831	0.00122268	-4.644e-05
1	0	-0.206281	M	60	-0.00628633	-0.00515611	0.00182247	-0.00866985	-0.00163963
1	0	-1.9471	M	58	-0.00191855	-0.0021344	0.00019427	0.0019437	0.00161461
1	0	-2.08945	F	63	-0.00118093	-0.00214165	3.54495e-05	0.00121856	0.00242103
1	0	-2.04134	M	73	0.0011899	0.000776529	0.00036687	0.000880313	0.000380162
0.689	0	2.09858	M	51	0.00177461	0.000910957	-0.0014883	0.00204878	-0.000730411
0	0	-0.587073	F	49	0.000559877	-0.000803039	0.000579955	0.000144525	-0.000829951
1	0	-0.472601	F	55	0.00157281	0.000132754	-0.00115285	-0.000211021	-0.000158881
0.918	1	-1.21984	M	73	0.00157769	0.000358187	0.0015206	-8.83099e-05	-0.00246224
1	0	0.821138	M	77	0.00082182	-0.000353739	-0.000736636	0.000162733	-0.000749972
1	0	0.43787	F	60	0.00190436	-0.000861685	0.000435094	0.000816177	-0.00198301
1	0	-0.821533	M	46	-0.00403496	-0.0046325	0.000444569	-0.00628077	-0.000247969
1	0	0.649128	M	69	0.00268032	0.00256186	-0.00162556	-0.00323901	0.00352088
1	0	0.142434	F	84	0.00181243	-0.000398183	0.000669419	0.00110814	-0.00238139
0	0	-0.958566	M	64	-0.0022956	-0.00303227	0.000647229	0.00251414	0.00322843
1	0	0.137074	F	58	0.0018197	0.00139587	0.00180804	0.00243805	-0.00319951
1	0	0.166966	F	41	0.000707798	-0.0007471	-0.000438652	0.000662668	0.000839806
0	0	0.502535	M	56	0.00111303	0.00133531	0.00119024	-0.000169271	-0.0014799
1	0	-0.412011	F	48	0.00122105	0.00154467	-0.000164316	0.00204244	-0.000492931
1	0	0.606931	M	60	0.00046683	0.000171752	-0.00223556	0.00103747	0.00272113
1	0	0.956759	F	67	0.00183446	0.000323713	-0.000557456	0.000913726	-0.00396832
1	0	0.321452	F	65	0.00195314	-0.000249136	0.000398282	0.00134737	-0.00259862
1	0	0.39815	F	50	0.000970413	-0.00044143	-0.000590315	-8.93318e-05	-0.000566112
1	0	0.109962	F	49	0.00181281	0.000175523	-0.000801977	-0.000869681	-0.00192055
0	0	1.64444	F	47	0.000416992	0.000793449	-5.50848e-05	0.000867881	-0.00082718
1	0	0.706765	M	54	0.0007379	-0.00119655	-0.000282685	-0.00678095	0.0107934
1	0	0.384311	M	66	0.00177871	-0.00170287	0.000806342	0.00243662	0.000178758
0.918	0	1.04385	F	68	0.000901566	-0.001566	-0.00053078	0.000349589	-0.000895231
0.393	1	1.57003	F	52	0.00175966	-0.000635699	0.000151176	0.000695326	-0.000581017
0.689	0	0.0224222	F	56	0.00191868	0.000311428	0.0010683	-0.000331455	9.60554e-05
1	0	-0.991667	F	54	-0.0250141	-0.012321	0.00761592	0.0285625	0.00794602
0.426	1	-1.80735	F	78	0.000921676	-0.000849749	-0.00121647	-0.00104397	0.00357664
1	0	-1.09147	F	52	0.000231662	0.00040721	-0.000338741	0.000502538	-0.0030222
1	0	-0.327235	M	68	-0.000147562	0.00204801	-0.00144169	0.00217232	-0.00377566
1	0	2.40598	M	51	-0.000371356	0.00200641	0.000612655	0.00378496	-0.0038231
0.689	0	0.545469	F	67	0.000733538	0.000675748	0.000451863	0.0033278	-0.00030471
0.197	1	0.936273	M	53	0.00162042	-0.000589796	-0.00039527	-0.000468812	0.000973418
0.918	0	-0.13044	F	76	0.00131159	-0.000473664	0.000792653	-0.000514101	-0.00105346
0	0	0.0791163	F	65	0.000934624	-0.000549075	-0.00176663	0.000978195	-0.00149306
1	0	-0.418892	F	41	0.00115532	-8.15192e-05	-0.000324136	0.000825671	0.000469939
1	0	-0.259633	F	44	-0.000282806	-0.0025403	0.0022028	0.00132856	-0.00283897
1	0	-1.0053	M	67	0.00130506	0.00138937	0.00159351	0.00175048	-0.00168888
0	0	0.543508	M	47	0.00244989	0.000473309	0.000843782	0.00036504	-0.000892501
0.262	1	-0.160377	F	72	0.000889423	-0.00107027	0.00101419	0.00120186	0.00107655
0.23	0	-0.702375	M	66	0.00188317	0.000641508	-0.000644022	0.000719184	-0.00185813
1	0	-0.731957	M	65	0.000851955	-0.000611315	0.00134633	-0.000278554	0.000670171
0.689	0	-0.627496	F	44	-0.00721197	-0.00610712	0.000852746	0.00389213	0.0046399
0.689	0	-0.506905	M	69	0.00125952	-0.000211998	-0.00105537	0.000656294	-0.00261822
0.689	1	0.98489	F	71	0.00052855	-0.000343653	-0.000372582	-0.000120458	-0.000597745
0.23	1	-1.55114	M	76	0.000727292	-0.000460676	-0.000756624	0.000746254	-0.00155624
1	0	-0.75765	F	76	-0.00545829	-0.00504914	0.000779785	0.00229941	0.00495947
1	0	0.369025	M	65	0.00122731	-0.000819057	0.00122138	0.000727387	-0.000920583
1	0	1.79618	F	73	0.000376162	-0.000906689	-0.000518349	0.000803197	0.00105362
1	0	-0.677761	M	63	0.00151595	-0.000475729	-8.68385e-05	-0.00010512	-0.000251085
1	0	-0.425559	F	52	-0.000409483	0.00172406	-0.000430169	0.000608762	-0.000819183
1	0	0.00175773	M	74	0.00175681	-0.000148208	-0.00137995	0.00334391	-0.00190691
1	0	0.0953087	M	65	0.00043048	0.000753223	0.00137261	0.00152064	-0.0037145
1	0	-0.384728	M	59	-0.00346376	-0.00507059	0.0062954	0.00642754	0.00191246
0.459	0	-2.10441	M	71	0.00165389	0.000342642	-0.00151368	-0.000258724	-0.00263342
1	0	-0.940669	F	40	0.00155726	0.000682031	-0.000592617	0.000948799	0.000119355
0	1	-2.40208	M	46	0.00144361	-0.00149473	-0.00117457	0.000951647	0.00165743
1	0	-0.130068	F	55	0.00130875	0.000680451	-0.000794162	-0.000477877	-0.000549854
0.459	0	-1.46355	M	83	0.00126229	-0.000642217	0.000835904	0.00164625	0.00175117
0.82	0	-0.359656	M	83	0.00185016	0.00044141	-0.000748737	0.00173699	-0.000959321
1	0	-0.219855	F	48	0.00175225	-7.01861e-05	-0.000487734	0.000479471	-0.000350955
0.23	0	-0.440202	F	52	0.00216794	0.000701481	-8.46904e-05	0.000694047	0.000424657
1	0	0.167193	F	64	0.000652241	-0.00037131	-0.000678383	0.00151079	-0.00289673
1	0	-1.64865	F	52	0.0015915	7.97434e-05	-0.00117125	-0.000773914	-0.00156325
0	0	-0.974715	F	51	0.000980266	-0.00110359	-0.00162415	0.00141414	-0.000806024
1	0	-0.298499	F	78	0.000445682	-0.000167342	-0.00013395	-0.00134677	0.00415087
0	1	-0.646752	M	21	-3.50948e-05	-0.000755585	-0.00137996	-0.00323066	0.00700069
1	0	0.211059	F	54	0.00230704	0.000816037	-0.000960573	0.00239298	-0.0048533
1	0	-1.01598	F	78	0.00148448	-0.000990883	0.000267086	-2.62668e-05	-0.00171475
1	0	-0.568892	F	60	0.00156155	0.000181103	0.000827855	0.000875714	0.000392405
0.918	0	-0.310624	M	65	-0.000348246	0.000733175	-0.00101716	-0.00548131	0.0103455
1	0	0.688807	F	58	0.00191461	-4.62958e-05	-0.00136747	0.000187605	-0.000430608
1	0	0.134911	F	67	0.000962594	-0.000413643	0.000843891	-8.7358e-05	0.000674166
1	0	-0.982855	M	66	0.000124359	0.000874822	0.000725533	-0.000209403	0.00165056
1	0	0.655312	M	53	-0.00499291	-0.00356834	0.000815754	0.00278391	0.00128539
1	0	0.57462	F	67	0.00126046	-0.000279945	-0.000700233	0.000881008	-0.00212223
1	0	-0.666867	F	58	0.00160397	-0.00138186	-0.000989351	0.00168531	-0.00156457
1	0	0.768233	F	60	0.0024582	0.000222802	-0.000340987	0.000888699	-1.39722e-05
1	0	-1.42951	M	55	0.000547893	-0.000370847	0.00104863	0.0015381	0.00118229
1	0	1.04128	F	44	-0.00260255	-0.00274049	-0.000219645	0.000290871	0.00395051
1	0	-0.473844	M	53	0.000387475	-0.000611641	-0.00197214	0.000202164	0.00043746
1	0	0.268462	F	59	0.00205349	0.000884552	-0.00100789	-0.00160614	-0.00105672
1	0	1.45449	M	69	0.000948988	0.000203261	0.00218715	-0.00029493	-0.000479793
0.689	1	-1.57689	M	53	-0.000139071	-0.00141329	-0.000249703	-0.000831095	0.00314799
1	0	1.65588	F	74	-0.0070467	-0.00557012	0.00189748	0.00204613	0.00816816
1	0	1.66326	F	61	0.000543661	-5.92716e-05	0.000998832	0.00105776	-0.00292011
1	0	-0.552188	M	60	0.00120272	-0.00109875	0.000221127	0.000689092	-0.00112353
1	0	-0.171714	M	83	-0.000359246	-0.00275562	-0.000180334	-0.00100819	0.00175151
1	0	1.17102	M	57	0.00123808	-3.38283e-05	0.000227097	-0.000987034	-0.000130834
0.689	0	-0.326725	F	53	0.00176331	-0.000194783	-0.00142094	4.99147e-05	-0.00156313
1	0	-1.57094	M	55	0.00174477	6.09702e-05	-0.000386375	-3.04166e-05	-0.000529241
1	0	-0.11481	M	62	0.000286512	-0.000511868	-0.00148189	0.00141497	-0.0011976
1	0	-1.28939	F	54	0.00133571	0.000582227	-0.000187572	0.00245861	-0.00198845
0	0	-1.35769	F	79	0.000875243	-0.000446571	-0.000365405	0.00174163	-0.000287626
1	0	-0.0318017	F	57	0.00117112	-0.00042517	0.000882326	-0.000320647	0.00130254
0.23	1	-0.519153	F	60	0.00128776	0.000592553	0.00117664	-0.000671265	-0.00249119
1	0	0.155538	F	50	0.00228712	0.00173412	-0.00124454	-0.000844162	-0.000595452
1	0	-1.97996	M	72	0.00139449	-0.000293546	-0.00121347	0.000596952	-0.00194653
1	0	-0.523601	M	72	0.00149275	-0.000113357	-0.00214177	0.000119112	0.000681335
0.918	1	-2.62411	F	85	0.0016938	-0.00113241	0.000616415	-0.000822658	-0.0025076
0	0	0.345978	M	79	0.00188392	-0.00144873	-0.00105287	-0.00014879	-0.000413685
0.426	0	-0.383838	M	51	0.00201806	0.000146419	0.00100778	0.000648122	-0.000569862
1	0	0.22038	F	45	0.00144434	-0.00125254	0.000117323	0.00242077	-0.00100339
0.459	0	-0.710018	F	32	0.00106214	-0.0010305	0.000664428	-0.00103776	0.0046964
1	0	0.780423	M	78	-0.000675528	-0.00188968	0.00101273	-0.00273078	0.00266201
1	0	-0.165124	M	74	0.00126619	-0.000883846	0.00140615	-0.00120313	-0.00182509
1	0	1.83454	M	64	0.00147782	-0.000558201	-0.00148878	-0.0010935	-0.000384898
0.689	0	-0.0762332	M	60	0.00152533	-0.000480137	0.000195018	-0.000370448	0.000446416
0	0	-2.94625	M	39	0.000743903	-0.00102339	-0.000434397	-1.02685e-05	4.19235e-05
0.23	1	-1.14798	F	68	0.00268668	6.90686e-05	-0.000121816	0.00110624	-0.00127245
1	0	0.940163	F	67	0.00228696	0.00286711	-0.00084839	-0.00503991	0.000664119
1	0	-0.430169	F	57	0.0012661	-0.000844007	-0.000671512	-0.000447525	-0.00135304
1	0	-0.466886	M	73	0.0014668	-0.000641774	0.000224538	0.00135469	-0.000599427
0	0	-1.71514	M	78	0.000563263	0.00035417	-0.000350965	0.00311698	-0.000318519
1	0	0.735924	F	73	0.00195356	-0.000691303	-0.0017518	0.000471643	-0.00206966
0.23	0	-0.334491	F	68	0.00231047	0.00091319	0.000372885	-0.00122409	0.00154308
0.459	0	0.0903319	F	34	0.00107309	1.28908e-05	8.24495e-05	0.00234958	-0.000661534
1	0	0.665216	M	64	0.00144339	-0.000620766	0.00153616	0.00156762	-0.00152154
1	0	-1.36031	F	47	-0.000564767	0.000321624	-0.0010676	-0.00719586	0.0172254
1	0	-0.0350284	M	59	0.000240397	-0.000414599	0.000231346	0.000698861	0.000239006
1	0	-2.49299	F	64	-0.000268549	-0.000741043	0.00105184	0.00183627	0.00021188
0.918	0	0.497019	F	67	0.00104197	0.000325047	-0.00174156	-0.000255904	0.00152062
1	0	2.64366	F	59	0.00145026	-0.000653331	0.000300637	-9.99033e-05	-0.000316512
0.918	0	0.976012	M	77	-0.006866	-0.00467915	0.000465136	0.004606	0.00054032
1	0	-0.0172944	F	61	0.00117666	-0.000606205	-0.00198435	0.00172926	-0.00058129
1	0	-0.907596	M	56	0.00146918	2.38408e-05	-0.000947833	0.000290437	-0.0030124
1	0	0.47807	M	76	0.00161178	-0.000192843	-0.00164688	0.000251302	-0.0023578
0.951	0	-1.73651	F	66	0.00118602	0.000640536	-0.00127172	0.000783806	-0.00138711
1	0	0.162016	M	50	0.000109568	0.000197511	-8.30079e-05	0.00143426	0.00117438
1	0	-2.29273	F	66	0.00126686	0.000278418	0.000409628	-0.000653626	0.00101123
1	0	-1.01984	F	61	-0.000186468	-0.00109108	-0.00258913	-0.00618779	0.00784203
0.951	1	0.232152	F	44	0.000793963	-0.00195839	-0.000853653	-0.00130811	0.000439112
0.23	0	1.02112	M	48	0.000941917	-0.000472172	-0.00170438	-0.00221399	0.000667992
1	0	-0.512402	F	59	-0.00993204	-0.00426875	-0.00416031	-0.00237602	0.0183572
1	0	-0.0224393	F	78	0.00104389	-0.00134482	-0.00217798	0.000887081	-0.000669318
0.689	1	-0.970316	M	73	0.000707874	-0.000781765	3.06962e-05	-0.000615338	-0.00178133
1	0	0.86215	F	60	0.0014263	0.000190872	0.000695985	0.00129932	-0.00189369
1	0	-0.276674	F	63	0.00213991	-0.0002258	-0.00101648	7.72811e-05	-0.00273754
1	0	-0.694058	M	66	0.000669847	-1.12565e-05	0.00174147	0.000478739	0.000138481
0.459	1	0.461333	F	73	0.000882029	-0.0005282	-0.000624361	0.000442979	0.000143449
0.656	0	0.0152249	F	58	-0.000236114	-0.00153396	0.00200107	0.00145461	0.000976001
1	0	-0.544882	F	55	0.0006504	0.00060684	0.000360878	0.00186691	-0.00138278
0.656	0	0.519443	F	64	0.00120555	-0.000205848	-0.00150383	0.00160579	-0.00201499
1	0	-0.728081	M	59	0.000853139	0.000270664	0.000728289	-0.000614885	-0.00242092
0	0	-1.73596	F	77	0.000118142	-0.000529406	0.00142704	0.00153068	0.000707703
0.885	1	-1.86886	M	72	0.00198292	-0.000125783	0.00102074	0.00250684	-0.00223839
1	0	0.288808	F	65	0.000714883	0.00127376	-0.00165555	-8.9273e-05	-0.00368703
0	0	-1.3334	F	71	0.0013981	-0.00107006	0.000779714	0.000190013	-0.00126721
1	0	-0.68426	M	49	0.000897988	0.000349198	0.000181796	-0.00585976	0.00998292
1	0	0.911772	F	43	-0.00461167	-0.00448634	-0.000507773	0.00338749	0.00391763
1	0	-0.467792	M	57	1.74234e-05	0.00221079	-0.00298409	-0.00756472	0.0156038
1	0	-0.57502	F	58	-0.00274798	-0.000811851	-0.000270553	-0.00922573	0.0198004
0	0	-0.587813	F	55	0.00172848	-0.00110518	-0.000157722	-0.00298725	0.00370594
0.426	1	-0.448905	F	54	0.00131388	-0.000168428	0.000156082	0.00135268	-0.00300136
0.459	1	-0.650596	F	33	0.000791074	0.000125496	-0.00072878	-0.000508447	-0.00198576
0.689	0	0.943517	M	55	0.00083028	-0.000436395	-0.00138793	6.51151e-05	0.000287701
1	0	-1.70052	F	38	-0.000256255	-0.000482447	-0.000440361	-0.00238386	0.00612418
0.689	0	0.621443	F	80	0.000583723	-0.000316655	0.000291924	-0.000290384	-0.000561404
1	0	0.447946	F	57	0.000870715	0.000435372	7.5068e-05	0.00111319	-0.000649266
1	0	0.330282	F	68	0.000646155	-0.000301712	-0.000393981	0.00115942	0.000352636
1	0	-1.00799	M	71	0.00108594	4.67754e-05	-0.000603075	0.000648264	-0.00141873
0.721	0	0.554311	F	74	0.00173517	0.000474355	0.000445424	0.00154	-0.00156138
1	0	0.272449	M	58	0.00113677	-0.000273883	-1.26481e-06	-0.000202681	0.000144109
0.918	0	-1.9162	F	57	0.00163728	0.00103282	-0.00191927	-0.00665401	0.00893705
1	0	0.940279	M	68	0.00250049	0.00102445	-0.000487241	0.00308207	-0.000904641
0.689	0	-0.76015	F	18	0.00115413	0.000149489	-0.00139698	-0.000337412	0.00123029
1	0	0.0931594	F	60	-0.00157729	-0.00149384	0.0068042	0.000723113	0.00269494
0.689	0	-1.42684	M	31	0.000942149	0.000511426	9.65478e-05	0.000214059	-0.000726597
1	0	0.992251	M	51	0.00146071	0.0010674	-0.000926198	0.00254647	-0.00278714
0.852	1	-0.311619	M	85	0.000493189	0.000284847	0.000711943	0.0014203	0.00210568
1	0	0.570768	F	42	0.00121613	-0.000832796	-0.00136835	0.00114503	-0.000572218
1	0	-0.568408	F	51	0.00181708	-0.000317835	-0.00103999	0.000717603	-0.00153021
0.885	0	-1.34238	F	70	0.00147707	0.000448012	0.000521733	0.00175652	-0.00242604
1	0	0.287246	M	79	0.00107902	-0.000448367	-0.00116566	-0.00064719	-0.00127385
1	0	1.65335	F	61	0.00149829	0.00023181	0.000638582	-0.000817904	-0.00238867
0.623	0	-0.617075	M	74	0.00130661	-7.05015e-06	-0.000693098	0.00406213	-0.00347852
0.689	0	-0.101673	M	53	0.000606965	-0.0012413	-0.000124364	0.0020263	-0.00272768
1	0	-1.36439	F	50	0.00180206	0.000658959	-7.91999e-05	-0.00158071	-0.00319297
0.426	1	-0.0958772	F	72	0.00119097	0.00014569	-0.000392642	-0.000154661	-0.000107527
0.492	0	0.640179	M	71	0.000302541	-0.000154208	0.000899563	0.00110516	-0.00162694
1	0	-0.450106	F	42	0.000887454	0.00140777	-0.00422787	-0.0160236	0.0228502
1	0	0.0179777	F	55	0.00207216	5.10277e-05	-0.000115907	-0.00190926	0.000579726
1	0	1.16531	F	56	-4.90804e-05	0.00127723	0.00117613	0.000497309	-0.00309398
1	0	1.73153	M	68	0.00193363	0.000289076	-0.00205911	-0.00191581	0.0023702
1	0	-0.92639	F	44	0.000822274	-0.000339291	-0.00109624	0.00212356	-0.000732685
1	0	-1.93159	F	54	0.00167619	0.000148568	-0.000808693	-0.00051936	-0.00123994
1	0	0.688932	M	58	0.000773246	-0.000403881	-0.000414457	0.00020628	-0.000212359
1	0	0.184558	M	65	0.000410836	-0.00138704	-0.00134773	0.000172197	0.000365053
1	0	-0.840589	F	53	0.000391246	-0.000977322	0.000246743	0.00341598	0.00184086
0.23	1	-1.60081	F	38	-0.0264349	-0.011358	0.00317925	0.0261976	0.00835484
0.23	1	0.0779009	F	39	0.00055102	-0.00130963	-0.00167455	-0.000570016	0.000349174
1	0	-0.421113	M	48	0.000954684	0.000653893	-0.000932151	0.000748693	0.00046225
0.295	1	-0.900722	F	82	-0.0193139	0.00304418	-0.0141957	0.00312388	0.00323061
1	0	-0.188872	F	58	0.000811763	0.000852016	-0.00198366	-0.000106966	-0.00146117
1	0	0.504445	M	53	0.000758757	0.00103608	-0.000758262	0.00230919	-0.000879156
0.656	0	0.874045	M	48	0.00166905	-8.86744e-06	0.00137541	0.00189979	-0.000936118
0	0	-0.701098	F	79	0.00262852	-0.00113832	-0.00182036	-8.04397e-05	-0.00114403
0.623	0	-0.860801	M	52	0.000728767	0.000123199	-0.000606202	6.32586e-05	-0.00132582
0.23	1	0.971729	M	56	0.00155096	0.00101843	-0.00160879	9.36706e-05	-0.00197753
0.918	0	-0.801969	M	57	0.00133971	-0.0010048	-0.000288296	0.000746732	-0.00107605
0.164	1	0.73843	F	41	0.000866028	-0.00153719	-0.00127533	0.002451	-0.00224694
1	0	0.782117	M	77	0.00193052	-0.000537335	-0.00134964	0.000745708	-0.00249031
1	0	1.12853	F	62	-0.000832929	-0.000341642	0.0019489	0.00179102	0.000616995
0.459	1	0.994239	M	63	0.00242207	-0.000138801	-0.00108444	0.000800759	-0.00244577
0.689	0	-0.275555	F	73	0.000780157	0.00270472	0.00182952	0.000611304	-0.00290117
1	0	-0.788234	M	37	0.00201965	-0.000864953	-0.000121552	0.00138289	-0.00172477
1	0	-0.933328	F	59	-0.0152411	-0.0129166	0.00404292	-0.0194606	-0.013875
0.557	0	0.454768	M	60	0.00104708	-0.000122339	0.00149719	0.000277986	-0.00110199
0.754	0	-0.646912	F	49	0.00172549	0.00126655	0.00150829	0.000845439	-0.000971093
1	0	-0.389493	F	60	0.0010879	-0.00188656	0.00319058	0.000261751	9.16899e-05
1	0	1.34859	M	62	0.00129945	0.000368751	-0.000121452	0.000499129	0.00308846
1	0	0.725721	F	44	-0.00354228	-0.00440091	-0.000247851	-0.00742356	0.0049443
1	0	0.778229	F	55	0.000671628	-0.00142084	-0.00059519	0.00174485	-8.77525e-05
1	0	-1.34601	F	30	-0.00247092	-0.00379862	0.000504138	0.00331106	0.00104501
1	0	1.26786	F	69	0.000773567	2.80184e-05	0.000509996	0.000954379	-0.00178479
1	0	0.351918	F	47	0.00149682	0.000607432	-0.000367783	-0.00135892	0.00568825
1	0	0.191455	F	63	0.0019845	0.00129323	-0.00217921	-0.0011502	-6.03451e-05
0.689	0	-1.39012	M	65	0.000864905	0.00112199	-0.00588999	-0.0129908	0.023644
1	0	-0.694291	F	73	0.000975509	-0.000577256	0.000254728	0.000916419	-0.000819299
1	0	0.156869	F	54	0.00143866	0.000682195	0.000674164	-9.08171e-05	-0.00278545
0.689	0	-0.175916	M	66	0.00124965	-0.000425929	-0.000548036	0.000871249	-0.00153667
1	0	-0.998213	F	76	0.000953563	0.0012461	-0.000656315	0.000356648	-0.00256383
0	0	-0.504486	F	47	0.000586972	0.000916269	8.36788e-05	0.00201876	-0.000479369
1	0	-2.77093	M	45	0.00151841	0.000741906	-0.000125672	0.000899692	0.000481513
1	0	0.529642	M	60	0.00134297	0.000754878	-0.00264683	-0.00025283	0.000420646
0.82	0	1.05238	M	56	0.0011283	-0.000457985	1.84374e-05	-0.000204855	-0.00094368
1	0	-0.963432	M	71	0.0012421	0.000646698	-0.00156302	-0.00119488	0.00209948
1	0	0.132517	M	70	0.00122619	0.000313096	-0.00035703	0.00212483	-0.00268681
1	0	-0.586983	M	50	-0.00602692	0.00734761	0.00313764	0.00750026	0.0012425
0.459	1	-1.93843	F	37	0.000412589	0.000125298	0.00122946	-0.000178637	7.30977e-05
0.459	0	-0.0231382	F	59	-0.0068158	-0.00628628	0.00135752	0.00231794	0.00669412
1	0	-0.758892	F	62	0.00188446	-0.000589448	-0.000392013	-0.0021639	0.000449181
1	0	-0.354482	F	65	-0.0105629	-0.00855185	-0.000252501	0.00322237	0.00678348
1	0	-0.187429	M	65	0.00119906	-0.000355153	-0.00137256	0.000169511	-0.000298847
1	0	-0.948805	M	43	0.00145029	-0.00120073	-5.84909e-05	0.0008112	-0.00375886
1	0	-0.93465	F	63	0.00124313	0.000798047	-0.000352075	0.00117328	-0.0016427
0.689	0	0.624916	M	70	-0.00145062	-0.00226324	0.000909715	9.11743e-05	-0.000315645
1	0	-0.363129	M	41	0.000876135	0.000581292	-6.19384e-05	0.000555821	-0.00255564
1	0	-0.665807	M	66	0.0023838	-0.000246151	-0.00115277	4.6435e-05	-0.00163974
0	0	0.0351065	M	80	0.00192734	0.00058237	-0.00109535	-0.000901626	-9.75994e-06
0.197	1	1.11992	F	66	0.00144807	0.00157607	-0.000825515	-0.000339332	-0.00133104
1	0	0.245916	F	57	0.00126939	-0.0004478	-0.000678181	2.91207e-05	-0.000183997
1	0	0.331935	F	53	0.00124674	0.000291323	-0.00261953	0.00140388	-0.00231039
1	0	0.251441	F	51	0.00108549	0.00110189	-0.00206714	-0.000959442	-0.0001392
0	0	-0.866185	F	63	0.00080315	-0.00132397	-0.000371789	-0.000873347	-0.00177476
0.23	0	1.2911	F	88	0.00085815	0.000118926	-0.000882318	0.00128051	-0.00108189
1	0	1.76101	M	70	0.00200792	7.71959e-05	-0.000389944	0.000217033	-0.00118029
0	0	-2.40894	F	64	0.00166862	0.000633387	-0.000195361	0.000798222	0.000136571
1	0	1.53415	M	52	0.0017115	0.000414209	-0.000279209	-0.000237156	-0.00134825
0.197	1	-0.425189	F	71	0.000971956	0.000625884	7.26053e-05	0.000995221	-0.00231201
0.23	1	-1.23017	M	82	-0.0135353	0.0277513	0.028058	-0.0056906	-0.0010546
0.393	0	0.564253	F	72	0.000262181	-0.00223756	-3.34452e-05	0.00115966	-0.000678435
1	0	0.260259	F	53	0.000844069	-0.000226696	-0.000704505	0.000768773	0.000192118
0.131	1	-1.28778	F	67	0.00154188	-0.00118625	0.000622405	0.000898244	-0.00080148
1	0	1.45076	F	60	0.00168798	7.1834e-05	-4.09124e-06	0.00086803	-0.00191472
1	0	-1.65106	M	59	0.0012233	-0.00132496	-0.000426995	-0.000893006	0.00126431
1	0	-0.241337	M	57	-0.00030326	0.00105975	0.000591206	0.00235242	0.000622108
0.459	1	-0.639897	M	85	0.002053	-0.000936017	-0.000516946	-0.000428359	-9.33421e-05
1	0	-1.46763	F	62	0.00151442	0.000310021	0.000617633	0.00158767	0.000178332
1	0	0.0188971	M	77	0.00166768	0.000823799	-0.00167335	-0.000259492	-0.000597229
1	0	-0.0743773	F	55	0.000410569	-0.00108886	0.00117378	-0.00041204	0.00129232
1	0	0.868642	M	71	0.00123332	0.000408302	0.00116238	0.00265821	-0.00338807
0	0	2.3317	F	73	0.00138009	0.000727866	-0.000145909	-0.000241536	0.0011298
1	0	0.378173	M	67	0.00165266	2.16704e-05	0.000595249	-0.000569227	0.00038918
1	0	-1.76281	M	77	0.00127195	0.00023639	-0.000857785	0.00128748	0.000281322
1	0	-0.256221	F	54	0.00135517	0.000127504	0.000779979	0.000593199	-0.00216642
0.492	1	0.419782	M	70	0.00208772	0.00030987	-0.00126395	0.000279857	-0.00218671
1	0	-1.36967	F	52	-0.000467	-0.00250043	0.000354372	-0.00103328	0.00278721
1	0	0.68881	F	71	-0.00652232	-0.00416415	-0.000994586	0.00368534	0.0039398
1	0	0.501889	F	45	0.00140726	-0.000498084	-6.79824e-06	-0.00165336	-0.00296495
1	0	-1.48782	M	32	0.00141983	0.000424154	-0.00103968	0.000974179	-0.0024811
1	0	-0.258721	F	59	0.00100726	-0.000466319	-0.00103741	0.000232408	-0.00354926
1	0	-0.663708	M	56	-0.000824063	-0.000153474	-0.000679284	0.000282207	0.00248752
1	0	-0.501901	F	39	0.000778049	-0.00131897	-0.00126689	-0.00179076	0.00351761
0.689	0	-0.070936	M	32	0.00112716	0.000158352	-0.000288917	0.000804619	-0.000782611
0.459	0	0.527821	F	53	-0.0011706	0.00225695	0.00440749	0.00363361	0.00062274
1	0	-1.12273	M	73	0.000667463	-0.00127897	0.00131207	0.000613358	-0.00128957
0.689	0	1.03452	M	76	0.00185582	-0.00120932	-7.53379e-05	-0.0003997	-0.00282814
1	0	0.951993	F	59	0.00090258	3.32367e-05	0.000844248	9.62351e-05	0.00157066
0	0	-0.376662	F	46	0.00108957	-0.000522078	-0.000351009	6.46358e-05	0.00141851
1	0	1.28068	M	81	0.00070025	0.000966362	-0.000785761	0.00117021	0.000658644
1	0	0.404613	M	66	0.00155481	0.000364581	-0.000832593	0.00107784	-0.000979457
1	0	-1.10736	M	54	0.000930297	-0.000228662	0.00141728	0.00102871	-0.00143008
0.23	1	-1.81482	F	56	0.00124387	0.000360827	-0.00297503	0.000590996	-0.000984692
0.951	0	0.915811	F	43	0.00154052	-0.000894478	-0.000842267	0.00151346	-0.00182898
0.557	0	2.34049	F	53	0.000959245	0.000315595	0.000402144	0.000564635	0.00169921
1	0	-0.890818	F	66	0.00176755	0.000458817	-0.000451246	0.000579994	0.000268277
1	0	0.881929	M	71	0.000299114	-0.000692626	-0.00173473	0.00188987	-0.00218373
1	0	0.35444	F	66	0.00131815	0.000945366	-0.000895323	-0.00747238	0.0146208
1	0	-0.717429	M	63	0.00217648	-0.000200604	-0.000915765	-1.1371e-05	-0.000253947
0	0	0.679965	M	74	0.00106097	-0.000333631	-0.000339737	0.0026835	-0.000873228
1	0	-0.202964	F	51	0.000833362	-0.000878015	-0.00147697	0.000992828	0.000796179
0.787	0	-0.489537	F	31	0.00115238	0.000359223	0.0012004	0.000824764	-0.00298866
1	0	-0.734398	F	61	-0.000451178	-0.00098231	-0.00198837	-0.00540381	0.0145899
1	0	-0.659839	F	60	0.00126717	-0.00112571	-0.000105746	0.000652932	-0.00162009
1	0	0.35922	M	51	-0.000487626	0.00146181	0.000258839	-0.000506897	-0.00146064
1	0	-0.377813	F	41	0.00210139	-0.00112787	0.00234206	0.000610075	-0.000547459
1	0	0.49889	M	60	0.00126195	0.000256065	-0.000904883	-0.00173003	-0.000231637
0.459	1	1.03265	F	40	0.00181219	0.00093994	-0.000865659	-0.00114085	-0.0013909
1	0	-0.325212	M	61	-0.00643706	-0.00718774	-0.000679468	-0.00880899	-0.00508772
1	0	-0.293064	F	59	0.00174772	2.56024e-05	0.000601978	0.000709639	-0.000154496
0.23	1	-0.560242	M	56	0.000642752	0.00120206	0.00133038	0.000603622	8.94042e-05
1	0	-0.516156	M	65	0.00173464	0.00165568	-0.000849514	6.09247e-05	0.000262997
1	0	-0.570073	M	65	0.000927355	-0.00140038	0.00117366	0.000116526	-0.00113478
1	0	1.00479	F	51	0.000615818	-0.000791397	0.000488487	-0.000156306	-0.00217528
0.459	1	-0.145292	F	66	-0.0135404	-0.00957202	0.000840795	0.00722127	0.0040123
1	0	0.535058	F	57	-0.00200419	-0.00133485	0.00164791	0.000766259	0.00213659
0.164	1	-0.617914	F	62	-0.00148983	-0.00409875	0.00194859	0.00187683	0.00144464
1	0	1.47949	M	71	0.000703648	-0.000825338	-0.000920378	-0.000407434	0.0010196
1	0	-0.378707	M	69	0.000706529	7.20139e-05	0.000275496	-0.000508337	-0.000153273
0.23	0	-0.425908	M	48	0.0017855	0.000834094	0.000258555	0.00117949	-0.00382851
1	0	-0.181913	F	51	0.000306285	-0.000754441	2.91334e-05	0.00123611	-0.000352204
0.721	1	-1.62057	M	59	0.00114887	0.000722506	0.000162373	-0.0015014	0.000836899
0.918	1	0.187407	M	68	0.000688655	-0.00051386	6.24691e-05	0.00108754	-0.000694712
1	0	-0.473007	M	65	0.00120105	0.000759641	-0.000313074	-0.000144407	-0.000786621
1	0	0.563824	F	68	0.00191113	0.000199086	0.00112208	-0.00175244	0.00107878
0	0	0.426141	F	38	0.0018205	-0.000377333	5.06784e-05	0.000783899	-0.000895515
1	0	-1.68721	F	78	0.00193859	0.00111853	-0.00134365	-0.000621091	0.000799856
0.426	1	-1.38893	F	66	0.00148947	0.00140545	-0.00203106	0.000278275	-0.000302445
0	0	-1.79428	F	72	0.00188654	0.000530632	-0.00111535	-0.0012622	-0.000321573
1	0	-0.477248	F	49	-0.00223375	0.00115887	-0.00201099	-0.0136369	0.0220461
1	0	-0.957274	F	54	0.00225507	-0.000431131	-0.000369301	0.00137422	-0.00303039
0.918	0	-0.716795	F	65	0.000168887	-0.00101727	0.000462673	0.00186914	0.00202442
1	0	-0.357982	F	60	0.000423771	-0.000101641	8.80479e-05	0.000147364	-0.0031878
1	0	1.47729	F	53	0.0011385	-0.000629661	-0.000326664	0.000344819	-0.000733524
1	0	0.617282	F	80	0.00183376	0.00101464	-0.000295841	3.43311e-05	-0.00251997
0.918	0	3.28514e-06	M	54	0.00158857	-0.000378551	-5.56408e-07	-0.000344679	-0.00258689
0.689	1	1.58651	M	62	1.71906e-05	-0.00150146	0.00221372	-0.000673097	-0.00279978
1	0	-0.795597	F	67	0.00160035	0.000560037	0.000334825	0.00131509	-0.00195037
1	0	0.041501	M	76	0.000920843	0.00153039	-0.00116522	0.000894288	-0.000482177
0.459	0	-1.61406	F	69	0.000961001	-0.000124547	-3.43023e-05	-0.00234166	0.00402451
1	0	-0.164975	M	71	0.00185932	9.97237e-05	0.000747428	0.00158211	0.000717715
1	0	0.337515	F	58	0.00154406	-2.26619e-05	-0.000806534	0.000711564	-0.00083237
0	0	-0.388309	M	62	0.000963219	-6.66299e-05	-0.000616823	-0.00309322	0.00326967
1	0	1.07319	M	69	0.00205376	-0.000750382	5.77318e-05	0.000906845	-0.000482534
0.197	1	-0.281696	F	75	0.000597648	0.000855354	-0.00132663	-0.009027	0.0120617
0.23	1	0.754173	M	62	0.00129699	0.000459101	-0.00137302	0.00172287	0.000885965
1	0	0.69003	M	57	0.00161149	0.00126477	9.78834e-05	0.000206123	-9.1407e-05
0.23	1	-0.465644	F	60	0.000727728	0.00048171	-0.00141372	-0.000985117	0.00171917
1	0	0.293019	M	75	0.000623799	0.00155834	-0.000530614	-0.000494653	-0.00291536
1	0	1.34032	F	46	0.00149992	0.000245091	0.000332833	0.00135508	-0.00258412
1	0	-0.23281	M	55	0.00103515	-0.000516237	9.13344e-05	0.000683366	-0.00184454
0	0	0.139436	F	48	0.00145818	-0.000334204	0.00056579	0.000835362	-0.000198566
1	0	-0.211496	M	60	0.00178345	0.00034894	-0.00103165	-0.00165501	-0.000158719
1	0	0.485695	F	44	0.000512729	0.000957495	-0.00189186	0.000408553	-0.000267786
1	0	1.14184	F	62	0.000690206	-0.000340041	-0.000584007	-0.00127132	-0.00471012
1	0	0.287566	F	54	-0.000117081	-0.00155191	-0.00110396	0.00072824	0.00333999
1	0	0.210098	M	53	0.00130761	0.000820332	-0.000221343	0.00039281	-8.30967e-05
0.689	0	-1.35168	M	58	8.26581e-05	-0.000507886	-0.000343596	7.83517e-05	-0.000267108
0.689	0	-2.05684	F	52	-0.000785833	-0.00141833	-0.00125414	-0.00134007	0.00455413
1	0	1.21571	M	60	0.00157551	0.000900453	-0.000579948	-0.0010547	-0.000120365
0.197	1	1.8729	F	62	0.000947171	-0.000687752	-0.00278312	0.000739738	-0.00140469
1	0	-0.59538	F	27	0.00106923	0.000362139	-0.00050113	-0.000105052	-0.000177992
1	0	-1.91622	M	28	-0.0017293	-0.00183344	-9.54426e-06	0.000497669	0.000144761
0.918	0	0.177553	M	60	0.00119426	0.000288667	0.00111417	-0.00014321	-0.00109913
1	0	-0.1088	F	44	0.00111993	0.000154033	0.000345378	-0.00252708	-0.002614
0.689	0	-0.0604977	M	60	-0.000339337	-0.00166413	-5.32319e-05	0.000728504	0.000687006
1	0	1.92339	F	57	0.00101357	-0.00038359	-0.00120177	-0.000187739	5.63737e-05
1	0	-1.24457	M	55	-0.000846704	0.000537292	-0.00268469	0.00101973	0.00358491
1	0	0.510444	F	69	0.00204593	0.00159493	-0.000538608	-0.000917838	5.9673e-05
1	0	-0.344083	F	72	0.00155834	0.00117062	0.00232928	-0.000389413	-2.84405e-05
1	0	-1.38954	M	46	0.00064102	-0.000686455	0.000959484	0.00140553	-5.9268e-05
1	0	-0.609457	M	62	0.000450547	0.00151475	-0.00223674	0.00379962	0.000410724
0.918	0	-0.471543	M	55	0.00120102	-0.000832135	8.50271e-05	0.000280649	-0.00128104
0.459	1	2.00019	F	73	0.00097459	0.00172606	0.00126227	0.00231997	-0.000491751
0.918	0	0.304141	F	63	0.00141833	6.4097e-05	-0.00168498	-0.00070669	-0.000764274
1	0	-0.590224	F	60	0.0011656	0.000367704	0.000155414	-0.000526465	-0.00207178
0.23	1	1.40876	F	51	-0.0157255	-0.0139069	0.00457974	-0.0206991	-0.0158697
0.426	1	-0.4148	F	46	0.000975611	-0.00142953	-0.000150025	0.000679918	-0.00162299
1	0	0.394961	M	61	0.00086061	-3.15886e-05	-0.000699582	0.000686463	-0.000886549
1	0	0.61566	F	42	0.00140657	0.00068005	-0.00110454	-0.000527432	0.00100962
1	0	-1.40661	F	51	0.00156842	0.0015562	-0.00140931	-0.001333	-0.00156961
1	0	1.91672	M	60	0.00185233	0.000392858	0.000317277	0.00118829	-0.00169466
0.262	1	0.32134	M	27	0.00108624	-0.00123949	0.00166827	0.000709087	-0.000850181
0.23	0	-0.489197	M	47	0.000625382	-0.000261715	-0.00201466	0.00219825	-0.00274062
1	0	1.59154	F	69	0.0016213	-0.00109902	-0.000448772	0.00133136	-0.00238953
0.23	0	1.99308	M	54	-0.0142485	0.030051	0.0293941	-0.00337218	0.000552364
0.623	1	0.348206	M	79	0.00169839	0.00102691	-0.00105232	0.000212278	-0.000697741
0.721	1	-0.66582	M	59	0.000808962	0.00107132	-0.00170364	-0.00120504	-0.000397926
0.459	0	0.081995	M	62	0.00103587	-1.61087e-05	-3.76999e-05	0.0018329	-0.00267481
1	0	0.37908	F	43	0.00170891	-4.51586e-05	0.000801722	-0.000752126	-0.00126989
1	0	0.125781	M	45	0.00085715	-0.00164875	0.000556903	0.0015459	0.000912237
1	0	0.414879	M	49	0.000135735	0.000952442	0.00192983	0.00127222	-0.00112435
1	0	0.766515	F	55	0.000960162	0.00136832	-0.00105266	0.0004622	-0.00195306
1	0	-0.0681648	M	75	0.0019809	-0.000242124	-0.00113233	0.000687121	-0.00156544
0.426	1	0.085364	F	36	0.000644687	0.000464689	0.00130051	-9.14673e-05	-0.00232921
0.951	0	1.74731	F	54	0.00228859	3.21985e-06	-0.000945033	0.00289525	-0.00105403
0	0	-0.708603	M	56	-0.000161957	-0.000927943	-0.000549026	0.000775864	-0.00047311
0	0	-0.824931	M	64	0.00126617	0.000156739	6.27222e-05	0.0024264	-0.00209587
1	0	-1.18206	F	68	0.00131931	2.71402e-05	-0.000232017	-0.000455713	-0.000988047
1	0	0.77578	M	70	0.000275518	8.29718e-05	0.0005559	0.000108315	0.00202553
0.459	0	-1.09999	F	39	0.000375354	0.000156368	-6.70125e-05	-0.00625265	0.0127748
1	0	-0.508662	F	45	0.000817979	-0.000757843	0.000287553	0.00117724	-0.000955137
0	0	1.15174	F	72	0.00167295	-0.00049713	0.000661312	0.000342974	-0.00312493
1	0	-1.57323	F	34	0.00135159	0.00127421	-0.00173075	-0.00062209	-0.00111705
1	0	0.951629	F	46	0.00178332	-0.000490934	-0.00046493	0.000223819	-0.000674473
1	0	-1.58067	M	65	0.00192759	0.000905992	0.00140213	-4.8836e-05	-0.00143388
1	0	-0.102948	F	69	0.000154826	-1.04042e-05	-0.00104866	-0.00738781	0.0138326
1	0	0.101513	M	85	0.00237026	0.00105141	0.000591935	0.00149432	-0.00569214
1	0	1.05595	M	61	0.000921091	-0.000755301	-0.000733519	5.71308e-06	0.000819873
0.689	0	0.521479	M	42	0.000434519	-0.00116552	-9.14145e-05	1.27387e-07	0.00292873
1	0	0.166443	F	44	0.000427521	0.00173066	-0.00056011	-0.013819	0.0235205
1	0	-0.612039	F	69	0.00133053	-0.000980295	-0.000754012	0.00116419	-0.00075695
1	0	0.327631	M	69	0.000908334	0.000862773	-0.000818297	0.00216811	-0.000550835
1	0	-2.04683	F	56	0.000751291	-0.000167933	0.0012642	9.74233e-05	0.00148185
1	0	0.695331	M	66	-0.0112386	-0.00856853	-9.35866e-05	0.00468196	0.00484163
0.459	0	0.561267	F	61	0.00139051	0.000677571	-0.00207423	-0.00114378	1.23521e-06
1	0	1.52539	F	54	0.00146789	0.00114239	-0.00157575	-0.000673575	-0.00210774
1	0	0.219496	M	59	0.000571985	-0.00127206	-1.32999e-05	0.00150604	-0.00110478
1	0	1.09889	F	83	0.0014711	-0.000742389	0.00194852	0.000594425	-0.000494409
1	0	-1.70145	M	61	0.00145146	-0.00144267	-0.000745031	-0.00121691	0.00279919
1	0	-0.407442	F	53	-0.00467701	-0.00391152	0.001988	-0.0143285	0.00721241
1	0	-0.461584	F	63	0.00135722	-2.70584e-05	-0.00154405	-3.95478e-05	-0.000160743
1	0	0.296431	F	47	0.00135281	0.000556571	0.000643643	0.000792839	-0.00183353
1	0	-0.406842	M	69	0.000833472	-8.72641e-05	0.00199502	0.00103377	0.0017183
1	0	1.22786	F	60	0.00227843	-0.000410565	-0.000129166	0.000715526	0.000460901
0	0	0.666548	M	64	0.00168858	-0.00143959	0.000932246	0.00215728	-0.000796524
1	0	0.858854	F	54	0.000563533	0.000144049	-0.000483993	0.000297716	0.000645906
0.492	0	1.04142	F	46	0.00148472	-0.000272568	-0.000338786	-0.00124826	-0.000923573
1	0	-0.142833	F	63	0.00104896	-3.35469e-05	-0.000739379	-0.000396117	0.00039658
0	0	-0.461645	M	70	-0.00816558	-0.000112123	0.0118113	0.00296845	0.00167923
1	0	-0.734956	F	64	0.00131904	-0.000340347	-0.000301313	-0.000945848	0.00103519
1	0	-0.968579	M	67	0.00113466	-0.00152212	-0.00141074	0.000732639	-0.00155861
1	0	0.0258337	M	46	0.00147801	0.00136663	-0.000901909	-0.000439816	-7.18775e-05
0	0	1.19379	F	27	0.00113672	-0.000158863	-0.000452844	-0.000743453	0.00122866
1	0	-0.398195	M	60	-0.000139726	-0.000529654	-0.000308234	0.00129194	0.000581168
1	0	-1.17314	F	60	0.000585628	0.000139944	-0.000389467	0.000176662	-0.000969018
1	0	0.921728	M	47	0.00085646	-0.000480424	0.000157195	0.000937039	-0.0016731
1	0	1.83958	F	54	-0.00791856	-0.00118258	0.0119139	0.00759742	0.00138703
1	0	0.334755	M	54	0.00148113	0.000477744	-0.00166468	-0.00190686	0.000931928
0.328	1	-0.180159	M	56	0.00166325	-0.000461982	-0.00220454	0.001478	-0.0022855
0.852	1	-0.0200804	F	44	0.000121796	0.000335774	-0.00103153	-0.00493158	0.0095644
1	0	0.245323	M	71	0.000902788	-0.000218645	0.00088279	0.00165245	-0.00085813
0.689	1	-0.71332	F	71	0.000919319	-0.00120089	0.00139234	0.000629796	-0.00139881
1	0	0.364362	M	61	0.00185046	-0.000110708	-6.49609e-06	-0.000259943	0.00110352
1	0	-1.79349	F	39	0.000958821	0.00156266	-0.000289887	0.00195918	-0.0032536
1	0	-0.432306	F	52	0.00144973	0.000252771	-0.000684309	-0.00107796	-0.00057839
0.623	0	0.799125	M	28	0.00135685	0.000317227	2.80116e-05	-0.000348254	-0.000354564
1	0	0.603897	M	64	0.00155642	-0.000988777	0.00132964	-0.000858435	-0.00122711
1	0	0.383271	M	62	-8.68659e-05	-0.000175665	0.000679055	-0.00162302	0.00252534
1	0	1.30641	F	39	-0.0140478	-0.00919608	0.00364395	-0.0205316	-0.00934199
1	0	0.0775768	M	66	0.00143654	0.000518987	-0.000968924	2.57021e-05	-0.00117695
0	0	0.020965	M	78	0.00167915	0.000260846	-0.00306954	0.000108097	-0.0007608
0.459	1	0.0326188	F	55	0.00200031	0.000139245	0.000881939	0.000543406	0.000684337
0.689	0	-0.0707551	M	66	0.000993185	-0.00203267	0.000424104	0.00142493	-0.00190908
1	0	-0.429018	F	47	0.000424545	0.000392984	-0.00123353	-0.000167335	-0.000642636
0.721	0	-1.42304	M	64	-0.000843996	-0.00234506	-0.000168801	-0.00119522	0.000980348
0.951	1	0.897263	F	62	0.000824954	0.00138456	-0.000421448	0.00202713	-0.00372641
0.23	1	-2.09273	F	58	0.00124703	0.00155251	-0.000759392	-0.00115016	-0.00319202
0.23	1	0.151359	F	51	0.000436199	-0.000729821	0.00171711	-0.000548558	0.00219754
0.23	1	-1.51665	F	43	0.000500378	-0.00185595	0.000116652	-0.000553505	0.00297268
1	0	1.15144	F	64	0.00184822	-0.000957883	-0.00212787	0.000468177	-0.000452411
0.689	0	-0.527937	F	66	-0.0148886	-0.0129191	0.00451821	-0.0212821	-0.0125392
1	0	0.987851	M	52	0.00164529	0.000393232	0.00036788	0.000756347	-0.000751582
1	0	0.902787	F	61	0.00175757	0.00041869	-0.0015656	-0.000947597	0.00426199
1	0	1.69431	F	61	0.00146193	-0.000240409	0.000252274	0.000599791	-0.00278301
0.459	1	0.496461	F	56	0.00127698	0.00050345	0.000255172	0.00167043	-0.00202344
0.689	1	0.610642	M	60	0.00039732	0.00119127	-0.00223107	-0.00770931	0.0132886
1	0	-1.67316	F	49	0.00118736	-0.000589365	-0.000639599	0.00217838	-0.00221219
0.689	0	-0.511828	M	58	0.00101463	-0.000921714	-0.00101255	0.00198951	8.52864e-06
0.23	0	-0.0421091	F	68	0.00227025	0.000993045	-0.00118509	0.00155033	-0.00233566
0.459	0	1.25778	F	65	0.000270083	-0.00187282	-0.0019797	-0.000387137	0.00104128
1	0	-0.279468	F	52	0.000614356	-0.00255023	-0.000170481	-0.00164121	-0.000279651
1	0	-0.31073	M	55	0.000647934	0.000582537	0.00143244	0.00160906	-0.00212282
1	0	0.013511	F	63	0.00206563	0.00101595	0.000563926	-0.00102275	-0.00129468
1	0	-1.30229	M	70	0.000815285	-0.000306104	-0.00133251	0.00174203	-0.000905942
0.656	0	0.43818	F	74	0.00234724	0.00119127	-0.0021624	0.00139226	-0.00527605
1	0	-0.660104	F	51	0.00191142	-0.000760337	-5.40106e-05	0.00146264	-0.00292573
1	0	-1.23697	M	66	0.00132817	0.000201066	0.000870391	0.00141341	-0.0022934
0.721	1	-0.11322	F	35	-0.00343323	-0.0030183	0.000824463	-0.00821425	0.00383039
1	0	-0.0142299	F	60	0.000836242	-0.000570395	-0.000325186	0.00230301	-0.0017147
1	0	1.18367	M	66	0.00118144	-0.00177634	0.00188861	0.00280207	-0.00187105
0.689	0	-0.25438	F	74	0.000906139	-7.56632e-05	0.000539855	0.00124858	-0.0019517
1	0	-0.808591	F	67	0.000621916	-0.000914214	0.000455819	0.000978902	0.000439735
0.689	1	-0.253406	M	51	0.00079898	0.000603419	0.000412769	0.000934401	-0.00262316
1	0	-0.930491	F	51	0.000531086	-0.000372493	0.000964787	1.33771e-05	0.00149056
1	0	0.496801	F	59	0.000945568	0.00143007	0.00203546	0.001287	-0.0044568
1	0	-0.436205	M	66	0.00172707	-4.01784e-05	0.00114185	-0.00137608	0.00154727
1	0	-1.28922	M	65	0.00124455	0.000626867	0.00143279	-2.57567e-05	0.000634072
0	0	1.46546	F	41	0.00154255	-0.000201592	0.0012961	0.00337862	-3.93285e-05
1	0	-1.60084	M	59	0.00214951	-0.000503798	0.000500728	0.000910331	-0.00251015
1	0	0.473954	F	58	0.00019843	7.28352e-05	0.000677189	0.000626405	0.000443239
0.918	0	-1.2447	M	74	0.000808534	-0.00108866	-0.000663148	0.00133586	0.00231006
0.623	0	0.247122	F	66	0.00171685	-0.00164771	0.00123415	0.00182998	-0.00113388
0	0	0.620695	M	60	0.00114259	-0.000362332	-7.41695e-05	0.00063838	0.000552291
1	0	0.887799	M	73	0.00077449	-0.00109721	-0.000973159	0.00166144	0.000395031
1	0	1.24371	F	59	0.000521606	0.000565537	0.000223882	0.00304089	-0.00165132
1	0	-0.490209	F	47	0.00146047	-0.000227264	0.000439661	-0.000284039	-0.00310289
0.918	0	-0.535145	F	73	0.000383583	-0.000232742	0.00204704	-0.000189925	-0.00256364
0	0	1.40069	M	63	0.000851306	-0.000149391	0.000579089	0.00191914	0.00232168
1	0	-1.00155	M	76	0.0015416	0.000138405	-2.20963e-05	-0.00113404	-0.00013612
0.23	1	0.905819	M	72	0.00107278	-0.00110933	-0.000898155	0.000680545	0.000999763
1	0	-0.208009	M	47	0.00103026	0.00158785	-0.00122912	0.000857903	-0.00131179
1	0	0.253173	M	59	6.21683e-05	-0.00217289	4.2406e-05	-0.00218932	0.00304722
0.689	0	-0.0501121	F	43	-0.0161723	-0.0141433	0.0071202	-0.0208548	-0.0124115
0.59	1	-0.267436	M	67	0.000761157	0.000201628	9.66387e-05	-0.000943638	-0.00197762
1	0	-0.330403	F	55	0.000800283	3.5465e-05	0.000240306	0.000448068	0.00274737
1	0	-0.193608	F	44	0.0010401	7.53937e-05	-0.00102089	-0.00202504	-0.000929462
0.459	1	-1.52236	F	62	0.00153693	0.000203446	-0.000262283	-0.00159779	0.0015966
1	0	-0.469828	F	47	-0.000531368	-0.00135884	-0.00051283	-0.00152757	0.00331193
0.689	0	-0.0751756	M	31	0.000658438	-0.000531692	-0.00143606	-0.00137519	0.00378351
1	0	-0.81439	F	73	0.00198368	-0.000369492	-0.00140629	0.00114273	-0.00283535
0.23	1	0.534848	F	34	0.00220584	0.00113858	-0.00196119	0.000991631	-0.0017541
0	0	1.46902	M	70	0.000831363	-0.000372188	-0.00118213	-0.00276231	0.00381678
1	0	-0.835743	M	66	0.0016632	-0.00017357	-7.17569e-05	0.00129884	-0.00229758
1	0	-0.65746	M	66	0.00149508	-0.000776132	0.00042	-0.000505396	0.000996547
1	0	-0.610305	M	51	0.00204951	-0.000382426	-0.00141635	-0.00194825	-0.00260882
0	0	-1.84759	M	76	0.000750236	0.000686364	-1.91829e-05	-0.00115569	-0.00201105
0.23	1	0.523142	M	68	0.00181365	-0.000380462	0.000394524	-0.000533246	-0.00122176
0.459	0	1.15145	F	55	0.00184655	0.000734491	-0.000787536	0.000984923	-0.000247017
0.82	0	-1.14879	M	28	0.000598522	-0.000848405	-0.00116105	0.00036803	0.00154652
1	0	1.10138	F	46	0.00185909	-0.000610783	0.000456429	-0.00100257	-0.00132583
1	0	-0.0589645	F	47	0.000515596	-0.000111222	0.000258942	0.000628881	-0.00157395
1	0	-0.863836	F	56	-0.000215143	-0.000234395	0.000161626	-0.00164435	0.00494145
1	0	-0.328868	M	69	-0.00558645	-0.003187	-0.00150774	-0.00406125	0.01366
0.656	1	-0.741294	F	56	0.000263133	0.0048996	0.00343252	-0.00118819	-0.000702679
1	0	-0.239735	F	58	0.00148358	0.000541097	-0.00056383	0.00185415	-0.00350788
0	0	0.215995	M	71	0.00112558	-0.000979628	-0.0010934	0.000109874	-0.00237387
0.689	1	0.106704	F	77	0.00199022	-0.00126024	0.00197015	-0.000418061	-0.00228879
1	0	-0.493164	M	46	0.00110573	0.000221257	0.00019916	-0.00110932	-0.00049324
1	0	0.792952	F	69	0.000822882	-0.000788635	-0.00141557	0.000279658	0.00454996
1	0	0.375461	M	72	0.00106452	0.000545899	0.000953857	0.00255438	-0.000199742
0	1	2.14066	M	49	0.00145474	-0.00024183	-0.000745815	0.000994615	0.000144894
0.689	0	0.527474	F	44	0.00144869	0.000816765	0.000242401	0.00118176	0.000370843
0.689	0	0.317155	M	52	0.00118991	2.54454e-05	-0.000155396	-0.00123735	-0.00018072
1	0	0.197801	M	53	0.00107287	0.000758327	-0.000735014	0.00208413	-0.000519242
1	0	0.977469	F	50	-0.00678939	0.0169639	0.0161082	-0.00115696	-0.0022645
1	0	-0.314808	M	70	0.000629647	-0.0010715	0.00016105	-0.000785148	-0.00013711
1	0	0.430315	M	49	-0.000921295	0.000458681	-0.000682081	-0.00375331	0.0028265
1	0	-0.917938	M	26	7.74727e-05	0.00017729	0.000409091	0.00230483	-0.000568465
0.721	1	-0.448524	M	53	-0.00183735	-0.00242082	0.00111199	0.00406943	2.51871e-05
1	0	1.13141	M	55	0.00165579	0.000429238	-0.00166803	0.000484795	-0.000764277
1	0	-0.254988	F	40	-0.00376151	-0.00328841	-0.000936171	-0.00448628	0.0145409
1	0	1.73025	F	80	0.00184484	-0.000818955	0.00121541	-0.000201372	-0.00158108
1	0	-0.445996	M	45	0.00112875	0.000281385	0.000551084	-0.000392722	-0.000488429
1	0	1.20909	M	57	0.000447734	0.000198474	-0.000952385	0.000331418	5.55332e-06
1	0	2.01383	F	67	0.000393675	-0.000500039	-0.000110044	-0.00217052	-0.00156671
0.262	0	1.21833	F	45	0.00113987	0.00032554	0.000795292	-0.0014319	-0.00164165
1	0	0.259276	M	54	0.00151385	0.00067803	-0.000272518	0.000555463	-0.00166937
0.918	0	-1.04769	M	79	-0.00112141	-0.00193092	-0.00129191	-0.00167856	0.00515118
1	0	0.972722	F	45	0.000565241	0.00160419	0.000109029	0.0005654	-0.00250428
1	0	0.177337	M	60	0.00114973	-0.000437094	-0.00140372	0.000275845	-0.00268554
0.197	1	0.825381	M	64	0.000883155	-0.000358053	-0.00194649	-0.0046063	0.00396609
1	0	-1.99078	F	64	0.00220839	0.000371804	-0.000670084	-0.000910715	-0.00186567
1	0	0.301841	F	69	0.0014049	-0.000220422	5.89431e-05	-2.69086e-05	-0.0010912
1	0	-0.789301	M	58	0.00111216	-8.62998e-05	0.00170095	0.000774615	-0.000962616
1	0	-0.416751	F	67	0.00121869	0.00128852	0.00163373	0.00107713	-0.000671857
1	0	-0.532811	M	66	0.00149881	-0.000111069	-0.000510374	-0.000195204	-0.00059139
1	0	-2.00802	M	80	0.00138444	-0.00147077	-0.00143066	-0.000108997	-0.00269015
1	0	-0.913725	M	62	0.000440645	0.00156641	0.000735702	0.00323528	-0.000358308
1	0	-0.152045	F	55	0.00145752	0.00172428	-0.00244889	0.000375934	-0.00307436
1	0	1.00317	F	48	0.000637174	-0.000583908	0.000162879	0.000207118	0.00168702
0.918	0	0.676345	M	76	0.000793959	0.00465673	0.000559303	-0.00307444	-0.000364893
0.656	0	-1.36493	F	45	0.00104128	-0.000963133	7.17759e-05	0.0010528	-0.0022446
0.23	0	-1.58221	F	66	0.00165898	-0.000350714	0.00104866	0.000442592	0.000416364
1	0	0.147447	M	67	0.000627539	-0.000619425	0.000743511	0.00258137	-0.000605051
0.459	1	0.277356	F	32	0.00160118	-0.000761179	-0.000218298	-9.52669e-05	-0.0029962
1	0	-0.417045	F	50	-0.00202258	-0.00115142	-0.000772211	0.00224881	-0.000572428
1	0	0.958557	M	56	0.00128594	-9.56923e-07	0.000250098	0.000323974	-0.00214383
1	0	1.00319	M	59	-0.000666015	0.00752126	0.00588961	-0.000326245	0.000243306
1	0	0.0537536	M	63	0.00129761	-0.0017321	0.00108758	-0.000846054	-0.000284393
1	0	-1.14396	F	58	0.00228794	5.45233e-05	-0.0009428	-0.000194658	-0.00128911
0	0	2.41411	F	55	0.00119249	0.000336455	0.000221505	0.00110683	0.000259248
1	0	0.634159	M	70	-0.000714402	-0.00270041	0.000917355	-0.000290821	0.00354098
1	0	-0.508544	M	62	-0.00106133	0.000418957	0.00099683	-0.00486072	0.00798151
0.623	0	0.956073	M	51	0.000821199	-0.000774181	-0.00043415	-0.000508294	-3.18284e-05
1	0	1.02822	F	52	6.16958e-05	-0.000291629	-4.77927e-05	0.000596589	-0.00157196
1	0	0.246006	F	48	0.00180236	0.00110877	-0.00205233	-0.0031683	0.00346848
0.689	1	-2.77244	F	50	0.000943144	-0.000521368	-0.00014775	0.000453081	-0.00220328
1	0	0.576443	F	48	0.000987336	0.000170526	-2.21024e-05	0.0013189	-0.00046531
0.721	0	-0.983617	F	42	0.000205729	-0.000441972	4.32033e-05	0.00303775	-0.000840866
1	0	0.994504	F	57	0.00214741	0.000306721	-0.000498957	0.00193429	-0.000655355
1	0	1.37153	M	66	6.99393e-05	0.000693881	-0.000288839	0.00189899	-0.00101443
1	0	-0.448363	M	60	0.000584908	-0.00027339	-0.00025264	0.000592205	0.000167653
0.197	1	-0.799368	M	69	0.00202328	-6.48444e-05	-2.06144e-05	0.00165988	-0.00143207
0	0	2.92184	M	80	0.00104624	-0.00110261	-0.000321153	0.00223159	-0.00244891
0.23	0	-0.265466	F	34	0.000776161	1.4817e-05	-0.000445474	-0.000172962	-0.00240048
0.492	1	0.340578	F	70	0.000810227	0.000906709	-0.000739304	-3.50073e-05	0.00267233
0.689	0	0.337748	M	70	0.00106513	-0.000259945	0.000436214	0.000539306	-0.000180851
1	0	-1.71175	F	63	0.000514233	-0.000385701	0.000458235	0.000142397	-0.000952667
1	0	1.50914	M	72	0.00102226	0.000536842	0.00167355	0.000920577	-0.00245951
1	0	0.244395	M	57	-0.0030465	0.00051561	0.00415575	0.00686296	0.00126249
0.689	0	0.0397363	F	86	0.00153145	4.36031e-05	0.00014544	0.000452211	-0.000344735
0.59	0	-0.719399	F	58	0.00201202	-0.000329812	0.000472404	0.00105495	5.7331e-05
1	0	0.586641	F	63	0.000791547	0.00223983	-0.000254181	-0.00354811	0.00344708
0.197	1	-1.02843	M	73	0.000664663	0.00100187	-0.000265743	0.00127197	-0.00136831
1	0	-0.938132	F	50	0.0010263	0.00270691	-0.0023131	-0.00421024	0.00456249
1	0	-0.134211	M	58	0.0014036	-0.000277229	-0.000455907	0.000516795	0.00207546
0.459	1	0.758856	M	73	0.00129335	0.0008535	0.000531109	0.000703342	-0.000510832
1	0	2.25028	M	71	0.00122126	0.00213467	-0.00171225	0.000967651	-0.00195754
1	0	-0.233658	M	62	0.00074218	-0.000162796	0.000935635	-0.00160544	0.000702797
1	0	0.531068	M	65	0.000720874	0.000641059	0.00162635	0.000324594	0.000285197
0.23	1	1.44984	F	53	0.00132781	0.000882261	6.50627e-05	0.00145335	0.00011632
1	0	-0.290835	M	49	0.00198514	-0.000839672	0.000350611	0.000174868	0.000866383
1	0	-1.70123	F	71	0.00276135	-0.000950953	0.00109301	0.000316334	-0.000911472
1	0	-0.11212	M	88	0.00182691	0.001833	0.000627793	-0.00592075	0.00789462
0	0	-0.271876	M	66	0.00196516	0.000110057	-0.00130067	0.000462943	-0.00224725
1	0	-0.593892	M	65	0.00116088	0.00118293	0.00031366	0.000415797	-0.000282321
0.918	1	-0.606409	F	60	0.00214621	0.00117106	-0.00118114	-0.000617002	-0.00193305
0.164	1	-0.642941	M	68	0.00148486	-0.000289139	-0.0010007	0.00130749	0.000251578
1	0	-0.957215	M	62	0.00142444	-0.000818999	-0.00206472	0.00135989	-0.00101967
0.459	0	1.91492	F	66	0.00138252	-0.000652122	0.000259754	0.002192	-0.000281485
0.197	1	0.574945	F	61	0.00188734	-0.000294306	0.00030357	0.00208906	-0.00096209
0.492	0	-1.15503	F	59	0.00129685	-0.00064297	-0.00199163	-0.00104661	-0.00297849
1	0	0.294918	M	71	0.000566472	-0.00090853	-0.00029102	0.000110392	-0.000639461
1	0	1.01229	F	37	0.000389178	-0.00018689	-0.00125035	0.000133917	-0.00161588
1	0	1.11628	F	33	0.000855835	-0.000709325	0.000501042	0.000691268	0.00041136
1	0	-1.02414	F	47	0.00145711	-0.000979365	0.000106348	0.0026781	-0.000382256
0.689	0	-1.17406	M	78	0.0013777	9.4993e-05	0.00244104	0.00259936	-0.000998282
1	0	-1.11925	M	56	0.0016353	0.000368775	0.00050404	-0.000376637	-0.000301192
0.951	1	1.14221	M	44	0.000707359	3.34176e-05	0.00152439	0.00258057	0.000119764
0.689	0	0.596127	F	58	0.00105617	-0.000514989	-0.00059591	0.00124629	0.00121398
1	0	0.392975	M	58	-0.014657	-0.0129696	0.00384983	-0.0192319	-0.0114047
1	0	-0.4403	F	63	0.000928781	0.00140559	-0.00100954	0.00323713	-0.00290443
1	0	-1.55849	F	33	0.00100556	-0.00182053	-0.00092485	-0.000810184	0.00300735
1	0	-0.227697	F	57	0.000891626	-0.000305367	-0.000691603	-0.000902826	0.00216005
0.689	0	-0.411835	M	55	0.0015846	-0.000113285	0.000798843	0.00197683	-0.0017646
0.459	1	-0.0966904	M	76	0.00203124	-2.32737e-06	-0.00171278	0.000640111	-0.0018686
1	0	-0.276829	M	59	0.000390473	-0.00111304	0.000420279	0.00244028	-0.00128629
1	0	1.49621	M	74	0.000865114	0.000480934	-0.000334078	0.000865564	-0.00391829
0.459	1	0.361166	M	54	0.000933893	-0.000116122	0.00149303	0.000628918	-0.00219063
0	0	-0.224608	F	63	0.00042123	-0.000768268	0.00143794	-0.000162394	-0.000453137
0.23	1	-1.6974	F	58	0.0014785	-0.00131064	-0.000358607	-0.000568334	-0.000101689
1	0	-0.753248	M	74	0.000482723	-0.000490736	-0.00074662	-0.00210782	-0.000955636
0.492	0	0.796559	M	66	8.19268e-05	-0.000207992	0.000143284	0.0010388	-0.00120508
1	0	1.20616	M	69	0.00189702	0.000244205	-0.000674026	0.000658747	-0.00150646
1	0	2.30041	F	55	0.00202588	0.00113247	-0.00223029	0.00102985	-0.00305651
1	0	-1.54979	F	57	-0.00546191	-0.00379105	0.000877196	0.00302172	0.00636238
1	0	0.526858	M	51	0.001442	0.000174671	6.52866e-05	0.000972183	-0.00302279
0.262	1	0.489626	M	69	0.00158427	-0.000567446	7.21941e-05	0.000744607	6.16083e-05
1	0	0.753142	F	37	-0.0199725	0.0322054	-0.0394257	-0.00501429	-0.0120344
1	0	-0.074398	F	62	0.00152089	-0.000301316	-0.000225622	0.00136663	-0.000814821
1	0	0.233861	F	29	0.000311242	2.65687e-05	-0.00155819	-0.000249243	-0.0017199
0.23	1	-0.317924	F	34	0.000953647	-0.000183837	-0.000526971	-0.000364686	-0.00299188
0.689	0	-0.109358	M	61	0.00206242	0.000823084	0.00115881	-2.27649e-05	-0.000842345
1	0	0.673641	F	55	0.00189732	-0.00032613	-0.00132951	0.0015975	-0.000514934
1	0	0.999034	F	55	0.00109467	0.000234911	-0.00028955	0.00107351	-0.00177182
1	0	-0.354474	M	45	0.00138063	-0.000274362	-0.000663829	-0.000840601	0.000285287
0.885	1	0.756086	F	53	0.000807758	-0.000459396	0.00078421	0.00159158	-0.00114248
1	0	-1.64032	F	50	0.00112137	-0.00069618	0.000614344	0.00121612	-0.000611311
1	0	1.62801	F	51	-0.000511558	0.00246338	0.00147421	-0.000795725	-0.000261284
1	0	0.287177	M	59	0.0015382	-8.8207e-05	0.000256563	-0.0021459	-0.00108876
1	0	-0.15335	M	77	0.000999167	0.00160597	-0.00305785	-0.0093403	0.0166352
0	0	0.934687	F	62	0.000293878	-0.000507871	-0.00143444	-0.0035581	0.0077741
0.23	1	-1.2599	F	38	0.00134647	0.00130964	-0.00148865	0.000129671	0.000252714
1	0	0.153928	F	47	0.000974663	-0.000689103	0.000200749	-0.00013443	0.00057455
0.459	0	1.65778	M	72	-0.0190723	0.00331772	-0.0183405	0.00425831	0.00140691
1	0	1.01227	F	67	0.000182293	-0.0020708	-0.000502329	-0.00122896	-0.000900859
0.23	0	-0.287928	F	43	0.00108773	-9.61203e-05	0.00148806	-0.00103982	-0.00173413
1	0	-1.09427	F	38	0.000318779	-1.62344e-06	0.000289722	0.00181019	0.00234926
1	0	-1.44308	F	36	0.000932706	0.00203691	-0.00088955	-0.0055524	0.0111826
1	0	0.259733	F	32	0.000571227	-0.000526748	-0.000793432	-0.000926915	-0.000977216
1	0	-0.631597	M	45	0.000260719	0.000371508	-0.0020412	-0.00731768	0.00965534
1	0	-0.4576	M	69	0.00182395	0.000624033	-0.00122983	-0.000621772	-0.00232606
1	0	1.38259	F	38	0.000259639	-0.000220502	-0.00111518	-0.00409404	0.00674464
1	0	-0.469943	M	77	0.000761622	-0.000560803	-0.0014249	-0.00357458	0.00529518
1	0	-0.830895	F	63	0.00182727	0.00032296	-0.00146721	0.000914867	-0.00156925
0.59	1	-0.366088	F	55	0.00111778	-0.000170265	0.000835449	0.000858196	-0.00128292
1	0	1.47792	M	71	0.00200225	-0.000498648	-0.00303538	0.00167477	-0.00117334
0.918	0	1.18723	M	63	0.00122212	0.000819705	0.000380604	-0.000984719	-0.00119491
1	0	-1.47388	M	51	-0.00314382	-0.00438369	-0.000335188	-0.00743598	-0.00252482
1	0	1.35116	F	81	0.000997254	7.87592e-06	0.00147823	0.000209282	-0.00194167
1	0	-0.896746	F	61	0.00147835	-0.000164245	-0.000482727	5.9245e-06	-0.000311799
1	0	-1.74751	M	56	0.000727815	0.000455226	0.00066463	-0.00102402	0.00222954
0.459	1	0.337774	F	62	0.000893342	-0.00033908	-0.000515592	0.000480889	-0.00157649
1	0	-2.94685	F	66	0.00182237	-0.000148002	0.000227455	0.000441683	-0.000605206
0	0	0.0340407	F	50	0.000918495	-8.37926e-05	0.000833768	-0.00013619	-0.00159925
0.23	1	1.8114	F	23	0.000901812	0.000700795	0.00124727	0.00157333	-0.00278877
0	0	-1.61011	F	56	0.000941504	0.000298801	-0.000977227	-0.00262949	-0.000408205
0	1	-0.946525	F	56	-0.0136057	-0.00852412	0.000950993	0.00641955	0.00640627
1	0	-0.346844	M	65	0.00182347	-0.00145303	-0.000524095	0.00123301	-0.000575115
1	0	0.90171	M	66	0.00107688	0.000668984	0.000798434	8.37945e-05	-0.00308353
1	0	0.295723	F	50	0.00072733	7.51042e-06	-0.000842852	0.000275519	-0.00270669

## Sheet: Figure 5
FUTimeTruncated_2	CaseTruncated_2	SCORE_std	sex	age_at_baseline	PC1	PC2	PC3	PC4	PC5	PC6	PC7	PC8	PC9	PC10
24	0	-0.099937	Female	54.4805	-0.00543365	0.00125658	-0.000785685	0.0145897	-0.00160956	-0.00413897	-0.000603135	0.00310736	0.00312354	0.00381185
14.2623	0	-0.486161	Female	66.757	-0.00507674	0.00125717	0.000693676	-0.0146669	0.0341731	0.011016	0.00416039	-0.00988481	-0.0060717	-0.000954972
24	0	1.30728	Male	26.3381	-0.00542428	0.000926951	0.00111283	-0.0226387	-0.0275267	-0.00700582	-0.00357193	0.00700197	0.0131253	-0.00786554
24	0	0.327312	Male	59.9808	-0.00555307	0.00260814	0.00271434	0.00406997	0.0125266	-0.00437331	-0.000874076	0.0104033	0.00974593	-0.00357916
24	0	-2.60132	Female	27.3155	-0.00541857	0.00382969	-0.00177751	0.00448347	-0.00670078	0.000694562	-0.00299611	0.00225954	-0.00501281	0.000844111
24	0	0.446885	Male	61.5003	-0.00528616	0.0047904	0.00554193	0.00530299	0.00133268	0.00408553	0.00381106	-0.00525119	-0.0113845	-0.00459944
2.09836	0	2.43867	Female	47.1567	-0.0047687	0.00327874	0.00111055	0.002138	0.00336321	0.000420469	-0.000577363	-0.00432057	-1.79e-05	0.00442689
24	0	4.24626	Female	62.0096	-0.00541003	0.00479164	0.00247129	-0.00369185	0.00339834	0.00208	0.00291815	-0.00609443	-0.00435399	-0.00188514
24	0	-0.468882	Female	51.3703	-0.00534618	0.000683892	-0.00406976	0.0109688	-0.00137082	-0.0031	-0.00349533	-0.00219513	0.00123965	-0.00133994
24	0	-0.385367	Female	25.0842	-0.00479506	-0.00253506	-0.0175446	-0.0256059	-0.02613	0.00645717	-0.00386776	0.00366184	0.0117481	-0.00499667
24	0	-0.495984	Male	45.796	-0.00463375	-0.00557771	-0.00672607	-0.0113115	0.0206882	-0.00831636	-0.00381179	0.00362774	8.55e-05	-0.000413903
4.16393	0	0.225741	Female	72.9199	-0.005495	0.00304915	0.00346899	-0.00934484	0.0199987	0.00647529	0.00348972	0.00161126	0.00421067	0.00077986
24	0	-0.225578	Male	54.2505	-0.00492183	0.00372155	0.00511811	0.000565401	0.00124237	0.00142774	-0.0044546	0.00191838	-0.00510037	0.00461562
0.459016	0	-1.61015	Female	29.0541	-0.00555961	0.00598338	0.00350444	-0.0179813	0.0257648	0.0221102	0.00315961	-0.0232601	-0.0137934	7.96e-05
19.7377	0	0.425481	Female	34.1081	-0.00502827	0.00082353	0.00681444	0.00148139	0.00361754	0.00666532	-0.00111895	-0.0055773	-0.00544305	0.00432461
0.360656	0	-0.375095	Female	45.8152	-0.00509482	-0.00318424	-0.00715082	0.00457428	-0.00220735	-0.00425324	0.00276034	4.63e-05	0.000239813	0.00182405
24	0	0.357801	Female	58.4476	-0.00573064	0.00312226	0.00498812	0.0105421	0.00129812	-0.00247458	0.00134003	0.00037871	-0.00241257	-0.00240375
0.0327869	0	-0.915808	Male	48.178	-0.00548243	0.000923519	0.000548217	0.00129995	0.00633423	-0.00169111	0.00194903	-0.00920687	-0.00530145	0.00197452
0.0327869	0	1.72253	Male	29.3607	-0.00531807	0.00228857	0.00499497	0.00819828	-0.0134273	-0.00597755	-0.000481843	0.000349316	0.00256411	0.000604507
0.983607	0	-1.60145	Female	20.4052	-0.00544336	-0.00033198	-0.0115976	0.0173089	-0.00392683	-0.00513658	-0.001102	-0.00310496	0.00153508	0.00120495
24	0	-0.136511	Female	49.2594	-0.00541713	0.00524458	-0.000878927	-0.00218956	0.00615977	0.00553192	0.00400135	-0.00342844	-0.00948156	0.000435499
3.27869	0	-0.513064	Female	51.4114	-0.00565486	0.00405443	0.00615903	-0.0146217	0.0351651	0.00730904	0.00632031	-0.00801628	-0.00546193	-0.0047365
8.32787	0	0.108647	Female	68.7447	-0.00536241	0.00252382	0.00803113	-0.00423836	0.011174	0.0106927	0.0054626	-0.0179425	-0.00933056	-0.00185807
24	0	-2.10937	Male	27.9124	-0.00503414	0.00271932	-4.83e-05	0.0218438	-0.0063521	-0.00409052	-0.000885082	0.0126732	0.00228099	-0.00762599
2.81967	0	0.313837	Male	50.5243	-0.00543228	0.00294826	0.00137473	-0.0263842	-0.0137712	-0.0146093	7.71e-06	0.0058142	0.00300889	-0.00248612
24	0	0.421118	Female	55.217	-0.00500003	0.00462521	0.00730887	0.00189032	0.00663952	-0.00153184	-0.00388642	-0.00668418	0.0028928	-0.00557188
24	0	0.466979	Male	59.6194	-0.00573701	0.00498963	-0.000622415	0.0160704	-0.0120132	0.00167755	-0.000618374	0.000450559	0.00271536	0.00181042
8.52459	1	-1.02654	Male	78.8118	-0.00516428	0.00232194	0.00109565	-0.0107374	0.0236389	0.00923198	-0.00083636	-0.000167568	0.00371834	-0.000619904
24	0	0.470186	Female	34.3737	-0.00509612	0.00127195	0.00396327	-0.0337148	-0.0175685	-0.00597968	-0.00202206	-0.00114345	-0.00372881	-0.000191085
24	0	-0.725021	Male	35.6961	-0.00528845	0.00383426	0.000961621	0.00292996	-0.0069198	0.00240534	-0.00208175	-0.00365666	-0.00657589	0.00095463
2.55738	0	2.10635	Female	42.5353	-0.0055936	0.0036218	8.07e-05	-0.0183736	-0.0202759	-0.00640037	0.000175003	0.00736565	0.000891429	-0.00464529
24	0	3.15495	Male	40.3806	-0.00555026	0.000742565	0.000545514	0.00370155	0.012071	0.000589567	-0.000848192	0.00592026	0.013299	-0.000754934
24	0	-0.184674	Female	56.7803	-0.00544563	0.00338763	0.00200876	0.00282251	0.00680697	-0.00117064	0.00164631	0.00431679	0.00821685	0.000529234
0.754098	0	-1.27786	Female	66.2259	-0.00534351	0.00274239	0.000847964	0.00339983	-0.00248864	0.0100684	0.00370104	-0.0115475	-0.00818963	0.000637578
24	0	-1.34576	Female	24.7201	-0.00266186	-0.0173976	0.0140004	-0.00809619	0.011216	0.0244562	0.00304022	-0.016265	-0.0121444	0.00705388
0.622951	0	-0.0676625	Female	41.3936	-0.00528441	0.00528141	0.00272016	-0.00134372	0.0147826	-0.00181794	-0.000181155	0.00357874	0.00479373	0.00241642
0.852459	0	-0.487026	Female	67.3238	-0.00519381	0.00408007	0.00579566	-0.00670933	0.010562	0.00776334	0.000894139	-0.0115413	-0.00516301	0.0025681
24	0	1.62206	Female	67.9151	-0.00492149	0.00167112	-0.000836099	0.0100656	-0.00261427	0.00123288	-0.00406315	0.00128185	0.00171043	0.00154673
24	0	-0.788491	Female	32.7995	-0.00532899	0.00274729	0.000381315	0.0155728	-0.00477288	-0.00809766	-0.00046783	7.54e-05	0.00555275	0.00175861
6.29508	1	-0.636403	Female	45.7659	-0.00531228	0.00372897	0.00175597	-0.0102791	0.00251776	-0.000248914	-0.0010326	-0.000361056	-0.00737678	-0.00174156
9.44262	0	-0.249915	Female	57.7057	-0.00546252	0.00327419	0.00581822	0.00260354	0.00240432	0.00266856	-0.00276401	-0.00386989	-0.00244664	-0.00140421
24	0	0.96251	Female	29.1307	-0.00553179	0.00313587	-0.000531973	-0.0310135	-0.0193532	-0.00298967	0.000415815	0.000781402	0.00227825	-0.00384186
0.0327869	0	0.0424608	Female	50.2313	-0.00559972	0.00355885	-0.00386338	0.00961587	-0.00394435	0.00863774	0.00377311	-0.0091049	-0.0128661	-0.000365032
0.557377	0	1.43671	Female	65.7687	-0.00563677	0.00193166	0.00674205	-0.00249762	0.00970167	0.00331429	0.00253945	-0.00873994	-0.00531533	-0.00401075
24	0	0.254886	Female	55.9918	-0.00552109	0.00326983	0.00191192	0.00179941	0.0101455	-0.00396384	-0.00630796	0.0056251	0.0104077	-0.00137791
1.90164	0	0.325178	Female	42.0671	-0.00508331	-0.000469245	-0.00534049	-0.00515545	0.0248851	0.00457187	-0.00514375	0.0102392	0.0174088	-0.00282335
12.5246	0	0.795731	Female	49.1526	-0.00548546	0.00239326	-0.00160913	0.00261447	-0.00242607	0.00413861	-0.000235885	-0.00562989	-0.00742721	0.00115291
0.786885	0	-0.0666521	Male	22.8227	-0.00548846	0.00385894	0.00329349	-9.92e-05	0.011708	0.000479423	0.000471053	0.0083295	0.0102208	0.0018314
24	0	1.06831	Male	65.4319	-0.00566826	0.00288331	0.00424425	0.0198303	-0.0115827	-0.00797907	-0.00526587	0.00290224	0.00349735	0.00334683
3.96721	0	2.02948	Female	23.7426	-0.0013451	0.00325173	0.0060342	0.00242189	0.00724639	0.00473072	-0.00336752	0.00946908	-0.0103316	0.00823198
24	0	0.558155	Female	40.5886	-0.00556069	0.00282409	0.00262418	0.0179736	-0.00674153	-0.00401772	-0.00410806	0.00218556	0.00600074	-0.000721929
24	0	-1.37983	Female	34.5106	-0.00483051	0.0051003	0.00216711	-0.0117097	0.0241976	0.00153794	0.0012799	0.00278713	0.000352877	-0.00272115
24	0	0.775744	Female	54.2177	-0.00546183	0.00630041	0.00215422	-0.0377748	-0.0154092	-0.00179843	-0.00449069	0.00121438	0.00403838	-0.00280986
24	0	-0.621392	Male	49.7687	-0.00546215	0.00211826	0.00155298	-0.020873	-0.0283222	-0.0099699	-0.00221246	0.0029246	0.00380354	-7.74e-05
0.852459	0	-0.717381	Male	60.5421	-0.00482689	0.00315309	-0.00162683	-0.00187391	-0.00165144	0.000812872	0.00310322	0.00351197	-0.00110385	0.000759787
24	0	-1.63115	Male	54.4367	-0.00487965	-4.1e-05	-0.00113944	-0.0367824	-0.01658	-0.00212285	0.00215852	-0.00990743	-0.00612824	0.000289248
0.918033	0	-0.479018	Male	67.4415	-0.00487224	0.00178686	0.00598231	0.00321892	-0.000911645	0.00311	0.00170417	-0.00664935	-0.00673446	-0.00466167
14.5246	0	1.95799	Female	23.0965	-0.00504478	0.00264445	0.00144275	0.000184609	0.00462025	0.00734032	-0.00324433	-0.0027891	-0.00808612	0.00217983
24	0	-0.3388	Female	56.783	-0.00531136	0.000446304	-0.00221083	-0.0234171	-0.0243673	-0.0122421	-0.0037277	0.00623774	0.00429629	-0.00424736
0.95082	0	0.0790372	Female	41.7659	-0.00530728	0.00522515	0.00489548	-0.0011786	-0.000659876	-0.00402425	0.00101704	0.00174401	-0.000227888	-0.00192393
0.295082	0	-0.515109	Female	37.848	-0.00526384	0.00267723	0.00179539	-0.0306486	-0.0181698	-0.00798222	0.00118384	0.000477465	-0.00033051	-0.00261333
24	0	0.41975	Male	69.588	-0.00534447	0.00139282	0.00188691	0.0185102	-0.0101426	-0.0109789	0.000469281	0.00586293	-0.000858907	0.00041428
24	0	1.5618	Male	61.9548	-0.00566907	0.00583001	0.0030615	0.0144622	-0.0113775	-0.00619774	-0.000750482	0.00529557	0.00270648	0.00378213
1.14754	0	-0.0665284	Male	50.7324	-0.00530508	-0.00240287	-0.00590316	0.0138769	-0.00511618	-0.000540166	-0.000847798	-8.68e-05	-0.00194763	-0.000815962
16.0984	0	1.19269	Male	38.8063	-0.0051771	0.00465288	0.00518636	0.00734828	-0.000848484	0.00301854	-0.000922006	-0.00595666	-0.0022646	-0.000844759
0.229508	0	0.371015	Male	33.7878	-0.00567799	0.00350987	0.00145	0.0109837	-0.0012415	-0.00312435	0.00197982	0.00213555	0.00286362	0.0015641
24	0	-0.661857	Female	55.5921	-0.00496197	0.0041206	0.00226935	-0.026338	-0.0266219	-0.00486959	-0.00324452	-0.00487499	0.000760305	0.00536347
22.2295	0	0.38028	Female	77.9466	-0.00564007	0.00354166	0.00362591	0.00655893	-0.00472652	-0.00587283	-8.76e-06	-0.000343618	0.00234464	-0.00134253
24	0	0.0469801	Female	34.9268	-0.00425223	0.00520172	0.00276341	-0.0206386	-0.0227385	-0.0116786	0.00319603	0.00651033	0.0101326	-0.000916961
3.27869	0	1.16448	Female	53.9055	-0.00555626	0.00424956	0.00489133	0.0178676	-0.013254	-0.00834085	-0.000763152	0.00196306	0.000254257	0.00425016
0.0327869	0	-0.0445122	Female	22.9295	-0.00422613	-0.0124567	-0.0525816	0.00579351	-0.0172898	0.0241374	-0.00468925	0.00448143	0.00505842	0.000949954
17.4426	0	-0.733107	Female	40.3559	-0.00550503	0.00297804	0.00200311	-0.00928911	0.00932723	0.0126601	0.00116718	-0.0125637	-0.00999813	-0.00151594
24	0	0.160088	Female	46.7515	-0.00497122	-0.00189239	-0.00960148	0.00117251	0.0160735	-0.00343491	-0.000371914	0.00742797	0.00364388	-0.00379622
24	0	-0.321771	Female	21.6016	-0.00477084	-0.00486995	-0.0281435	0.0118502	-0.0080946	0.00917682	-0.00116139	0.00554639	-0.00439793	0.00245169
11.7705	0	-1.63196	Female	59.4031	-0.00556365	0.00535686	0.00749473	-0.0349371	-0.0149652	-0.00251385	-0.00110148	-0.000195227	-0.000233854	0.00496807
24	0	2.16898	Female	37.1937	-0.00557916	0.00360968	0.00629377	-0.000502964	0.00148152	-0.00123779	0.00139257	0.00275069	0.000282972	0.00422283
24	0	-0.317591	Female	32.0301	-0.00561839	0.00436301	0.00286167	0.0156586	-0.0124796	-0.00818698	-0.00130727	0.000771363	0.0013272	0.0040725
24	0	0.295135	Female	32.0027	-0.00459685	0.00344251	0.000806681	0.00312533	0.00864413	-0.00245097	0.0080663	0.00105435	0.0149212	0.00982192
9.77049	0	0.626983	Female	46.6804	-0.00520534	-6.86e-05	-0.00919424	0.0163549	-0.0107193	-0.00529279	-0.00147697	-0.000421896	0.000516398	0.000971188
24	0	-0.905471	Female	23.1458	-0.00539311	0.00312733	0.00456852	-0.00594995	0.0082028	0.00869527	0.0027998	-0.010965	-0.012131	0.000412368
24	0	-0.602017	Female	59.7399	-0.00505226	0.00324616	0.00569782	0.00315563	0.0162904	-0.00146911	-0.00408762	0.00485749	0.00855333	-0.00351656
1.08197	0	1.05177	Female	45.1636	-0.00535215	0.00143783	0.00639022	-0.0146985	0.0246457	-0.005773	0.00191395	0.00490728	0.00997194	-0.000239468
20.8197	1	0.317045	Female	57.9932	-0.0055898	0.00354451	0.00296788	0.00549895	-0.00127956	-0.00525812	0.000420555	-0.000823841	-0.00137319	-0.00191161
11.5082	0	1.115	Male	31.0938	-0.00561436	0.00437694	0.0126794	-0.056848	-0.0418683	-0.0111663	-0.00693202	0.00860948	0.0097417	-0.00450639
4.88525	0	-0.755147	Male	39.2252	-0.0053864	0.00317087	-0.000924545	0.00811435	-0.00413406	-0.00722257	-0.0015563	0.00162659	0.00755044	0.00374644
24	0	0.256405	Female	56.5147	-0.00507386	0.00206672	0.000195124	0.0032093	-0.00955526	-0.000639505	0.000974256	0.00113534	-0.00261261	-0.00471003
24	0	1.19698	Male	65.577	-0.00558399	0.0036496	0.00668263	-0.028259	-0.0285449	-0.0200814	-0.00533101	0.00882025	0.00768302	-0.00270773
14.7213	0	2.21909	Male	28.5421	-0.00528724	-0.000861103	-0.00113353	-0.00383432	0.00576166	-9.04e-05	0.00261273	-0.00639428	-0.0100323	0.00373284
0.327869	0	0.453635	Female	34.5517	-0.00491841	0.00599679	0.0077264	-0.0167767	0.014846	0.00764557	0.000329824	-0.00858658	-0.00282943	-0.00260187
24	0	-1.33326	Male	46.6612	-0.00505932	0.000721233	0.00595908	0.00104708	0.00678603	0.000249514	-0.00230406	-0.00495582	-0.00861331	-0.00349881
24	0	-0.121665	Female	36.1561	-0.00439519	0.00433019	0.00168359	-0.00577136	0.0152498	-0.00214011	0.00426066	0.00895458	0.0101336	-0.00210698
2.91803	0	-0.0301173	Female	27.3977	-0.00563127	0.00371928	0.00127847	-0.000397525	0.00504826	0.00211045	0.00361682	-0.00257179	0.000120182	-0.00294038
24	0	0.744546	Female	52.9227	-0.00534829	-8.45e-05	-0.0118983	-0.000927602	-0.00218485	0.00298767	-0.00273073	-0.000346916	-0.0067348	0.00218588
24	0	0.520558	Female	52.9528	-0.00572079	0.00517848	0.00133116	0.0182487	-0.00916497	-0.00297103	0.000969593	0.00390004	0.00334311	0.000226506
13.8033	0	0.0183156	Male	31.3265	-0.00555572	0.00292513	-0.000918027	0.00196974	-0.00615421	-0.00766987	-0.00425524	-0.00381528	-0.00484641	0.00664781
24	0	-0.721975	Female	51.2663	-0.00572284	0.00629028	0.00751365	-0.0339306	-0.0186076	0.000833292	-0.00305881	-0.00112301	0.000472978	0.00234498
2.09836	0	0.676239	Female	62.4476	-0.00559489	0.00352314	0.00399927	0.0128982	-0.00313869	-0.0101208	-0.00145611	0.0016132	-0.00155323	0.000139703
0.557377	0	0.344799	Male	40.1561	-0.00556245	0.00413937	0.00677816	0.0146386	-0.00773096	0.00143741	-0.004183	-0.00265834	-0.00576769	-0.00126378
24	0	0.174523	Male	44.8077	-0.00536373	0.0051166	0.00549754	-0.00489829	0.00213375	0.00148391	-0.00178542	-0.0071319	-0.00817356	0.00326099
24	0	1.16855	Male	61.6865	-0.00519499	0.00166539	-0.00219384	0.0118849	-0.00459538	-0.00430714	-0.0045847	-0.000899454	0.0038323	0.00432545
3.27869	0	-0.702693	Female	47.655	-0.00555328	0.00363106	0.00524975	-0.00640246	0.0141798	0.00542913	0.00269686	-0.00663802	-0.0101883	0.000447224
24	0	-0.918289	Male	52.3477	-0.00530594	0.00140059	-0.00348494	0.0100705	-0.00403514	-0.00664778	0.00318811	0.00230123	0.00581908	0.00623847
24	0	-0.231081	Male	41.0267	-0.00558471	0.00246888	-7e-05	0.0159762	3.23e-05	-0.00264156	0.00220719	-0.000547934	0.000330445	-0.00424451
24	0	0.174447	Female	49.3963	-0.00550849	0.00480472	0.00469888	-0.0309434	-0.00664428	-0.0114398	-0.00234279	0.0104332	0.011126	8.25e-05
12.623	0	0.187304	Female	41.5414	-0.00512758	0.00291782	0.000985686	-0.00873412	0.0260002	0.00603593	0.00426183	0.00829209	0.010329	-0.00305819
24	0	0.0773144	Female	50.7871	-0.00528205	0.000148343	-0.00214977	-0.0166609	0.0176529	0.0100855	0.00597831	-0.00971819	-0.012459	0.00229872
12.1639	0	1.20526	Male	70.3326	-0.00524692	0.00346383	0.000762121	-0.00159026	0.00455621	0.012674	0.00435826	-0.0137609	-0.0103986	0.00190923
8.16393	0	0.248234	Female	46.2806	-0.00542619	0.00197512	-0.00371447	0.00167475	0.00728831	-0.00189604	-0.00289163	0.00560751	0.0082972	-0.000926807
24	0	-0.630035	Female	65.963	-0.00559771	0.00261871	0.00125064	-0.000482476	0.00489609	0.00577442	0.000497145	-0.00537873	-0.0050346	-7e-05
6.59016	0	0.406699	Female	33.9411	-0.00550043	0.00698273	0.0102517	-0.0176381	0.00770405	0.00978278	0.00362187	-0.00278692	-0.0032386	-0.00461315
1.27869	0	0.748039	Female	42.82	-0.00571001	0.00418406	0.00297274	-0.00917585	0.014241	-0.00505206	-0.00272463	0.010973	0.0135159	0.00347208
3.47541	0	0.0818191	Male	32.7337	-0.00560914	0.00392501	0.00552285	-0.00315093	0.00926391	0.00585553	0.00102634	-0.00456158	-0.00486447	-0.0013887
24	0	0.282509	Male	30.4613	-0.00552228	0.00362217	-0.00100166	0.0113445	-0.0048781	-0.00883477	-0.00512806	0.0033579	0.00475299	0.000680411
24	0	0.0418021	Male	20.6051	-0.00528088	-0.00244906	-0.0152732	-0.00703555	0.00642737	0.00606223	0.00343065	-0.00215582	-0.00576598	-0.00127613
14.3607	0	1.75694	Female	44.167	-0.00517139	0.00220196	0.000575969	0.00301965	0.0164851	0.00372679	-0.00349931	0.00927619	0.00341255	-0.00177673
3.11475	0	0.845411	Female	59.499	-0.00564556	0.00522302	0.00566702	0.0166694	-0.00330754	-0.00709982	-0.0039976	0.00182526	-2.37e-05	-0.00214331
24	0	0.996215	Female	27.2991	-0.00548402	0.00124822	0.00248003	0.00476953	-0.00184936	-0.00916864	-0.00322629	0.00602287	0.0121718	0.000695793
1.08197	0	-0.625649	Female	42.4339	-0.0054323	0.00519261	-0.000292137	0.00309945	-0.000661114	0.00302133	0.00160427	-0.00408045	-0.00166419	0.00660929
24	0	1.34361	Male	65.1116	-0.0054406	0.00508283	-0.00272746	0.0155095	-0.00993033	-0.00479979	-0.00203889	0.00424641	-0.00281455	-0.0021148
0.459016	0	-1.68152	Female	52.5394	-0.00554615	-0.00133204	0.00105071	0.017041	-0.00724878	-0.00882631	4.53e-06	0.00522927	0.00575818	0.00320167
10.7869	0	0.59261	Male	53.8727	-0.00549827	0.00527016	0.00834152	0.0163347	-0.00539506	-0.0153802	0.00213854	-0.000228465	-0.0051458	-0.000541267
7.60656	0	0.0726404	Female	69.807	-0.00491871	0.00228191	-0.00125142	-0.0236241	-0.0224842	-0.00299293	-0.00616312	0.00668226	0.00545428	0.00398042
17.4754	0	2.246	Male	58.5325	-0.00558965	0.00290719	-0.00562109	0.00500992	0.000147283	0.0122124	0.00161053	-0.00654634	-0.0114988	0.00435538
14.459	0	1.76037	Male	28.9966	-0.00538935	0.00495593	0.00129326	0.00441059	-0.00742346	-0.00369492	-0.000114238	0.00129497	0.000344817	-0.00143881
24	0	-0.965311	Female	30.0041	-0.00556799	0.00243176	-0.00174612	0.0140097	-0.00703306	-0.00338325	0.000488459	-0.00277651	-0.00541474	-0.00060733
2.32787	0	-0.770851	Male	79.4579	-0.00560371	0.00554942	0.00416868	0.0112325	0.00116681	-0.00720966	-0.00110642	-0.00112635	-4.75e-05	-0.000207273
24	0	0.18971	Female	49.9904	-0.00534557	0.00509248	0.00728274	-0.00107174	0.00105831	0.00186035	0.0020325	-0.00320134	-0.00259358	-0.00641774
24	0	0.989165	Female	48.3915	-0.00556144	0.00170618	0.00218193	0.00129191	0.00222944	0.0106933	-0.000548764	-0.00519903	-0.00355925	0.000789664
14.459	0	0.949426	Male	51.2745	-0.00572124	0.00388189	0.00171374	0.0130821	-0.00450816	0.00178949	-0.00281576	0.00155451	-2.69e-05	-0.00166044
24	0	-0.025799	Female	21.8125	-0.00559001	0.00474186	0.00205875	-0.0365235	-0.0141493	0.0016015	-0.00272116	-0.00207498	-0.00035042	0.00166543
6	0	0.549142	Female	26.7433	-0.00514537	0.0043372	0.0126045	-0.0211058	-0.0224143	-0.0109242	-0.0036165	0.00674046	0.00181154	0.000733296
24	0	-0.227335	Female	65.5003	-0.00466117	0.00338507	-0.00585084	-0.00983184	0.018826	0.00619583	0.00388415	-8.12e-05	0.0123193	-0.00204268
0.360656	0	1.39993	Male	65.191	-0.00527226	0.00296323	-0.00160619	0.0137966	-0.00157107	-0.00190481	0.00141688	0.00894654	-0.00020685	0.00105859
24	0	-0.499965	Female	72.282	-0.00549883	0.00234164	0.00301017	0.0158774	-0.00379001	-0.00812423	0.00174775	-0.00255849	-0.00160241	-0.00044023
6.45902	0	0.0268519	Female	59.4004	-0.00522717	0.00549345	0.00578762	-0.00199219	-0.00257704	0.0042022	-0.00204025	-0.000417978	-0.00110874	0.00630423
24	0	0.330153	Female	58.7132	-0.00522707	0.00257684	0.00108704	0.00485294	0.011658	-0.00663876	-0.00120244	0.0116755	0.000290002	-0.00288678
23.9016	0	0.173609	Male	32.5969	-0.00561182	0.00418927	0.002898	-0.000394054	0.012235	-0.000304301	-0.00180642	0.00119364	0.0133587	0.00348516
19.8033	0	-0.398977	Female	39.5702	-0.00533499	0.00303142	0.00129005	0.00859819	0.0103723	-0.000221012	-0.00325894	0.00645154	0.00948536	0.00489517
5.86885	0	-0.216145	Female	53.8179	-0.00546437	0.00597492	0.00632115	0.00407685	0.0120612	0.000251913	-0.00305731	0.00725449	0.0105174	-0.00012576
17.541	0	-0.648273	Female	56.5092	-0.00508005	0.00208156	0.000592753	-0.00319849	0.0170042	-0.0063388	-0.00301	0.00768018	0.0116191	-0.00939835
24	0	-0.21276	Female	23.5209	-0.00367295	-0.0326332	0.0146279	-0.00702637	-0.000229278	0.0247117	0.00107217	-0.000137324	0.00084158	-0.00685034
14.9508	0	0.116335	Male	35.5647	-0.00538495	-0.00201618	0.00235813	0.00297498	0.0164324	-0.00264879	-0.00287688	0.00943946	0.00867469	0.000352671
23.6721	0	2.56288	Female	34.7351	-0.0054865	0.00367437	0.00441707	-0.0072807	0.0217236	0.004774	0.00368373	0.00395855	0.0071613	-0.00116131
24	0	-3.2321	Male	41.796	-0.00555886	0.0062707	0.000571684	-0.0207704	-0.0226989	-0.0136564	-0.00069181	0.00337245	0.00685762	-0.00174064
14.623	1	-0.573306	Male	34.9405	-0.00511832	0.0023274	0.000972366	0.00700311	0.00379521	-0.000962814	0.0022157	0.000490629	-0.00275193	-0.000563007
5.80328	0	-0.81749	Male	54.3573	-0.0057351	0.00451777	0.00435986	0.0119208	-0.0100214	-0.00763656	0.00277258	0.00491317	0.00399148	-0.00236393
0.819672	0	0.753664	Male	53.2923	-0.00553353	0.00533418	0.00357143	-0.0130292	0.0124729	0.0110419	0.00196947	-0.0103814	-0.0104005	0.00310636
24	0	-0.15914	Female	62.3107	-0.00554838	0.00424118	0.00408004	-0.00697626	0.00806477	0.0022043	0.00270473	-0.0081025	-0.00479667	-0.000976652
24	0	-1.0426	Female	44.9008	-0.0055505	0.00462388	0.00166925	0.00280491	0.00574223	0.0067499	0.000848647	-0.00273736	-0.0027374	-0.00372361
5.67213	0	-0.833766	Male	57.7331	-0.0055659	0.00374996	0.00550568	0.0170855	-0.00497381	0.000488846	-0.000353744	-6.44e-05	0.00195135	-0.000472156
0.393443	0	1.8315	Male	68.4682	-0.00478555	0.00431182	-3.11e-05	-0.0023373	0.0132306	0.00666711	0.00646157	0.00907264	0.0066615	0.00836111
1.77049	0	-0.509483	Female	40.2957	-0.00560662	0.00095665	8.82e-05	0.00510385	0.00592329	0.00909046	0.00362831	-0.00732864	-0.0135399	0.00262339
24	0	0.521136	Female	35.5291	-0.00557464	0.00749228	0.00579115	-0.00856008	0.0189393	0.00656802	0.00248389	-0.00277142	0.00206889	0.000275187
11.9016	0	0.528357	Male	29.5934	-0.00561703	0.00530781	0.0032802	0.0188732	-0.0100944	-0.00534524	-0.0039951	0.00306037	-0.00385963	0.00177837
24	0	-0.417945	Female	53.9055	-0.00480034	0.00195732	-0.00560246	0.00656216	0.00784442	0.000515226	0.000432893	-0.000189758	0.0098643	0.00246339
24	0	0.55257	Female	41.2731	-0.00538141	0.0051035	0.00562148	0.00165605	0.0118193	-0.00104593	-0.00129402	0.00962056	0.00610851	-0.000165507
5.27869	0	0.0562142	Female	74.6557	-0.00572415	0.00502454	0.00250301	0.0153197	-0.0125974	-0.00730304	-0.00340926	0.0116725	0.0048302	-0.000642769
12.5574	0	0.429438	Female	41.6044	-0.00518974	0.000942567	-0.00520646	0.00223445	0.00341469	0.0022465	0.00232221	-0.00843556	-0.00871438	0.00558396
0.819672	0	1.01271	Male	50.6119	-0.00515411	0.00471249	0.00294388	-0.0231415	-0.0209935	-0.00714172	-0.00332407	0.00142761	0.00957192	-0.00489644
19.4426	0	-0.339239	Female	73.9795	-0.00524354	0.00698835	0.000397965	0.0022297	-0.00258903	0.0026516	0.00326932	-0.00804568	-0.00854021	-0.0114689
24	0	-0.0317382	Female	76.0465	-0.00489216	0.00457077	0.00569759	0.0208028	-0.00682452	-0.00383891	0.00257816	-0.00600185	0.0054959	0.0119623
0.95082	0	0.851183	Male	37.6893	-0.00388922	-0.00771738	-0.0234065	0.00715263	-0.00105788	-0.00134946	-0.0021788	0.00202174	-0.00292003	0.00224015
24	0	-0.0910204	Male	35.8385	-0.0053672	0.00407629	0.0075699	0.00786322	0.00580434	-0.00504821	-0.000863843	-0.00274574	0.00143954	-0.00235643
24	0	-0.753918	Female	71.0773	-0.00518928	0.00539103	0.00450614	0.0162926	-0.00661156	-0.00662265	-0.00525873	-0.00129666	-0.00238906	-0.00169828
24	0	-0.724374	Female	57.9849	-0.00532596	0.00495289	0.00504092	0.00216286	0.00236682	0.00220285	0.0028596	0.00269666	-0.00291211	-0.000910253
24	0	0.499911	Female	30.3929	-0.0056799	0.00257581	0.00635178	-0.0347575	-0.00547522	-0.00396722	-0.00171702	0.00684742	0.00969887	0.000880821
24	0	-0.0999394	Male	53.5934	-0.00516289	0.00288494	0.00252353	0.00194282	0.0081639	-0.00355163	0.00157938	0.00507437	0.00515401	0.000985277
24	0	-1.05155	Female	53.0815	-0.00535128	0.0036051	-0.000454107	-0.0157482	0.0249727	0.00636562	-0.00203976	0.00196558	0.000262879	0.00514931
24	0	0.229357	Female	31.5838	-0.00547726	0.00340872	0.00178916	-0.0110232	0.013419	0.0135825	0.000663872	-0.0117103	-0.00591074	-0.00330554
0.163934	0	-1.32197	Male	50.7789	-0.0054525	0.00361569	0.00292148	-0.00445096	-0.00375346	0.00300083	0.00111857	-0.00254562	-0.00658201	0.00098646
0.95082	0	0.7069	Female	20.2163	-0.00471361	0.000423972	-0.000595965	0.00694651	-0.0038709	0.00131886	0.00312783	-0.00561122	-0.00305625	-0.00497039
24	0	-0.0566446	Female	21.5031	-0.00518428	0.00257528	0.00215856	-0.0126627	0.0183722	0.0163948	0.00247172	-0.00625133	-0.00922754	-0.00429708
0.42623	0	1.71636	Female	47.447	-0.00488136	0.00287345	0.0049867	0.00637108	0.00515442	0.00422459	0.00191634	-0.00757128	-0.00517993	-0.00405078
0.0327869	0	-1.4845	Female	51.666	-0.00535848	0.00341084	0.00367779	0.000221356	0.0159194	-0.0113084	0.000337018	0.00186716	0.0144193	0.00124342
21.0164	0	1.05794	Female	67.3292	-0.00555804	0.00456052	-0.000251931	0.00147579	0.00695695	0.00854942	0.000158667	-0.00945721	-0.00249374	-0.00198786
0.0327869	0	0.162199	Male	79.9261	-0.00539623	0.00234552	0.00300166	0.00705325	0.00495276	0.00395766	0.0014424	-0.0100853	-0.00423502	0.0046086
0.491803	0	0.511692	Male	34.4285	-0.00523224	0.00394526	0.00600419	-0.00367021	0.0227494	0.00509168	-0.000135404	0.00372043	0.00428977	0.00191786
24	0	-2.3614	Female	32.2847	-0.00549922	0.00308421	0.00115803	0.014819	-0.004286	-0.00292128	0.000109731	-0.00251955	0.00416311	0.00104613
17.0164	0	-0.0416627	Female	56.9199	-0.00524311	0.00166517	-0.00107637	-0.00336627	0.00255367	0.0055856	0.00396682	-0.000859249	-0.00396302	-0.00352705
13.082	0	-0.22463	Male	73.2211	-0.00584183	0.00408948	0.00810029	0.00200259	-0.000266518	0.00487431	-0.000743095	-0.00362744	-0.00347659	0.000142064
24	0	0.0373723	Female	49.9713	-0.00563958	0.00438616	0.00595175	-0.000650751	0.0141667	-0.00345309	0.00212723	3.59e-05	0.00320122	-0.00288009
1.11475	0	-0.8514	Male	37.3306	-0.00562792	0.003529	0.00552446	0.00362275	0.00358898	0.00470293	0.00388927	-0.00714568	-0.00725476	-0.00212745
3.04918	0	0.723606	Female	35.7782	-0.00559049	0.00547136	0.00181512	0.00357834	-0.00294481	-0.000230333	-0.001389	-0.000318773	-0.00368051	-0.00265955
0.196721	0	-0.61162	Female	74.9952	-0.00511461	0.00234689	0.00481138	0.00113267	-0.000331673	0.00126439	-0.00145107	-0.000162128	-0.00219912	0.0032073
14.8525	0	-1.82365	Female	38.7023	-0.00561374	0.00479747	0.0044391	0.0077839	0.000273879	-0.000573027	-0.00240894	0.00141401	0.0024055	0.00161782
10.7213	0	-0.0961088	Female	21.2348	-0.00548814	0.00153148	-0.00257911	0.0116513	-0.00234982	0.000981629	0.00246454	-0.0012905	-0.00487581	0.000190058
24	0	-0.144623	Female	61.4565	-0.00535025	0.0023011	0.00129292	-0.00217946	0.0148959	0.000586146	-0.00256159	0.00627291	0.00461254	0.000256497
24	0	0.85549	Female	23.9781	-0.0055848	0.00313848	0.00342625	-0.00853235	0.0182405	0.00628276	0.000687575	-0.0101153	-0.0142213	-0.00215419
0.754098	0	-0.967875	Female	53.0513	-0.00491553	0.00508404	0.00269847	-0.0096431	0.0194716	0.0160839	0.00267866	-0.0132067	-0.0186835	0.00437888
24	0	-2.19814	Female	53.3361	-0.00571471	0.00433384	0.00146016	0.0119412	-0.00242881	-0.000176898	0.00163257	-0.00198722	-0.00069148	0.00117042
11.2787	0	-0.227371	Male	56.0931	-0.00544515	0.004409	0.00529369	0.0124905	-0.0111534	-0.00127885	-0.0040496	0.00146944	0.00848206	-0.000402674
24	0	-1.07975	Male	49.4593	-0.00570931	0.0046549	0.00197347	-0.0166182	-0.0182918	-0.00744122	-0.00158357	0.0070718	0.000800678	-0.00429053
10.5246	0	0.541652	Female	25.1061	-0.00538309	0.00156431	-0.0027427	-0.00741514	0.0108469	0.00628306	0.000854519	-0.00741922	-0.00466692	-0.00310394
24	0	-0.311841	Male	45.6099	-0.0049565	0.00182474	-0.0065786	-0.0100022	0.0191388	0.0143006	0.000106709	0.000279249	-0.00102874	0.00152538
1.93443	0	-1.5434	Female	59.989	-0.00580128	0.0038541	0.00566596	-0.00218253	0.00407891	0.00561304	-0.0010651	-0.00554914	-0.00721425	-0.00388668
24	0	1.74911	Female	39.6906	-0.00550118	0.00383605	0.00314615	0.00397323	0.00249789	0.00381595	0.00204082	-0.00196528	-0.00459304	-0.00161722
5.08197	0	2.06347	Female	62.8036	-0.0053938	0.00193606	-0.00190212	0.0102644	-0.00475544	-0.0020232	-0.0020403	0.00958365	-0.00272728	0.000208892
1.40984	0	-0.0843835	Female	58.2806	-0.00508874	0.00154608	0.000968732	0.0106682	-0.00602295	-0.00421125	0.000135796	0.00280595	0.00327965	-0.00249655
24	0	-0.837664	Female	20.6708	-0.00526722	0.0020576	0.0016828	0.00101608	0.00629066	0.0115524	0.0030746	-0.00410919	-0.00455681	-0.0058782
10.5902	0	-0.443052	Male	37.911	-0.00552838	0.00119835	-0.00123493	-0.00252011	0.00202653	-0.00122372	-0.00232233	-0.00449959	0.000891077	-0.000420926
24	0	-0.372842	Female	35.0226	-0.00541134	0.00114816	0.0021997	0.00877293	-0.00274768	-0.000404489	0.00112011	0.00232427	-0.00392209	0.00424174
24	0	2.15844	Male	79.8932	-0.00550399	0.00397058	0.00761999	0.00397233	0.00450038	0.00269471	0.00256945	-0.00702131	-0.00898312	0.00286791
5.04918	0	-1.32691	Male	42.7652	-0.00529159	0.002216	0.00135698	-0.00661057	0.0226353	0.00641456	0.00432486	0.00183414	0.00240953	-0.00152348
21.377	0	0.334639	Female	44.2902	-0.00567884	0.00427879	0.00331945	0.00452795	-0.00107764	-0.000231812	0.00241176	0.00111718	0.000787711	-0.000254903
3.31148	0	-1.34295	Female	37.0185	-0.00545023	0.00505728	0.00616233	-0.00699895	0.0209845	0.00302747	0.000807442	0.00375096	0.004461	-0.000552335
13.8033	0	0.807382	Female	55.8631	-0.00556868	0.00286074	0.00458466	0.000426998	0.00426058	0.00732118	0.00261481	-0.00175222	-0.00308754	0.00388945
1.18033	0	-0.394462	Female	39.8576	-0.00547828	0.00450694	0.00267817	0.000668968	0.00810638	0.00808101	0.00125466	-0.0054304	-0.00507188	0.00389336
1.14754	0	0.683485	Female	33.796	-0.00485426	0.00359061	0.00755278	0.0129322	-0.0120051	-0.00934121	-9.52e-05	0.00784328	0.00140451	0.00265217
7.14754	0	-0.213004	Male	63.384	-0.00265557	-0.0278926	-0.102429	0.00550608	-0.0170086	0.0434134	-0.00450007	0.00563103	0.0107926	-0.00249695
24	0	-1.98261	Female	37.6318	-0.00580307	0.00386522	0.00587894	0.00631302	0.00251782	0.000491922	0.00181108	-0.00465277	-0.0148451	0.00536595
24	0	-0.58918	Male	34.3463	-0.00516055	0.000982257	0.000687592	0.00337631	0.00693259	0.00184291	0.00193597	-0.00103957	-0.00662562	0.00151473
0.491803	0	0.162991	Female	41.6235	-0.0055769	0.00480174	0.0040457	0.00729827	-0.00308191	0.00221819	-0.000269145	0.00418251	0.000472094	0.00156661
0.0327869	0	2.31026	Female	58.9103	-0.00538312	0.00238826	0.00213798	0.0177502	-0.00714437	-0.0033009	-0.00189884	-0.00072006	-0.00773103	-0.00136536
24	0	-0.633985	Female	39.5537	-0.00496676	0.00461658	0.00213293	-0.0331079	-0.0240264	-0.00529424	-0.00368442	0.00268313	-0.00406947	-0.00466344
2.85246	0	-0.216443	Female	70.5161	-0.00570004	0.0053791	0.00611474	-0.0352269	-0.0142629	0.00191931	-0.00416877	-0.00434398	-0.00323626	-0.00164085
0.918033	0	0.804296	Female	56.052	-0.00564245	0.00336705	0.000304483	0.0221161	-0.0102118	-0.00983648	0.00322333	0.00359279	-0.00187268	-0.00235366
1.40984	0	-1.04095	Male	21.9521	-0.00529295	0.00559507	0.00459884	-0.00150258	0.0160254	-0.000164116	0.00329011	0.00260776	0.00309751	-0.00025
23.4426	0	0.0442177	Male	43.8549	-0.0054643	0.00259916	0.00361	0.0055703	-0.00379486	-0.00988632	-0.000392099	0.000539195	0.00292857	-0.00272153
0.918033	0	1.87686	Female	60.3395	-0.00539132	0.0041131	0.00861471	0.00904833	-0.00372548	-0.00303412	-0.00365418	-6.66e-05	-0.00289743	-0.000943615
24	0	0.70585	Male	27.0883	-0.00548375	0.00589539	-0.000311551	-0.0240918	-0.0218367	-0.00230245	-0.00241445	0.000483312	-0.00011778	0.000691083
24	0	-1.28856	Female	25.1225	-0.00531543	0.00148993	-0.00720653	-0.0127319	0.0169296	0.00611871	0.000898765	-0.00209487	0.00165384	-0.00169171
15.5738	0	-0.588511	Male	52.3121	-0.00536483	-1.95e-05	0.00372498	-0.00484206	0.0121377	0.00658368	0.00337775	-0.00270564	-0.00462373	0.000167339
24	0	-0.0941337	Male	56.1314	-0.00565915	0.00453531	0.00243085	-0.0190506	0.00253284	0.00890775	0.00227226	-0.00753059	-0.00390391	-0.000373894
1.57377	0	0.557699	Male	38.2752	-0.00524918	0.00169922	0.00141851	4.43e-08	0.00676938	-0.000142267	0.00443796	-0.00470931	-0.00731822	0.000335408
12.4262	0	0.111729	Female	57.5852	-0.00550482	0.0032339	-0.00213212	0.00385191	-0.00457036	0.0048639	0.00101512	-0.000314202	-0.0035483	0.00107646
24	0	-0.791728	Female	62.2204	-0.0051762	-0.00629953	-0.00499915	0.000169391	-0.0018706	-0.00519478	0.00405379	-0.0106056	-0.00365125	0.000986589
15.082	0	0.52953	Female	54.7461	-0.00558477	0.00225815	0.00229812	0.00395483	0.00899328	-0.00234716	-0.00247485	0.00633495	0.00660794	-0.00306235
24	0	-1.13044	Male	71.7098	-0.0056105	0.00565534	0.000443561	-0.00535372	0.0212232	-0.00301887	0.00326387	-0.000419673	0.00797762	-0.00304786
24	0	3.52621	Female	35.8467	-0.00532474	0.00317249	0.00335041	0.00494357	0.00117039	-0.005082	-0.00236037	-0.00120837	-0.00137692	0.000849622
24	0	-0.259614	Female	43.0746	-0.00540965	0.00428717	0.00547873	-0.0234284	-0.0246586	-0.00615507	-0.00658671	0.00326694	0.00301096	-0.00266368
2.16393	0	0.113568	Female	42.6858	-0.00528268	0.00404629	-0.00126163	-0.000837967	0.00896231	-0.00444106	0.000871076	0.00956204	0.00883625	-0.000808845
24	0	1.29901	Female	46.2259	-0.00562346	0.00382165	0.00726039	-0.00166659	0.0142851	0.00255246	-0.00254049	0.00602324	0.00750428	-0.000715747
24	0	-1.10158	Female	28.4983	-0.00304636	-0.0200004	-0.0585977	-0.0324301	-0.015059	0.0113681	-0.00107976	-0.0100908	-0.00480186	-0.000648784
24	0	-0.111202	Female	42.6256	-0.00511148	-0.00439013	-0.0084044	-0.00527767	0.0106562	-0.000782729	-0.000311675	0.00540631	0.00570471	0.00137923
24	0	0.872937	Female	35.1759	-0.00540435	0.00452706	0.00291594	-0.00979481	0.0182769	0.00652532	0.00322613	-0.00663593	-0.0117028	-0.00475105
24	0	0.188853	Female	50.245	-0.00473708	-0.00304919	0.00233838	0.0158018	-0.00995701	0.00149237	0.00150784	0.00212091	-0.00383736	0.00122657
24	0	-0.853147	Female	48.2984	-0.00385468	-0.0159401	-0.0469355	0.00470881	-0.0120458	0.000773134	-0.00154177	-0.000986468	-0.00310312	-0.00274829
4.16393	1	-2.61315	Female	62.037	-0.00568559	0.00259833	0.00719237	0.0173465	-0.00762763	-0.00758233	-0.00207816	0.00209054	-0.000168606	-0.000146167
24	0	1.55324	Male	29.6318	-0.00542259	-0.000800378	-0.00597429	-0.00051094	0.00466341	-0.000478566	-0.00235208	0.00371645	0.000534035	0.00228186
24	0	0.569757	Female	24.0821	-0.00560596	0.00336015	0.00393791	-0.00142043	-0.00317505	0.00467765	0.00221116	-0.00520303	-0.00304643	-0.00361156
24	0	-1.18853	Female	25.6153	-0.00553355	0.00425147	0.00313735	0.0178875	-0.00680361	-0.0119505	0.0036282	0.00180264	-0.000332976	0.000800503
1.67213	0	1.11079	Female	27.4031	-0.00545433	0.00136904	0.000558839	-0.0160192	0.0255098	0.00412852	0.0051083	0.00118204	0.00408905	-2.12e-05
24	0	-0.259263	Female	24.8323	-0.00543139	0.00412463	0.00505955	-0.00697082	0.00895109	0.0154563	0.00177235	-0.0150072	-0.0126992	0.000676269
24	0	0.636354	Female	39.8549	-0.0055724	0.00559594	0.0066677	0.00645617	0.00656504	0.00396763	0.00503071	-0.00491228	-0.00237765	-0.00071947
1.01639	0	-0.502504	Male	26.2067	-0.00348248	-0.0255258	0.0237296	0.0027499	0.00110212	0.00755756	0.00140577	-0.00296101	-7.29e-05	0.00238617
24	0	0.25545	Male	43.551	-0.0057163	0.00230007	0.00235934	-0.000540485	-0.00183393	-0.00589955	-0.00615383	-0.00219209	0.0013604	0.000555029
24	0	-2.23042	Male	21.0459	-0.00544385	0.00246029	0.00224833	-0.00642157	0.0181652	0.0104568	-0.000627144	0.000565375	0.00686503	-0.00105093
24	0	-1.8258	Female	62.8528	-0.00576069	0.00416395	0.000158249	0.000589149	0.0103254	0.000206755	-0.000371223	0.00552093	0.00773805	0.00469303
24	0	-1.4624	Female	60.2902	-0.00537443	-5.08e-05	-0.00231843	-0.0134361	0.0125635	0.00276155	0.00291342	-0.00685329	-0.00965697	-0.00664224
24	0	1.23722	Male	49.347	-0.00514873	0.00384779	-0.0021112	-0.00531805	0.00438728	0.00717415	0.00177597	-0.00349715	-0.00890362	-0.00283496
0.754098	0	0.92076	Female	43.2252	-0.00559955	0.00385495	0.00346283	0.0148824	-0.0117962	-0.00413991	-0.000796885	0.00577283	0.00556812	0.000266695
24	0	1.25507	Female	41.9521	-0.00532348	0.00300188	-0.000998498	0.0170075	-0.00955441	-0.00982789	-0.00029275	0.00532746	0.00667013	-0.00128766
24	0	-0.181892	Male	45.6509	-0.00551835	0.00468172	0.00521015	-0.00523595	0.0128246	0.00171422	-6.24e-05	-0.016072	-0.00883697	0.00369764
9.80328	0	0.299284	Female	25.2512	-0.00580084	0.00512525	0.00257558	-0.0191769	-0.0253841	-0.0137444	-0.00334512	0.00681903	0.00812965	0.00176976
0.95082	0	-0.879334	Female	72.2053	-0.0055473	0.00264154	0.00724055	-0.0020059	0.00502482	0.00893397	-0.000781651	-0.00254743	-0.00237309	0.000891893
8.45902	0	-1.51061	Female	28.0411	-0.00372457	0.00358583	0.00649666	-0.0358468	-0.0195687	0.00208308	-0.00129551	-0.00672219	0.00400784	-0.00571936
24	0	-2.18203	Female	55.7892	-0.00512124	0.00145234	-0.0015252	0.0143484	-0.00477055	-0.00616051	-0.00255846	0.00254062	-0.00415771	0.00476278
6.4918	0	-1.44978	Female	53.7769	-0.00534943	0.0043926	0.00190066	-0.0240614	-0.0222762	-0.0090818	-0.00178835	0.0111348	0.00815042	0.000953944
0.754098	0	-0.35189	Male	22.6721	-0.00557099	0.00512222	0.00121143	0.00175535	0.0117134	-0.00435279	-0.00319767	0.00629749	0.00733294	0.000557542
24	0	-0.16685	Male	62.9158	-0.00566656	0.00390954	0.00385896	-0.00333813	0.00806705	0.00588669	0.00261228	0.000420583	-0.00733623	0.000652541
24	0	0.839142	Male	73.5195	-0.00550488	0.00235402	0.0016533	0.00717318	0.00255133	-0.00329563	0.00116304	0.0014689	-0.00235695	0.00218152
24	0	-0.479716	Male	31.0116	-0.00551946	0.00402039	0.000335674	0.00226016	0.00152574	0.000291491	0.00326038	-0.00341502	-0.00478763	0.000992504
24	0	0.127608	Male	70.3682	-0.00545159	0.00530975	0.00580044	-0.0340939	-0.0189617	-0.0027677	-0.00452953	-0.00368164	0.000195339	-0.000643428
21.8689	0	0.294532	Female	60.5476	-0.00405606	-0.0013655	-0.000174965	0.00372053	-0.00389326	0.00753417	-0.000391896	-0.0036991	-0.00463394	0.00431113
14.5574	0	-1.68683	Female	28.1697	-0.00536754	0.0015797	-1.79e-05	0.00521386	0.0103001	0.000158979	-0.00153096	0.0102587	0.00660151	-0.00245492
5.27869	0	-0.281953	Female	24.6379	-0.0051201	0.00176569	0.00702392	-0.0327481	-0.0184823	0.0074277	-0.00274216	-0.00885899	-0.00113536	-8.63e-05
24	0	-1.29485	Female	41.6591	-0.00537339	0.000860414	-0.00315424	-0.00350159	0.0112691	-0.00700047	-0.00241728	0.00454673	0.0187304	0.000296942
7.67213	0	-1.6531	Male	55.1896	-0.00570518	0.0033445	-0.000482932	0.00569734	0.00986172	0.00335429	-7.58e-05	0.00332332	0.00792604	-0.00309572
0.721311	0	0.596151	Male	62.8994	-0.00539524	0.00407875	0.00320674	0.0067445	0.0181644	-0.00908966	0.00236803	0.00744314	0.0129244	0.00130211
24	0	1.52857	Female	49.7769	-0.00531557	0.00348479	0.000968498	-0.000494809	0.0125641	0.0108349	0.00229705	-0.00967541	-0.00882513	0.00187504
24	0	-0.205423	Female	56.5421	-0.005405	0.0020727	0.00302394	0.00622262	0.00014756	0.00518555	-0.000809452	-0.000393162	-0.00368661	0.000543409
24	0	1.23456	Male	60.4545	-0.00483768	0.00306633	0.00466607	0.0181341	-0.00732843	-0.0013134	-0.00198771	0.00291762	0.0016606	0.010897
1.34426	1	-1.27293	Male	22.7515	-0.00526675	-0.000474331	-0.00637859	0.0122703	-0.00856095	0.000686844	-0.000737649	0.00283629	0.00101597	0.000514813
24	0	0.252885	Female	31.321	-0.00547339	0.00395356	0.00637135	-0.00275077	0.0124525	0.000355848	0.00364635	0.0089482	0.0135965	0.00193593
1.01639	0	0.542198	Female	54.3901	-0.00549595	0.000293336	-0.00173768	0.0175931	-0.00822851	5.49e-05	-0.0013951	0.00422189	-0.000359274	0.00317989
7.57377	0	-0.130373	Female	36.5695	-0.00545182	0.00220713	-0.00256679	-0.00173524	0.0121474	0.000576493	0.000575108	0.00655728	0.00534839	0.00103911
24	0	0.538347	Female	35.2936	-0.00536269	0.00413738	0.00067917	0.0161621	-0.00752525	-0.0028974	-0.000685445	0.00352423	0.00312998	0.00122803
24	0	-0.54034	Male	49.0568	-0.00548259	0.002294	0.00367337	0.00585221	0.000201182	-0.00641407	0.00557502	0.000779095	-0.00331448	0.001866
24	0	0.0539297	Female	52.5476	-0.00563564	0.00512534	0.00570184	-0.0134872	0.0247301	0.0161655	0.00559793	-0.0200152	-0.0127707	-0.00481535
24	0	-1.89394	Male	61.1335	-0.00550218	0.00285169	0.00332104	0.0181421	-0.0073942	-0.00644465	0.000361444	0.00945258	0.00194366	-0.000886737
1.70492	0	0.566679	Female	25.4647	-0.00542319	0.00157844	0.000465964	0.0142085	-0.0116023	-0.00301567	-0.00167208	0.00695336	-0.000811422	0.00248043
24	0	0.15838	Male	74.5161	-0.00307459	-0.0244342	-0.0941686	0.0128247	-0.0186475	0.0427881	-0.00544171	0.0108113	0.0100936	-0.00416982
18.0984	0	-0.10757	Female	57.6153	-0.00502208	0.00516967	0.00321995	-0.0219648	-0.0294449	-0.00410458	-0.00486484	0.00494132	0.00789746	0.00558806
24	0	0.0644045	Female	34.6968	-0.00549884	0.00401319	0.00253502	0.00864149	0.00192415	-0.00653006	0.00316846	0.00234016	-0.0014022	0.0010926
24	0	-0.910618	Female	25.3936	-0.00533825	0.00169952	-0.000379715	-0.0252169	-0.0241286	0.00136858	-0.00451861	0.00138219	0.0027623	-0.00449267
24	0	1.51166	Female	50.1027	-0.00524607	0.00114725	-0.00517594	0.00478468	0.00164969	0.00939173	0.00176911	-0.00948836	-0.01488	0.00432854
0.557377	0	-1.54578	Female	57.3032	-0.0057142	0.00188998	-0.0006133	-0.00338334	0.00608911	-0.00136737	-0.00151826	0.00609185	0.00566327	0.0064903
24	0	1.29161	Female	61.8535	-0.00580565	0.00444903	0.0104588	-0.0531291	-0.0397153	-0.00970266	-0.0036233	0.00816965	0.0173094	-0.0035443
24	0	-0.0872941	Female	62.1437	-0.00544901	0.00238146	0.00414866	0.0108027	-0.00660005	-0.00408507	0.00464395	0.000659288	-0.00473606	-0.00550972
24	0	-0.341984	Female	65.8535	-0.00499428	-0.000771728	-0.011613	0.00952928	-0.00380723	0.00266604	0.00409202	-0.000783488	-0.00897736	-0.00159652
0.0327869	0	-0.300339	Female	61.5058	-0.00573413	0.00377809	0.00288477	0.00288867	0.0125191	-0.00323977	-0.00149909	0.00908037	0.00608343	0.00215694
24	0	-0.166632	Female	28.0684	-0.00548277	0.00403726	0.00161439	0.00622839	-0.00278295	-0.00390256	3.66e-05	0.00113626	-0.000408173	-0.00415478
24	0	1.21641	Female	69.1307	-0.0058548	0.00375917	0.00224385	0.013014	-0.00633472	-0.00148057	0.00281959	0.000932998	0.00264192	1.74e-05
24	0	-0.132174	Female	68.4627	-0.00576052	0.00621282	0.00756907	0.018448	-0.00373297	-0.00408522	0.00204005	0.00296533	0.00271714	-0.00258916
0.262295	0	-0.767136	Female	68.5585	-0.0051133	-0.00531305	-0.00999564	0.00771576	-0.00502995	-0.00274852	0.00110586	0.00157403	-0.00401827	0.00234928
0.52459	0	0.862964	Male	72.8706	-0.00560364	0.00393909	0.00151469	-0.00266719	0.010969	0.00598804	-0.00042829	-0.00691309	-0.00386908	-0.00114399
3.04918	0	0.530669	Female	36.6735	-0.00215629	-0.066797	0.0367224	0.00672973	-0.00814096	0.0355205	-0.00231121	0.00316712	-0.00058275	-0.00177961
0.721311	0	-0.0970614	Female	57.6591	-0.00560279	0.00324794	0.00421728	0.000890971	0.00220275	0.0022136	0.000504558	0.000648026	0.00436799	-0.00455065
23.4426	0	-0.218968	Male	61.9521	-0.00514327	-0.00390011	-0.00353541	-0.00503653	0.00683667	-0.00806285	0.00191272	-0.00594939	-0.00840068	0.00277745
24	0	0.266318	Male	30.987	-0.00548886	0.00274207	0.000525631	0.0234221	-0.0137214	-0.00858173	-0.00278897	0.00471788	-0.00168226	0.00232067
9.21311	0	0.811884	Male	38.0123	-0.00569673	0.00448236	0.00542787	-0.000785158	0.0135928	-0.00129852	-0.00301194	0.00725775	0.0133253	0.00135399
24	0	-0.942078	Female	48.7556	-0.00566101	0.00188841	-0.00163437	0.0112869	-0.0132002	-0.00357215	-0.00502934	0.00303802	-0.00474186	0.00317713
9.80328	0	0.692839	Female	62.6338	-0.00570765	0.00292458	0.00302558	-0.00555177	0.00449948	0.0057187	0.00200131	-0.00681063	-0.00534229	0.0032102
10.8852	0	0.999684	Female	31.2553	-0.005513	0.0029729	-0.000279002	0.00581898	0.00277322	0.00398836	-0.000440451	-0.00663415	-0.011273	0.00311987
3.01639	0	2.06586	Female	56.5558	-0.00462336	-0.0082665	-0.0280198	0.0116044	-0.00471554	0.00331998	-0.00284742	0.00239697	0.00195005	-0.000911207
5.77049	0	-0.2844	Male	37.9439	-0.00496225	0.000134266	-0.00395482	-0.0127429	0.0244291	0.0130389	0.00305067	-0.00243694	0.00298209	-0.000921635
24	0	-1.38033	Female	68.7173	-0.0053507	0.0016243	-0.00134376	0.00959856	-0.0027536	-0.00178895	-0.00208125	0.00136361	-0.00144486	0.00330347
14.5246	1	-1.51571	Female	61.6016	-0.00454747	0.000824537	-0.00298865	-0.00333094	0.00609566	0.00211501	-0.00193725	0.0087387	-0.00450088	0.00188215
24	0	0.00846032	Female	61.8234	-0.00544248	0.00335967	0.00448449	-0.0141378	0.0217447	0.00925613	-0.000549471	0.00144609	-0.000411732	-6.42e-05
5.54098	0	-0.206264	Female	34.3053	-0.00571654	0.00291163	0.00699881	0.0185273	-0.00660904	-0.0115336	-0.00169628	0.00473897	0.000669035	0.00179491
24	0	-1.89632	Male	40.6763	-0.00505385	0.00341808	0.00107022	-6.64e-05	0.00718935	0.00728029	0.00238934	-0.000812462	-0.0083294	0.000589871
1.47541	0	1.15061	Female	29.744	-0.0053202	0.00249223	0.000807543	0.0221478	-0.00930125	-0.00639706	-0.000860183	0.00466992	0.00296648	0.00323275
7.08197	0	-0.550813	Female	50.6475	-0.00550644	0.00223124	0.00270137	0.0131471	-0.00151461	-0.0134718	-0.00289711	0.00243495	0.00213323	0.00385079
24	0	0.792621	Female	57.0376	-0.00535419	0.00087324	-0.00279276	0.0165685	-0.0044329	-0.00645228	0.000571122	-0.00155216	0.000257233	-5.97e-06
4.19672	1	0.172548	Male	63.7043	-0.00517597	0.00263608	0.000899457	-0.030538	-0.0191319	-0.0048567	-0.00195173	0.00794415	0.00405599	-0.00081212
6.29508	0	0.0354803	Female	51.9699	-0.00452683	0.00439708	0.000453317	0.014946	-0.00499355	-0.00727023	0.000554024	0.00125389	0.00955	0.00331527
9.44262	0	-0.726865	Female	47.1239	-0.00549993	0.00336902	0.00422876	0.0135495	-0.00802421	-0.00594793	-0.00303011	-0.00150765	0.00118338	-0.000525269
2.78689	0	0.274902	Male	68.2546	-0.00538923	0.00255023	0.00286059	0.00389578	0.00515206	-0.000991784	-0.00591548	0.00300939	0.00657464	0.00381586
24	0	-1.16858	Female	23.77	-0.0040717	0.00111374	-0.00293852	0.0077553	-0.0113659	-0.00464571	-0.00307898	0.00384325	0.00616759	0.00594191
18	1	-1.16297	Female	28.6571	-0.00521145	0.00154669	0.0043595	-0.0232189	-0.0175053	0.000526484	-0.00253024	-0.00425685	-0.00380561	-0.00234126
4.88525	1	-0.545853	Female	54.9788	-0.00529311	0.00603887	0.00799846	0.0072947	0.00265203	0.0136586	0.00109111	-0.00222902	-0.0156218	-0.000644332
0.196721	0	-0.011847	Male	57.3251	-0.00527496	0.00258218	-0.000565149	0.0153472	-0.00414778	-0.00101238	-0.0018586	0.00298283	0.000896918	0.00294461
24	0	-0.893748	Female	43.6578	-0.00538883	0.000930983	0.000328349	-0.00235109	0.0020411	0.00382266	0.00369654	-0.00287847	-0.00607776	-0.00144213
24	0	-0.738828	Female	60.4873	-0.005714	0.00427123	0.000470008	0.00924745	-0.00715081	0.00336875	-0.00352876	-0.00157181	0.000904941	0.000360596
2.22951	0	-0.44658	Male	21.306	-0.0026546	-0.0260002	-0.100541	0.0147173	-0.0173317	0.0453993	-0.00685012	0.0162248	0.0179788	-0.00371137
1.67213	1	-1.30292	Female	42.5654	-0.00531546	0.00411819	0.00208296	-0.00196953	0.0125033	0.0145883	0.0018526	-0.012753	-0.0114829	1.41e-05
3.93443	0	-0.855098	Female	52.7036	-0.00486696	0.00233686	0.00176992	0.0158484	-0.00812788	-0.00329557	-0.00190574	0.00532056	-0.002821	0.00358504
14.3934	0	0.748031	Female	69.5852	-0.00570622	0.00714084	0.00717682	-0.0203852	-0.0272395	-0.00755678	-0.00627443	0.00499195	0.00246484	0.00339025
4.81967	0	2.32315	Female	21.6482	-0.00267761	-0.00907273	0.00618801	0.000428483	-0.000179165	0.0112237	-0.000919351	-0.00741483	0.00340447	0.00548342
24	0	-0.0657647	Female	63.2115	-0.00334037	-0.0194507	-0.0544336	0.00129199	-0.00453506	0.00115214	-0.00245024	0.000962959	-0.00311229	-0.00185871
24	0	0.234607	Male	75.217	-0.00525216	0.00304615	-0.000417193	-0.0015901	0.0151977	0.00148949	-0.000306506	0.0073549	0.00925935	-0.00127515
24	0	0.00838786	Male	46.653	-0.00547192	0.00223337	0.000500624	-0.0106563	0.0290815	0.000898049	0.00408044	0.0134513	0.0192228	0.00122265
24	0	0.0376581	Female	53.9493	-0.00490867	0.00612029	0.00187331	-0.0191449	-0.0286585	-0.00483349	-0.0050005	-0.00401676	0.00713921	-0.00645995
1.54098	0	-0.165651	Female	57.525	-0.00540412	0.0036755	-0.000267193	0.00563356	-0.00436901	-0.00429279	0.00299384	-0.000114183	-0.00148937	0.00167646
7.77049	0	-0.554518	Female	50.5763	-0.00398918	-0.0139957	-0.0463949	-0.0168944	0.00750925	0.0212423	-0.00354266	-0.00525516	-0.00604101	0.00277721
1.31148	0	-1.54479	Female	73.3361	-0.00561076	0.00650425	0.00199749	0.00357552	-0.00775599	0.00055226	0.000998499	0.00349235	-0.0062716	0.00274364
24	0	0.763166	Male	53.6099	-0.00564308	0.00460638	0.0049995	0.017679	-0.00649063	-0.00474041	-0.00387401	0.00389625	0.00182231	0.00167955
1.11475	0	-0.958345	Male	55.9945	-0.00583084	0.00384837	0.00716924	0.00326605	0.000953164	-0.00277441	0.000490536	-0.000413362	0.0012337	0.00135679
23.8689	0	-0.345531	Male	57.0595	-0.00523377	0.00506738	0.00252419	0.00663718	-0.000211662	-0.00348703	-0.00107676	-0.00757511	-0.00257413	-0.00070785
2.55738	0	0.362532	Female	43.6331	-0.00450768	-0.00746109	-0.0266932	0.0083627	-0.00598314	-0.00268328	-0.00497269	0.00492247	0.000576767	0.00116348
0.163934	0	-0.957584	Female	32.271	-0.00571184	0.00573847	0.00152465	0.0166809	-0.00309879	-0.00737326	0.00305277	0.00277735	0.00463577	-0.000372026
2.62295	0	0.00861093	Female	52.1697	-0.00547578	0.00421563	-0.00110444	0.0136492	-0.014422	-0.00733245	-0.001903	0.00308639	0.00395793	0.00373283
21.7049	0	0.43044	Male	50.5051	-0.00537078	0.00270221	-0.00319916	-0.00187024	-0.00198904	0.00106555	0.000370464	-0.00168722	-0.006931	-0.0024707
24	0	-1.36724	Male	72.6078	-0.0054462	0.00267223	-0.00247677	0.0178189	-0.00617441	-0.00192067	-0.00441691	0.0030759	-0.00119483	0.00618794
7.21311	1	0.104736	Female	26.6995	-0.00516278	0.00345694	0.00452828	0.0184968	-0.0101075	-0.00980069	-0.00436284	0.00934681	0.00105143	0.00531532
7.01639	0	0.00759081	Female	68.8022	-0.0053968	0.00373833	0.00561797	0.00667467	0.00580237	0.000318773	0.00458584	-0.00333792	-0.00710217	-0.00343049
16.3607	0	-0.418563	Female	30.8966	-0.00457412	0.00206698	-0.00604065	-0.00292827	0.0160123	0.00296994	-0.00422538	0.0174164	0.00793279	-0.00173978
24	0	-0.466578	Male	79.5592	-0.0056127	0.00425243	0.00186082	0.0148114	-0.00654606	-0.0053744	0.000942018	0.00393333	-0.00577823	0.000159095
24	0	-0.295997	Female	61.3826	-0.00569262	0.00454038	0.00127272	0.00278347	0.00379253	-0.000970111	0.00161125	-0.00389158	-0.00624308	-0.000137698
24	0	-0.202312	Female	22.0999	-0.00539163	0.00449257	0.00698733	-0.00337173	0.00638278	0.00932819	0.00466716	-0.0116967	-0.0123837	-0.00318945
24	0	-1.4098	Female	31.3676	-0.00518415	0.00362603	0.00186867	-0.00796284	0.0182782	-0.00831683	4e-05	-0.00364372	0.000491858	-0.00664074
24	0	-0.770994	Female	29.8316	-0.00486323	-0.00105332	-0.00382411	-0.00234638	0.00393069	0.00743732	0.00447802	-0.00508181	-0.00498474	0.00290925
0.983607	0	-0.118212	Male	45.5332	-0.00555353	0.00557576	-0.00049915	0.00480348	0.0124373	-0.00203843	0.000258829	0.00996793	0.00547579	-0.00165074
24	0	-0.750531	Female	36.553	-0.00545072	0.00183935	-0.00270424	-0.00415808	0.00419927	-0.000734149	0.00279007	-0.00716221	-0.00960701	-0.000549221
3.2459	0	0.24807	Male	60.9856	-0.00558649	0.00142637	-0.0029047	0.0047774	-0.000598502	0.00788794	0.000805608	-0.00740526	-0.00954902	0.0021032
3.27869	0	1.20938	Male	58.0342	-0.00548797	0.00329092	0.00554351	-0.000658556	0.00893208	0.00105732	0.000923201	-0.00513874	-0.00739765	0.00114338
0.655738	0	-1.63401	Male	38.8036	-0.00556769	0.00395118	0.00294312	0.0149463	-0.00400769	-0.00934346	-0.00251537	0.00221838	-0.000448567	-0.0044063
0.0327869	0	-0.485885	Female	51.1841	-0.00556849	0.004775	0.000374871	0.00817658	-0.00610279	-0.00378576	-0.000648617	-0.00175959	0.00066246	0.00155373
4.32787	0	-0.911805	Female	55.4168	-0.00567858	0.00566792	0.00303304	-0.00391342	0.030818	-0.00166038	1.14e-07	0.0127962	0.0190713	-0.00211494
3.21311	0	0.224976	Female	39.1376	-0.00484821	0.00447009	0.00418547	-0.0126878	0.0225691	0.00733406	0.00902828	-0.00158868	-0.00633436	-0.000587889
9.31148	0	-0.863354	Female	37.7687	-0.00541376	0.00496171	0.0034893	0.0184183	-0.0123684	-0.0104583	-0.00188228	0.0072416	-0.00108016	0.00378215
20.3934	0	-0.00381459	Female	36.1588	-0.00578158	0.00427031	0.00381167	0.00151887	0.00652617	0.00284013	0.00373807	-0.00672818	-0.00225928	-0.00142775
24	0	0.297527	Female	37.7906	-0.00573934	0.00475865	-0.000697401	0.0168972	-0.0102261	-0.00411136	-5.56e-05	0.00434848	-0.000559558	0.00303174
0.491803	0	0.525817	Female	34.9295	-0.00568369	0.00424259	0.00450614	0.0122016	-0.00743451	-0.00254071	-0.00154261	0.00261822	0.000914968	-0.000901351
24	0	0.550396	Female	50.2505	-0.00555558	0.0025527	0.00781827	0.00113585	0.00910398	-0.00601511	-0.00103253	0.00898209	0.00735724	0.00319347
24	0	-0.713642	Female	53.1198	-0.00555854	0.00487322	0.00303919	0.0104197	-0.0141114	-0.0042509	-0.000768163	0.00556286	-0.00474286	-0.00304019
24	0	-1.27147	Male	36.0274	-0.00522586	0.00292512	0.00296464	-0.0303807	-0.0207168	0.00200067	-0.00274517	-0.000158118	0.00290512	-0.000782131
24	0	1.93659	Female	53.1554	-0.00559016	0.00333101	-0.00111468	0.011657	-0.00708654	-0.00673835	0.00195036	0.00358594	0.00196844	0.000914873
4.4918	0	-1.06117	Female	35.5784	-0.00538022	0.00422412	0.00256213	-0.0103891	0.00766242	0.00910177	1.2e-06	-0.00808676	-0.00355371	-0.00286501
1.01639	0	-1.16178	Female	67.6769	-0.00578357	0.00728262	0.00580259	-0.0265087	-0.0255554	-0.0098671	-0.00218227	0.00126926	0.0063654	8.56e-05
0.0655738	0	0.164436	Female	50.9925	-0.00534559	0.00595336	0.00424846	-0.0080671	0.0225838	0.00720351	-4.92e-05	0.00343399	0.00263422	-0.00327805
0.655738	0	-0.851606	Male	34.7461	-0.00487465	0.00173483	0.00262792	-0.000676549	0.0140465	0.00248358	0.00159231	0.00424399	0.00359074	0.00217952
17.4754	0	-0.664009	Female	50.8446	-0.00536416	0.0010157	0.000506286	0.0196772	-0.00894013	-0.00578192	-0.00067794	0.00692875	0.00397591	-0.00104714
14.8852	0	-0.817022	Male	50.7762	-0.0054635	0.00204304	0.00101062	-0.00938885	0.0121959	0.0102255	0.00437476	-0.00742782	-0.0113172	-0.00100657
1.11475	0	1.01847	Female	59.0828	-0.00561507	0.00422819	0.00575024	0.00046784	0.00712977	0.00367691	0.000224757	-0.00871382	-0.0100905	-0.0021125
24	0	-0.192799	Female	38.5955	-0.00548421	0.000982914	0.004143	0.0132839	-0.00600278	-0.0015742	-0.00219884	0.00434772	0.00804387	0.000552423
1.14754	0	-0.121198	Female	30.9432	-0.00256788	-0.037866	-0.00154094	-0.00263719	0.00668938	-0.0286876	0.0076254	-0.00619259	-0.0106543	0.00312602
15.9344	0	0.263812	Male	67.0719	-0.00534217	0.00228363	-0.00307323	0.0031076	0.0112694	-0.000574886	-0.00240567	0.00470522	0.00879957	-0.00314499
24	0	0.679707	Female	20.3806	-0.00565335	0.00210974	0.00599671	-0.0124003	0.0221446	0.00714081	0.00469695	-0.0026619	0.00461997	-0.000594108
24	0	0.260071	Male	61.8563	-0.00563235	0.00112259	0.000900792	0.00583936	-0.00179855	0.0106682	-0.00132791	-0.00761837	-0.00395	0.00202932
1.31148	0	-0.675191	Male	79.9206	-0.00482016	-0.0121376	-0.0211891	-0.01228	0.0158228	-0.00799167	0.00120934	0.00592945	0.00732395	-0.00074623
24	0	-0.134337	Male	57.0431	-0.00575124	0.00654561	0.0102421	-0.0011104	0.00360931	0.00485489	0.00252174	-0.00332578	-0.0032026	-0.00577801
11.4426	0	0.879923	Female	61.7577	-0.00561413	0.00374761	0.00756591	0.000189908	0.0041123	-0.00287376	0.000903983	-0.00680565	-0.00635215	0.00108335
8.7541	0	0.709497	Female	54.9213	-0.00569281	0.00343868	0.00293148	0.0231207	-0.00526523	-0.00792196	-0.00708179	0.010723	1.06e-05	0.00468279
24	0	1.4562	Female	25.3279	-0.00540698	0.00271201	0.00363711	0.00550272	-0.00951523	-0.0061088	-0.00336699	0.00357411	0.00155678	-0.00110964
8.19672	0	-0.936155	Female	56.9008	-0.00555891	0.0028424	0.00252539	0.00240731	0.00275916	0.00253853	-0.0017358	0.00154254	-0.000847494	-0.0036096
24	0	0.0941038	Female	53.0376	-0.00253361	-0.0290323	-0.103326	-0.0028338	-0.000285886	0.0390214	-0.00547729	0.0140658	0.0150574	-0.00285294
2.09836	0	-1.89317	Male	56.7283	-0.00563416	0.00517431	0.00689562	0.00280931	0.0063629	0.00298373	0.00642328	0.00125944	-0.00117579	-0.00179215
0.918033	0	-0.182697	Female	54.3463	-0.00554686	0.00257457	0.00281169	0.00540379	-0.00068633	-0.00916536	0.00341444	-0.0010495	0.000884405	-0.000365605
1.44262	0	-0.501962	Male	36.4381	-0.00546089	0.0046966	-0.00232851	0.00487736	-0.00414899	-0.00438241	0.0003424	-0.00393595	-0.00268979	-0.00145337
24	0	1.99469	Female	26.1766	-0.00553213	0.00430029	0.00508007	-0.0586654	-0.0415916	-0.00582183	-0.00674885	0.00856294	0.0109456	-0.00608214
24	0	0.0492597	Female	35.1294	-0.00551748	0.00298687	0.00271072	-0.000364449	0.00538037	0.00415329	-0.00145553	-0.00412522	-0.00406142	-0.00556011
22.2951	0	-0.667374	Female	61.0513	-0.00562599	0.00442288	0.00303406	0.0181249	-0.00759249	-0.00574754	-0.000754394	0.00373317	0.00146005	-0.00503791
24	0	-0.529454	Female	27.9918	-0.00548317	0.00487293	0.00820168	-0.0379804	-0.0214937	0.00300347	-0.000891821	0.00164144	0.00176502	-0.00563939
19.541	0	-1.05024	Male	29.9548	-0.00525718	0.00080763	0.00066544	0.00577902	0.000788326	0.00555113	0.00244151	-0.0059973	-0.0125426	0.00306402
24	0	-0.0934555	Female	39.0363	-0.00574316	0.00451325	0.00919709	-0.00794585	0.015571	0.00788945	-0.000165606	0.00506512	0.00451863	0.0035198
5.01639	0	-1.6764	Female	39.9945	-0.00536865	0.003432	-0.00334228	-0.0148868	0.00128495	0.0015328	0.00314583	-0.00687131	-0.00403603	0.00139702
15.377	0	0.0921653	Male	20.9692	-0.00543873	0.00163963	-0.000547368	0.0102957	-0.00633899	-0.00687497	0.00122077	-6.55e-05	0.000926355	-0.000888295
0.262295	0	-0.754117	Male	23.0253	-0.00556103	0.00377566	-0.000344838	0.00268104	0.00382905	0.0101863	0.00219941	-0.00157352	-0.00317947	0.00329601
24	0	-1.03293	Male	69.1745	-0.00548745	0.00281644	0.0056358	0.00640165	0.00203916	-0.00159244	-0.00165503	-0.005838	-0.00206443	0.000134394
24	0	0.564538	Female	29.7248	-0.00535116	0.00174043	-0.00148014	0.00410471	4.49e-05	-0.00326204	0.00078244	-0.0028006	-0.0059027	0.00507853
24	0	0.335054	Female	43.9699	-0.00537305	0.000699013	0.00489697	-0.00132612	0.0066391	0.00125857	0.00737589	-0.0116566	-0.00686132	-0.00172126
7.90164	0	2.07649	Female	48.3587	-0.00540467	0.00242388	0.00521154	-0.00522117	0.0141989	-0.000128338	0.00347401	0.00328703	0.00360658	-0.0040127
0.0327869	0	1.59673	Male	72.4764	-0.00560495	0.00284636	0.00171396	0.000437935	0.00379489	-0.00142386	-0.0049043	0.00319308	-0.00487792	0.00185102
24	0	-0.0737825	Female	36.3094	-0.00547842	0.00106416	-0.000998832	0.0187229	-0.0102155	-0.00245756	0.00123528	-0.00140516	-0.00172436	-0.00243491
0.754098	0	-0.656444	Female	52.0192	-0.00562202	0.00331983	-0.00173928	0.00107129	0.00241681	0.00273519	0.00229621	-0.00249026	-0.00398819	-0.00267352
0.52459	0	0.14532	Female	46.5106	-0.00551772	0.00446064	0.00407593	0.0040553	-0.00423902	0.00436137	0.000511382	-0.000313308	-0.0045245	-0.00128951
2.78689	0	0.995067	Male	52.2026	-0.00467361	0.00591155	0.00748206	-0.0595619	-0.039251	-0.0108448	-0.00411591	0.0069114	0.0146706	-0.00347469
24	0	1.1829	Female	32.9856	-0.00571577	0.00326946	0.00176838	-0.00874195	0.0176641	-0.000876678	0.00293041	0.00633896	0.0145264	0.000123486
17.1475	0	0.927566	Female	71.0664	-0.00569949	0.00217719	0.00398356	-0.00119921	0.0192471	-0.00554928	-0.00123123	0.00455499	0.00747423	-0.00109268
24	0	0.436668	Female	25.1773	-0.00515244	0.00195925	0.00329762	-0.015164	0.0174648	0.0121317	0.0095439	-0.00922956	-0.00544751	0.000221811
0.786885	0	0.401	Female	41.8125	-0.00561615	0.00301394	0.00680291	-0.0145631	0.0294648	0.0089898	0.00327008	-0.006692	0.00425288	-0.000982594
0.95082	0	-1.0275	Male	74.7817	-0.00562445	0.00376384	0.00139389	0.00832675	-0.000182773	-0.00438843	-0.0020536	-0.00144658	-0.00450244	0.00255987
8.29508	0	0.178203	Male	45.0048	-0.00530473	-0.0032426	-0.00546227	0.0142944	-0.00935842	-0.00849885	-0.000708805	-0.00144407	-0.00256315	-0.000442235
24	0	0.914296	Female	49.6427	-0.00553455	0.00398052	0.00357062	0.00440158	0.00894945	-0.00594708	-9.28e-05	0.00592817	0.00984665	0.00371031
21.082	0	-0.674704	Male	68.271	-0.0053577	0.00295168	0.00486318	0.00671619	0.00651533	-0.00635558	0.000838497	-0.00293329	0.00439914	0.00564359
24	0	-1.25514	Female	77.8015	-0.00556602	0.00482985	0.00279053	-0.0285126	-0.00517864	0.0053659	-0.00257424	-0.00567295	-0.000424711	-0.000802996
7.80328	0	-0.225558	Male	70.694	-0.0054068	0.003376	0.000724996	-0.00428484	0.0182101	0.00460355	0.000159527	0.0053607	0.00921064	-0.00311797
24	0	1.00191	Female	29.7413	-0.00546624	0.00272839	-0.001001	0.00572661	0.00977103	-0.00571286	0.00148701	0.00712948	0.0105503	-0.000228117
24	0	-1.162	Female	65.5989	-0.00519244	0.00411014	0.00683291	-0.0379244	-0.013533	0.00578802	-0.00307834	6.54e-05	-0.00357858	-0.00446056
1.57377	0	0.813789	Female	41.9247	-0.0051935	0.000634632	-0.000282501	0.0173361	-0.00992815	0.00158578	-0.00270379	0.00661177	0.00603392	0.00189731
4.03279	0	-1.12749	Female	54.2533	-0.0052697	0.00435166	0.00607592	-0.00400362	0.0147965	0.0030182	0.0017681	-0.00365539	-0.00167389	0.000546484
24	0	0.188453	Female	22.8008	-0.00528032	0.000905106	-0.00453458	0.007055	-0.00259815	-0.00255104	0.00209075	-0.00104899	-0.00246054	0.00122187
0.0327869	0	1.34986	Female	63.5072	-0.00551454	0.00294788	0.00291013	0.00544577	-0.000145878	-0.0011188	0.00251959	-0.00192642	-0.00411377	6.9e-06
1.83607	0	-0.0447622	Male	55.7536	-0.00506254	-0.00168329	-0.00819669	-0.0367731	-0.0160627	0.00427305	-0.00373865	0.00140671	0.00177122	-0.000218193
24	0	0.227961	Female	45.3196	-0.00213554	-0.00322273	-0.00100056	0.0208143	-0.00865779	-0.00733391	-0.000352753	0.00390076	-0.000999002	-0.00773636
24	0	-0.362173	Male	33.3388	-0.00383589	-0.0120277	-0.0478324	-0.00740292	0.000144146	0.0354316	-0.00124475	-0.00741204	-0.00421607	-0.00050042
2.45902	0	1.20601	Female	59.321	-0.00234692	-0.036143	-0.0777018	-0.00492371	0.00508021	-0.0204705	0.00270635	-0.00695274	-0.0091517	-0.000842999
24	0	-0.472168	Male	48.6872	-0.0056244	0.0036868	0.00118396	0.0192683	-0.0129776	-0.00360705	-0.00273021	-0.000422406	0.000836062	9.11e-05
24	0	-1.58411	Female	43.8741	-0.00494951	0.00487677	0.000647858	0.014621	-0.000937076	-0.000307386	0.00228975	0.00391654	-0.000754717	0.00185223
9.70492	0	-1.64926	Female	52.6899	-0.00564283	0.0044867	0.00327216	0.0133104	-0.00514494	-0.00734174	0.00112468	-0.00231202	-0.00262539	0.00194742
24	0	-2.7659	Female	62.5407	-0.00502287	0.00379368	-0.00133909	0.00552606	0.00981101	0.0010889	-0.00446841	0.00611754	0.0105616	-0.00613555
24	0	-0.553275	Female	71.5975	-0.00544985	0.0035021	0.00893892	0.0190851	-0.00963452	-0.00854672	0.00221587	0.00134377	0.00207441	-0.000186103
18.6885	0	1.17499	Female	35.9206	-0.00549436	0.00283838	0.00357655	0.0040454	-0.00132588	0.00106591	0.00212059	-0.000520801	-0.000689183	-0.000769857
1.18033	0	0.711215	Female	60.9856	-0.00572229	0.00330629	0.000479981	0.0193589	-0.0139322	-0.00789359	0.000746481	-0.000300976	-0.0032929	0.00511791
21.4098	0	1.10431	Male	44.0055	-0.00558914	0.00175866	0.00346894	0.0131757	-0.00247533	-0.0110511	-0.000971537	0.00426727	0.00127755	0.00111826
24	0	0.34747	Female	55.7563	-0.00557359	0.00193629	0.00251432	0.0113822	0.000940486	-0.00371753	0.000369214	0.0047804	3.84e-05	-5.76e-05
24	0	-0.830039	Female	49.6372	-0.00546149	0.00218978	0.00158868	6.71e-05	0.00367426	0.00257877	-0.00038073	0.000572896	-0.00114613	0.00168301
0.131148	0	2.19326	Male	52.7502	-0.00525761	0.00113387	-0.00334903	-0.00684742	0.0116937	0.0105633	0.00555179	-0.0104074	-0.00847923	-0.00224271
24	0	1.31859	Male	65.2293	-0.00562335	0.0025457	0.000326289	-0.00619184	0.0107105	0.0155121	0.00273757	-0.0125645	-0.00985856	0.00125639
0.0327869	0	0.325512	Male	72.1232	-0.00557562	0.00360741	0.00359904	-0.00682308	0.0172667	0.00383027	-0.00163666	0.00428952	0.0102005	0.00191711
24	0	-0.115251	Female	53.4511	-0.00427559	-0.00828598	-0.0275818	-0.0124444	0.019332	0.0104819	-0.000310685	0.00201416	0.00767926	-0.00138157
19.0164	0	0.149989	Female	47.2909	-0.00492202	0.00439991	0.00387952	0.00394345	0.00509026	0.00197106	0.000355199	-0.00616979	-0.00893708	-0.00155256
24	0	0.735297	Male	40.6763	-0.00485307	0.0018752	-0.00128501	-0.0100813	0.0225441	0.00903414	0.00352266	0.000634266	-0.000121417	-0.003472
24	0	-0.243797	Female	52.9665	-0.00556869	0.0014451	0.00337954	0.0201373	-0.00525433	-0.00586015	0.000601958	0.00428397	0.00737097	-0.0014202
6.95082	0	-0.415068	Male	58.1958	-0.0055199	0.00792842	0.00607709	-0.0305619	-0.0198778	-0.00100049	0.000386381	-0.00514651	-0.00356675	0.00141424
24	0	0.81155	Male	57.2074	-0.00562237	0.00196799	0.00641048	0.0177439	-0.0124163	-0.00586748	-0.00133807	0.000200184	-0.00346031	-0.0020129
11.2787	0	-0.919433	Female	63.9097	-0.00572269	0.00404389	0.00524179	0.00155647	-0.000299733	0.00163961	0.00120907	-0.00194796	-0.00342145	-0.00373963
16.2295	0	-0.709133	Female	35.384	-0.00506023	0.00343781	0.000606246	0.00628638	0.00225264	0.00204895	0.00473925	-0.00909744	0.00146613	-0.00697436
0.262295	0	-0.0800099	Male	53.2485	-0.00569641	0.00494454	0.00240704	-0.00346464	-0.00433701	-0.000884153	0.000100883	-0.00499004	-0.00406731	-0.00245232
24	0	-0.738523	Male	63.7536	-0.00550403	0.00049069	0.000221001	-0.0124546	0.00661728	0.0173706	-0.0028836	-0.0104583	-0.0102625	-0.000244032
24	0	2.0399	Male	37.3771	-0.00473821	-0.00306032	-0.00951034	0.0127391	-0.00555249	-0.0101494	0.00206889	0.000735122	0.00137841	-0.000656045
24	0	0.78365	Female	23.0171	-0.00554493	0.00353394	0.00479193	0.0170674	-0.0105277	-0.00351796	-0.00319816	0.0029959	-0.00120488	0.00133403
4.59016	0	0.244408	Female	26.3847	-0.0054699	0.00390917	0.0045481	-0.00628074	0.00902414	0.0105358	0.00212476	-0.0122084	-0.018772	0.000856022
6.88525	1	0.251389	Female	23.0609	-0.00536839	0.00403048	0.00262004	0.00195104	0.00197278	0.00681319	0.00117499	-0.00343769	-0.00101346	-0.00188165
24	0	-0.0275771	Male	24.7091	-0.00280834	-0.0264661	-0.0979151	0.0142449	-0.0222455	0.0393923	-0.00841924	0.0111917	0.00868541	-0.00782619
24	0	-1.41159	Female	55.0116	-0.00468702	0.000801543	0.000951808	0.0123886	-0.00144668	-0.0126383	-0.00502309	0.00676361	0.0157511	-0.0048693
15.8361	0	-0.303351	Female	35.2361	-0.00536255	0.000453771	0.00102522	0.0019839	0.00630493	0.00366555	-0.00107862	-0.00851061	-0.00232033	-0.00278414
24	0	1.10919	Female	37.9329	-0.00561605	0.00252484	0.00441312	-0.0128785	0.0183028	-0.000644649	0.000975702	0.00739594	0.00787748	-0.000938973
3.27869	0	1.06843	Male	65.4565	-0.00469122	0.00129703	0.00550117	0.00912882	-0.00197673	-0.00514161	-0.00430036	-0.00233348	0.00451718	0.00880333
16.2623	0	-0.782719	Male	45.8097	-0.00466818	-0.00918154	-0.0210282	-0.0237877	-0.0281425	-0.0058166	-0.00525394	0.00694336	0.00237601	0.000903787
24	0	0.599099	Female	20.4873	-0.00530151	0.00264397	0.000467276	0.00755038	-0.000317387	0.0053921	-0.00125179	0.000966935	-0.00433576	-0.00280337
13.1148	1	0.685187	Female	38.0287	-0.00493136	0.00344977	0.00422069	0.00758475	-0.00632204	-0.000638232	-0.000524874	-0.00508766	-0.00409727	-0.00951128
24	0	1.67052	Male	31.3347	-0.00407904	-0.00677698	-0.0134954	0.000457979	0.00171569	-0.00231542	0.00231182	-0.00942338	-0.010873	-0.00700913
24	0	1.24217	Male	34.6119	-0.00414318	-0.0126633	-0.0328508	0.000540371	0.00547213	-0.000117643	0.000749146	-0.00617469	-0.00211772	-0.000685866
24	0	0.308163	Female	30.4997	-0.00495801	-0.00458772	-0.0157889	0.000741435	-0.00232183	0.00446371	0.00168262	-0.00567854	-0.00459962	0.00221213
24	0	0.348406	Female	26.9733	-0.00557181	0.00427927	0.00591058	0.0166523	-0.00304639	-0.0110842	-0.00318364	-0.0015208	-0.0014403	0.00321356
3.63934	0	-0.0781398	Male	36.0356	-0.00500596	0.00411634	0.00174679	-0.00927495	0.00879745	0.0110429	0.00470348	-0.0115661	-0.00707604	0.00663731
6.95082	0	0.135243	Female	40.7967	-0.00542189	0.00181868	0.00511593	0.0135144	-0.00419919	-0.00242597	0.000335626	0.00377732	0.00297842	0.00176634
4.7541	0	0.191072	Female	22.5681	-0.00510645	-0.00423061	-0.0108348	-0.0326585	-0.00719691	-0.000509998	-0.00368949	0.0132356	0.0127394	-0.00366387
1.60656	0	-0.325442	Female	49.7467	-0.00550335	0.00534352	0.00578593	-0.0102922	0.0106962	0.00958588	-0.00115388	-0.00858425	-0.00716063	-0.00183025
24	0	1.52197	Female	25.2375	-0.00528574	0.00100851	0.0096304	-0.0327577	-0.00584764	-0.00225698	-0.000317862	0.00737178	0.0112417	-0.0024572
24	0	1.49994	Male	73.6509	-0.00538389	0.00427794	0.00588022	-0.0235223	-0.024837	-0.00371942	-0.00394403	0.000495835	0.00475579	-0.0030372
24	0	0.49067	Male	33.0376	-0.00543072	0.00191974	0.000873913	-0.0209901	-0.0275118	-0.00599263	-0.00329555	0.00602472	0.00845522	0.0001893
24	0	0.910201	Female	22.7817	-0.0052823	0.00194707	0.000772754	0.0185881	-0.00803085	-0.00624934	-0.00568477	0.00318952	0.00629732	-0.0016387
0.885246	0	-1.20768	Female	37.629	-0.00584291	0.00562553	0.00454089	-0.020412	-0.0206046	-0.0123068	-0.00120777	0.00530258	0.00615511	0.00136879
6.52459	0	-0.648506	Male	77.6153	-0.00573354	0.00447416	0.00435592	0.0140887	-0.0103776	-0.011092	0.00191811	0.00260356	-0.000101098	0.000315862
12.4262	0	0.381786	Female	59.6003	-0.00543773	0.00166866	-0.00233567	0.0211377	-0.0098052	-0.0105751	-0.00308197	-0.00180886	-0.00243589	-0.00179865
24	0	1.31731	Male	25.8973	-0.00486746	-0.0035009	-0.0243629	0.0128564	-0.00919503	0.00505761	-0.00418535	0.00418814	0.00473442	0.00169447
24	0	-1.94391	Male	32.6899	-0.0051192	0.00340445	-0.000195398	-0.0173294	0.0120433	0.00703688	-0.00349979	-0.0068647	-0.00802656	0.0024309
24	0	0.979794	Female	50.2286	-0.00489635	-0.00123854	-0.000162847	0.00544181	-0.00196449	-0.00825483	-0.00186712	0.000481488	-0.00545254	-0.00112473
1.90164	0	0.160258	Female	47.6578	-0.00283629	-0.0235561	-0.0961921	-0.00391	-0.009776	0.0563898	0.0313669	0.00710887	0.00359724	-0.00655635
4.95082	0	0.620478	Female	39.5181	-0.00493742	0.00104367	0.00063725	0.00160294	0.00580592	-0.00261889	0.00202935	-0.00303598	-0.00702981	-0.00328489
1.40984	0	-0.395924	Female	40.4326	-0.00540198	0.00373668	0.00128064	0.00794268	0.00383044	0.00724104	0.00384222	-0.00733881	-0.0108889	-0.00450674
24	0	-1.77267	Female	66.0945	-0.00585235	0.00378821	0.0095226	0.00710658	-0.00515935	0.00140347	0.00121527	-0.00307198	-0.00124435	-0.00430156
0.688525	0	-0.632729	Male	51.6441	-0.0053954	0.00537641	0.00602848	-0.03676	-0.0129676	-0.00474856	-0.00165996	-0.00202414	0.00676293	0.00367093
4.7541	0	-0.942835	Female	76.564	-0.00529237	0.00421208	0.00402813	0.00373667	-0.00252248	-0.00180958	-0.00293505	-0.00490028	-0.00435592	0.00528063
24	0	-0.865195	Female	49.7331	-0.00558558	0.00394194	0.0062595	0.011135	-0.00465009	-0.00399553	0.00127396	0.00272831	-0.0060611	0.000246604
3.93443	0	0.722621	Female	50.0808	-0.00545099	0.00366614	-0.000185097	0.0100898	-0.0029829	-0.00286059	0.00398817	0.000217684	-0.00282979	-0.0033424
2.98361	0	-2.09714	Male	36.794	-0.00534464	0.0008285	0.00539995	0.00186181	0.00738414	0.00710045	0.00415725	-0.0019643	-0.00245227	0.000150693
24	0	1.31368	Female	57.0541	-0.00529926	0.00286764	-0.00399407	-0.0342548	-0.0132099	-0.00132124	-0.00282048	-0.00169916	-0.00184598	0.00221865
24	0	0.714952	Female	59.6468	-0.00554497	0.00265084	0.000671164	-0.0200493	-0.00303165	0.0126533	0.000401151	0.00015368	-0.000700351	-0.00030882
4.62295	0	1.58064	Female	40.9528	-0.00467728	-0.00685265	-0.0314256	0.00878237	-0.00172925	0.0119261	-0.00421807	0.00782716	0.00904579	0.00266135
24	0	-1.64216	Male	34.1136	-0.00550563	0.00222022	-5.45e-05	0.0190513	-0.00962544	-0.00684102	-0.00332766	0.00999105	-0.000642106	-0.00387801
1.18033	0	0.191663	Male	51.05	-0.00541512	0.00365061	-0.000149406	-0.000185095	-0.00421892	-0.00138015	-0.000565354	0.000258642	-0.00210301	-0.000213486
23.2787	0	-0.723233	Male	48.5503	-0.00533356	0.00347103	0.00367412	-0.0136385	0.00734892	0.00774321	0.00164657	-0.012179	-0.00496494	-0.00565013
0.42623	0	-0.74341	Female	49.9493	-0.00559235	0.00226871	-0.00350929	0.00367777	-0.000628797	0.00563265	0.000155365	-0.00404456	-0.00699185	0.00200563
18	0	-0.7313	Female	37.4702	-0.00501003	0.00181748	0.00642426	-0.00210254	0.0123438	0.00817174	0.00166272	-0.00993032	-0.0117509	0.00169725
3.21311	0	-1.44696	Female	63.0554	-0.00243478	-0.0317277	-0.0686506	-0.0163835	0.0204421	0.000708191	0.00578372	-0.0163759	-0.0187048	-0.00295043
1.18033	0	1.13274	Male	40.8624	-0.00582809	0.00536632	0.0054128	0.003066	0.0161882	0.0017077	0.00117436	0.0123835	0.0107334	0.00015762
0.295082	0	-0.927909	Male	55.3265	-0.0052934	0.00406871	0.0021732	-0.0141274	0.0216596	0.00172917	-0.00114298	0.0020249	0.00350973	0.00110793
24	0	0.205526	Male	29.3799	-0.00537413	0.00361943	0.00245749	-0.00624397	0.0219161	0.00520465	0.00246001	0.00934702	0.00550122	0.000532687
3.37705	0	-0.986859	Female	47.8001	-0.00453533	0.00454424	0.00382955	-0.0210947	-0.0291936	-0.0097595	-0.000428797	0.00585519	0.0119513	-0.00330503
24	0	0.856548	Female	64.7283	-0.00537559	0.00149419	0.000600633	0.00342765	-0.00451767	-0.00130666	0.00052496	-0.00424035	-0.000216422	0.00171776
5.5082	0	-0.535477	Female	45.7687	-0.00558273	0.00311851	0.00247152	0.0066146	-0.015911	-0.0110403	-0.00328392	0.00147368	-0.00174925	0.0034192
0.688525	0	-0.526527	Male	65.4155	-0.00530815	0.00391648	0.00718636	-0.00350986	0.016861	0.00411754	0.00329034	0.00150864	0.00914837	0.000316108
14.623	0	1.29371	Female	51.1622	-0.0052454	0.000374271	-0.00943172	-0.00226691	-0.00252211	0.00522015	0.00134266	-0.0041329	-0.00442381	-0.00253887
0.557377	0	-1.30237	Male	37.3662	-0.00468894	0.00509223	0.00618138	0.00146859	0.0017536	0.0047865	0.00353006	-0.00804923	-0.00847335	-0.00187851
24	0	0.0242515	Female	39.6523	-0.00563492	0.00642342	0.00658242	-0.00400603	0.012363	0.00532994	0.000221061	0.00134812	0.00081872	-0.00475571
24	0	-0.172588	Female	43.8303	-0.0055787	0.00469393	0.00116731	0.0117064	-0.00635353	-0.00452303	-0.00225925	-0.000999411	7.87e-05	-0.000522237
23.5738	0	-0.343935	Female	35.1786	-0.00482009	0.00154917	0.000528145	-0.00564776	0.00964405	0.00402802	0.000517089	-0.00966663	-0.00646722	0.000907281
3.37705	0	-0.474843	Female	45.4127	-0.0051189	0.00419923	0.00137357	0.0139698	-0.00137966	-0.00317596	-0.00102462	-0.00171729	-0.000607183	-0.00108045
24	0	1.6509	Male	37.6016	-0.00556592	0.00156407	-0.00350222	0.0132031	-0.0134923	-0.00281396	0.000839118	-0.0020362	0.00145501	-0.000926525
24	0	0.582848	Female	24.0821	-0.00545472	0.00312335	0.00451491	0.00318335	-0.0015226	0.00128274	0.00196086	-0.000584832	0.00629749	-0.00270942
24	0	-0.798033	Female	30.2669	-0.0045852	-0.00574394	-0.0285548	-0.00203842	-0.0155307	0.00565662	-0.00155084	0.00187931	0.00715312	0.00392938
24	0	0.947611	Male	22.3518	-0.00553627	0.00541504	0.00367968	0.0206531	-0.00642934	-0.00866792	-0.0025064	0.00425844	0.00786026	0.0055425
2.29508	0	-2.21874	Male	65.6591	-0.00535045	0.00243202	0.00488008	0.00500557	0.00635566	-0.00226907	0.00434446	-0.00259899	-0.00224829	-0.00328543
24	0	0.124642	Male	54.2806	-0.00541931	0.00256843	0.00503442	0.00311383	0.0057228	-0.00599032	0.00285559	0.00785422	0.020319	-0.00221939
24	0	-0.797948	Female	31.6441	-0.00539961	0.00287845	0.00215961	0.00451082	0.00279466	-0.000916671	5.48e-05	-0.00574227	-0.0037843	-0.00108167
24	0	-0.000444018	Female	62.3463	-0.00416894	-0.0137696	-0.0527404	0.00940941	-0.0114795	0.0194754	-0.00246017	0.00178198	0.00883572	-0.00245029
24	0	-0.866521	Female	28.5914	-0.00550896	0.00533167	0.00101673	-0.0122355	0.00762331	0.00977089	0.00228557	-0.011552	-0.0151242	-0.00234799
24	0	-0.966765	Female	56.4928	-0.00536911	0.00326073	0.00443881	-0.0249708	-0.0145806	-0.00946098	0.00208012	-0.00601723	-0.00109651	0.00328546
23.377	0	1.75587	Female	49.7659	-0.00516527	0.00303828	0.00357543	0.0189777	-0.0184815	-0.00443752	-0.00523866	0.00759231	-0.00122596	0.000945953
10.9508	0	-0.659492	Female	36.8378	-0.00457015	-0.00977335	-0.0273428	0.00986116	-0.00228777	-0.00475278	-0.00192917	-0.00143665	0.00216237	-0.00166498
24	0	1.10268	Female	47.822	-0.00563035	0.00230584	0.00309372	0.0153372	-0.00887702	-0.00394188	0.000633356	0.000678673	-0.00150315	0.00194151
24	0	-1.46153	Male	54.1629	-0.00521673	0.00569929	0.00230136	0.00573615	-0.00200856	0.00585079	-0.00200832	-0.0116727	0.000193442	0.00240063
24	0	1.10987	Male	44.4025	-0.00547845	0.00297048	0.00834191	-0.0161257	0.0306009	0.00515038	0.000592301	0.00252274	0.000878574	-0.00332391
24	0	0.459073	Male	40.7255	-0.00507053	0.00550034	0.00299458	-0.041869	-0.00511908	0.00205471	-1.24e-05	-0.0130454	-0.00169218	0.00124212
1.14754	0	0.611946	Female	36.909	-0.00572409	0.00548768	0.00332543	-0.0195775	-0.0184204	-0.0090109	0.000204404	0.00721264	0.0069326	-0.00126475
24	0	-0.781345	Female	46.601	-0.00526133	0.00481878	0.00605313	-0.0218882	-0.0214475	-0.0140553	-0.00389345	0.0132358	0.00509278	-0.00691753
7.5082	0	-1.55119	Female	42.8857	-0.00555964	0.00508037	0.00222605	-0.0360907	-0.0143985	-0.0111056	0.00145029	0.00171015	0.00468998	-0.00317619
24	0	-0.440724	Female	48.1506	-0.00559213	0.00425303	-0.00349116	0.0176658	-0.00933811	-0.000328957	-0.00232241	0.00403199	-0.000514729	0.00378367
2.06557	0	-0.883536	Male	62.475	-0.00446204	0.00179698	0.0039948	0.0204571	-0.0088839	-0.00666543	0.00214275	-0.00531642	0.00659581	-0.00198094
0.0327869	0	0.784301	Female	70.5188	-0.00568095	0.00418137	0.00025513	0.0120706	-0.00249871	-0.00309204	-0.0015389	0.00111375	-0.00177605	0.00235562
24	0	-0.690844	Female	28.8186	-0.00515362	-0.00018072	0.00305159	0.015169	-0.00987679	-0.0048229	-0.00137751	0.0100136	0.00208927	-0.00372863
1.67213	0	0.890523	Male	52.8405	-0.00521722	0.00378395	0.00716443	0.0121549	-0.00423776	-0.00382417	-0.002161	0.0047834	-0.000493681	-0.00176084
24	0	-1.78451	Female	79.2827	-0.00526417	0.00119528	0.00158354	0.00251018	0.00331031	0.00144019	0.000295319	-0.00440376	-0.00515	0.00128456
24	0	0.663856	Female	58.0315	-0.00523973	0.00377503	0.00109468	0.00119155	0.00700123	0.00383292	-0.000282739	-0.0027109	-0.0158047	-0.00281791
24	0	0.713739	Male	46.7433	-0.00577135	0.00259414	0.00677131	0.0113427	-0.00882511	-0.000437158	-0.00135428	-0.00111541	-0.00315271	-0.00216796
0.491803	0	0.37901	Male	52.5695	-0.00581764	0.00548832	0.00604367	0.0218298	-0.0113181	-0.00903536	0.00184085	0.00730354	0.00434788	0.00102111
0.655738	0	-1.47946	Male	49.8946	-0.005654	0.00458953	0.00511506	0.000157506	0.00748767	0.00408562	0.00335329	0.000587957	-0.0045812	-0.00381328
24	0	2.94402	Male	28.9829	-0.00536433	0.00327758	0.00408288	0.0127083	-0.00785466	-0.00921618	0.00172101	0.00589407	-0.000423826	0.00152854
24	0	-1.6877	Female	52.3532	-0.00544767	0.00342175	0.00160883	0.00955351	-0.00308161	0.00381612	0.00177464	-0.00172805	-0.00484564	0.000442796
1.14754	0	0.326799	Female	35.0637	-0.0053976	0.00381461	-0.00149497	0.00213558	0.00260236	0.00407916	-0.000112748	-0.00101857	-0.0025994	-0.00339934
24	0	0.633195	Female	55.1814	-0.00536229	0.00447917	0.00724894	-0.0147928	0.0181652	0.0112268	0.00464729	-0.0150585	-0.0106844	-8.84e-05
24	0	-0.156666	Male	34.9678	-0.0051986	0.00105032	-0.000895469	-0.0132144	0.0275687	0.0030399	0.00266506	0.00649491	0.0139034	8.16e-05
6	0	0.562112	Male	38.4723	-0.00548002	-0.00161743	-0.0112265	0.0149929	-0.00921535	-0.00234563	-0.00193281	7.5e-05	-0.00300062	-0.00313145
1.14754	0	0.330438	Female	33.0021	-0.00545086	0.00302435	0.0010139	0.0162814	-0.0102815	-0.00167048	-0.00206495	0.00508363	0.00559768	-0.00696982
0.688525	0	-0.312425	Female	20.2464	-0.00278185	-0.0219598	-0.0769511	-0.00497009	0.00547848	0.0263617	-0.00216753	0.00643203	0.0125946	-0.00463663
1.90164	0	-0.490093	Male	55.3292	-0.00546383	0.00285621	0.003718	0.00262168	-0.00111259	0.00294639	-0.000478932	0.00116416	0.00208365	-0.000166733
3.67213	0	1.37247	Female	45.1389	-0.00539023	0.00207823	0.00304955	-0.00118016	0.00445029	0.00294561	0.000922817	-0.00566983	-0.00137152	-0.00235696
24	0	1.88674	Female	43.1129	-0.00523196	0.00576315	0.00199246	0.00921918	-0.00497571	0.00654125	0.000232316	0.00509224	0.000589462	-0.000601898
24	0	-0.270894	Female	62.2779	-0.00601416	0.00539261	0.00630648	0.00388794	0.0159291	-0.00137845	0.0020334	0.0104696	0.00992217	-0.00108989
0.0327869	0	0.111365	Female	35.7207	-0.00526284	0.00196678	0.00130725	0.0166202	-0.00279303	-0.00419833	-0.00218643	0.00372204	0.00186923	-0.00154502
0.918033	0	-0.352306	Female	49.6318	-0.00539142	0.00499508	0.00513693	0.00880629	-0.00282919	-0.00953068	0.000856482	0.000566334	-0.001366	-0.00687836
18.7541	0	-1.69565	Male	60.9637	-0.00563105	0.00335157	0.00382234	0.0154449	-0.00635439	-0.0039849	-0.000534207	0.00835388	0.00242972	-0.00141621
0.262295	0	-0.679557	Male	71.8084	-0.00578319	0.00156938	-0.000456677	0.00392588	0.00936719	0.000309619	0.00268392	-0.00205351	-0.00137868	0.00207549
24	0	-0.590343	Female	55.0609	-0.00554427	0.00179268	0.00650698	0.00114499	0.00125199	0.00183796	-0.00192266	-0.00571947	0.000430054	-0.000652709
1.5082	0	0.703309	Female	70.7789	-0.00550024	0.00328435	0.00579828	0.00706107	0.00342234	0.00396189	0.00392068	-0.00489525	-0.00452813	-0.00381329
11.6393	0	0.522031	Female	34.9459	-0.00556077	0.00257122	0.00043255	-0.0128275	0.012085	0.0128455	-0.000222027	-0.010064	-0.00577187	-0.00201854
0.852459	0	-1.88076	Female	27.5428	-0.00548793	0.00192133	0.00108185	0.0183116	-0.00863747	-0.00798407	-0.00463514	0.0033236	-0.00208134	0.00312894
24	0	-0.173574	Male	63.2854	-0.00489965	-0.00309992	0.00459315	-0.00695364	0.0248042	0.00397028	0.00306712	-0.00369985	0.00561991	0.000399644
20.5902	1	-1.09521	Female	25.9493	-0.00531645	0.00297884	0.00189625	0.0212396	-0.00638606	-0.00405287	0.000101915	0.00281805	0.00237331	-0.00020337
24	0	0.369077	Male	26.2587	-0.00540521	0.00272536	0.000955475	0.00505403	0.00182769	0.00117068	0.00128755	0.00100656	0.00105703	-0.00311358
2.72131	0	-1.08006	Male	27.3621	-0.00562442	0.00108853	0.00655753	0.0148731	-0.0035944	-0.00608951	-0.000641283	0.00665931	0.00629783	-0.00278178
4.85246	0	0.895009	Female	29.0705	-0.00514307	0.000334273	0.00759664	-0.00548987	0.0274535	0.00524487	0.00238144	0.00505811	0.0175542	0.00420131
0.852459	0	0.280626	Female	22.7625	-0.00468644	-0.00333963	-0.0113431	-0.00626887	0.00922484	0.00879887	0.00468662	-0.0125222	-0.0113623	-0.00105776
24	0	-0.131488	Female	67.0828	-0.00404909	-0.011219	-0.046698	0.00369833	-0.00256936	0.0172081	-0.000101845	-0.000980407	0.00643794	0.000371967
24	0	0.579567	Male	32.9692	-0.00546181	0.00286186	7.6e-05	0.00539079	-0.000138227	-0.00364139	0.00172708	0.00198779	0.00117701	-0.00323542
24	0	-1.16412	Female	23.6057	-0.00555021	0.00511721	0.00801401	-0.038253	0.000374367	9.18e-05	0.00234976	-0.00816191	-0.00789651	-0.00464485
24	0	1.50916	Female	73.3142	-0.00379809	-0.0228197	-0.0535241	0.00543203	-0.00508104	-0.00285979	-0.000936636	0.000681019	-0.000478904	0.00276553
4.81967	0	-1.01234	Female	56.4819	-0.00541078	0.00260009	-0.00113794	0.0188359	-0.00729481	-0.00475679	-0.00116353	0.00311359	-0.00199398	-0.00383955
10.2951	0	0.720341	Female	56.7036	-0.00532321	0.00168799	-0.00140624	0.00057105	0.00158053	0.00633267	0.00237998	-0.00239303	-0.00557221	-0.00230416
10.4262	0	-0.0636032	Male	36.9582	-0.00543485	0.00520234	0.00556988	-0.0194974	-0.024298	-0.0106644	-0.00485735	0.0063233	0.00466265	0.000722832
10.0984	0	-0.443738	Female	38.3409	-0.00537615	0.00170896	0.0015828	-0.00815856	0.0153623	0.00835934	0.00245754	0.000412868	0.00206132	-0.00173281
24	0	-1.10777	Male	49.6537	-0.00552582	0.00641576	0.00581822	-0.0344793	-0.0112867	-0.00381729	-0.00372727	0.00444909	0.0124532	-0.00419891
5.08197	1	0.341917	Female	66.5243	-0.00566863	0.00405749	0.00256408	0.00999896	-0.0026796	-0.00566504	0.00325593	-0.00177515	-0.00203766	0.00266793
10.2623	0	0.0259116	Female	65.0951	-0.00529219	0.00285366	0.000948538	0.00250148	0.0102359	-0.00312044	0.00243268	0.00597767	0.0104853	0.00246184
9.01639	0	-0.764795	Male	22.4586	-0.00551084	0.00434507	0.00731162	0.00392044	0.000602459	-0.00292512	-0.000379404	0.00439605	-0.00256662	-0.000260207
0.688525	0	-0.0882775	Female	53.4949	-0.00435275	0.00309792	-0.000397778	-0.0120855	0.00502158	0.00637424	0.0018014	-0.00904292	-0.00558682	-0.005261
24	0	-0.732356	Female	45.0431	-0.00394358	-0.0051444	-0.027028	2.67e-05	0.00895606	0.00607799	-0.0015168	-0.00139998	0.00918033	8.58e-05
24	0	0.831562	Male	66.1328	-0.00547921	0.00412765	0.00013379	0.0178893	-0.0109442	0.000837048	-0.00311516	0.00254012	0.00693374	0.000569255
12.8852	0	-0.928299	Female	37.2457	-0.00564816	0.00293863	0.00795759	-0.00247226	0.0180011	0.00440756	0.000476974	0.000597717	0.00982411	0.00136678
21.9344	0	-0.0785273	Female	33.9165	-0.00560719	0.00347055	0.00233824	-0.00291479	0.00369127	0.00106339	0.00217885	-0.00497118	-0.00977075	-0.00421992
24	0	1.17769	Female	42.2067	-0.00524474	0.00427566	0.00237143	0.0173893	-0.00513377	-0.00397012	-0.000591914	0.00194567	-0.000194232	-0.000888643
24	0	-0.768132	Female	47.2526	-0.00566351	0.00518549	0.00213408	0.0123086	-0.00523766	-0.00449699	-0.000755288	-0.00576261	-0.00484551	0.00328379
3.14754	0	-0.47256	Male	45.8398	-0.00535156	0.00288927	-0.0012188	0.00574703	0.00300765	0.0043624	-0.00095931	-0.00211602	-0.00670869	0.00382728
24	0	1.9095	Male	50.8391	-0.00531708	0.00328314	0.00250367	-0.00762904	0.025644	0.00335081	0.000917195	0.00101471	-0.000902111	-0.000130554
2.78689	0	-1.48374	Female	55.9726	-0.00488518	0.00230487	0.00502334	-0.00630005	0.00993124	0.00737837	0.00131553	-0.00499619	-0.0071193	-0.00129974
0.0327869	0	-0.363447	Female	39.5017	-0.00543822	0.00290424	0.00390725	0.00654888	0.0116996	0.00185718	0.00111612	0.00457121	0.00706603	0.00392049
24	0	1.00157	Female	38.4559	-0.00563592	0.00565379	0.00108322	-0.0223032	-0.0251095	-0.000999992	-0.00332789	0.00330557	0.00885482	-0.000764343
3.47541	0	1.53157	Female	69.1663	-0.00550807	0.00303934	0.00172486	0.0170882	-0.00614587	-0.00184884	0.00298064	-0.00223315	-0.00296579	-0.000450895
7.47541	0	-0.51666	Female	26.0945	-0.000177951	-0.0304535	-0.067048	-0.00615653	0.00100134	-0.00354347	0.00352924	-0.00052879	-0.00241416	-0.000349703
7.08197	0	0.559653	Female	20.8378	-0.00564227	0.00372042	0.00573894	0.0161039	-0.00764312	-0.00219917	0.000613889	0.000960869	-0.00456735	-0.00367811
3.70492	0	1.15315	Female	42.9185	-0.00549792	0.00193723	0.00696977	0.0153671	-0.00720155	-0.000872721	-0.00130085	0.0050356	0.00225084	0.00128967
24	0	0.980397	Female	26.5517	-0.00419252	-0.0133206	-0.0507752	0.00170441	-0.00685912	0.027701	-0.00372339	0.00223563	0.00694425	0.00105778
24	0	1.46999	Female	34.4695	-0.00550538	0.00111772	0.00163434	0.0215545	-0.00875692	-0.00826398	-0.000222401	0.0084133	0.00312535	-0.00110265
24	0	-0.861676	Female	28.282	-0.00480682	-0.00108844	-0.0120778	0.00755862	-0.00584857	-0.00580258	-0.00270532	-0.000247867	0.00364806	-0.00279982
24	0	-0.740512	Male	37.2786	-0.00473062	-0.00946066	-0.0266018	0.00907515	-0.000708086	-0.0102155	-0.00193855	0.000900632	0.000208973	-0.00391439
24	0	0.557781	Male	51.0418	-0.00547481	0.00130855	0.00582587	-0.0210871	-0.0267438	-0.00969768	-0.00763004	-0.000190724	0.0021074	-9.78e-05
1.86885	0	-0.101713	Male	65.3881	-0.00511913	0.0030825	0.00166297	8.19e-05	-0.00221495	-0.00530445	-0.000895911	-9.38e-05	-0.00140945	0.000267119
24	0	0.937637	Female	23.9452	-0.0048573	-0.00784113	-0.0192961	-0.0266401	-0.0257213	-0.00654426	-0.00382794	0.000150066	-0.000614378	0.00323108
24	0	-0.239069	Male	46.3135	-0.00329397	-0.0186991	-0.0560369	0.00223816	-0.00454385	0.00368998	0.000235983	-0.00158607	-0.00699537	0.0022074
24	0	-1.96923	Female	26.4531	-0.00526232	-0.000478237	-0.00284446	0.00141463	-0.00254139	-0.00492304	-0.00331355	0.00264763	0.00331314	0.00398347
6.52459	0	-1.0034	Male	58.1821	-0.00578428	0.00302888	-5.47e-05	0.0142981	0.00142424	-0.0119804	0.00221828	0.00480587	0.00429971	-0.00566721
24	0	0.647752	Female	49.232	-0.00543717	0.00244883	0.00180378	-0.0101215	0.0232785	0.00657992	0.00170213	-0.00403743	0.00922338	-0.000117601
24	0	1.02877	Female	41.588	-0.00512886	8.26e-05	-0.00414778	-0.0368898	-0.0141116	-0.000317514	-0.000368076	-0.00363558	0.001653	9.73e-05
24	0	-0.724105	Female	32.386	-0.00564899	0.00434989	0.00552059	-0.00266722	-0.00286276	-0.00235492	0.00506229	0.0029367	-0.00692663	-0.00185526
24	0	0.385132	Male	65.0951	-0.00426619	-0.0118166	-0.0413389	-0.00627973	0.00125541	0.00900177	-0.0009397	-0.00533397	-0.00624498	-0.00466768
3.01639	0	0.845224	Female	54.2149	-0.00536692	5.76e-06	-0.00743085	0.00567437	-0.00496919	-0.00387411	-0.000929439	-0.00251978	-0.00104513	-0.000581996
6.81967	0	1.37628	Female	44.7337	-0.0049038	0.00220903	0.000189966	0.00968751	-0.00919411	0.00161068	-0.00370749	-0.00086083	-0.00430285	0.00351922
24	0	-0.729257	Female	53.2977	-0.00541703	0.00207462	0.000515114	0.00297736	0.000894095	0.00615185	0.00231871	-0.00257382	-0.000711165	-0.00746509
24	0	1.32591	Female	39.1266	-0.00479289	-0.00388074	-0.0188256	0.0170616	-0.0102801	-0.00762125	0.000522099	0.00569812	-0.00228917	0.00095304
0.983607	0	-0.696918	Female	66.6694	-0.00566552	0.00302026	-0.00177544	-0.00226261	0.00122863	0.00531377	0.00160253	-0.00411875	-0.00397561	0.00113027
24	0	-0.673788	Male	49.3634	-0.00565816	0.00672113	0.00492501	-0.0296725	-0.0259222	-0.006219	-0.00346665	0.00569782	0.0116714	-0.00191758
10.3934	0	1.20859	Female	52.9665	-0.0049077	0.00472761	0.00460972	-0.0325721	-0.0174119	-0.00620986	-0.00246994	0.0047086	-0.0114774	-0.00346526
0.655738	0	-1.9997	Male	69.3634	-0.00578827	0.00662307	0.00458903	-0.0011979	-0.00481036	0.00414731	-0.000950771	-0.0032458	-0.00293811	-0.00019854
24	0	-0.0873201	Female	45.8371	-0.00570543	0.00473057	0.00367407	0.00127207	0.00195791	0.00553852	0.0023025	-0.00340871	-0.00122275	0.0012273
24	0	1.54952	Female	45.514	-0.00506155	0.00479976	0.00179476	0.00404809	0.00506337	-0.000987666	-0.0011539	-0.00526667	-0.00596631	0.00648983
19.082	0	-1.56766	Male	71.3621	-0.00566316	0.00366342	0.000102757	0.0177584	-0.0116726	-0.00853799	-0.000884754	0.00891115	0.000945555	0.00165145
24	0	-0.769945	Male	27.9754	-0.00525276	0.00499205	0.00242731	0.00697848	0.000435123	-0.000672662	0.00211608	-0.0002895	-0.000392154	0.000413986
20.7213	0	0.884001	Female	31.0554	0.00979271	-0.0530285	0.0140016	0.00653817	-0.00418265	0.0342978	-0.0132544	-0.01229	0.0369746	0.00177123
7.67213	0	0.58144	Female	29.588	-0.00501736	0.00311264	0.00101852	-0.00380429	0.0142034	0.00724431	0.00370404	-0.0106626	-0.0134747	0.00339931
0.918033	0	0.277689	Female	30.0671	-0.00551742	0.00305165	-0.00167751	0.0102124	-0.0067926	-0.009541	-0.0032077	0.00177973	-0.0018222	-0.0033415
5.70492	0	-1.82283	Female	34.8337	-0.00547502	0.00344671	0.00346179	0.00365894	0.0147365	-0.000865119	0.00412928	0.00871704	0.0149366	-0.00121402
24	0	0.879963	Female	36.4052	-0.00520011	0.00285839	0.00425187	0.0135117	-0.0126632	-0.00619237	-0.00456544	0.00355487	-0.00249189	-0.00124754
24	0	0.864991	Male	59.7837	-0.00561845	0.0027994	0.00184172	0.00674084	0.00936579	-0.00893972	-0.003177	0.00806163	0.0164109	0.00173609
2.06557	0	1.9532	Female	46.924	-0.00532196	0.0042642	0.00230233	-0.00744868	0.0101115	0.0102381	0.00136728	-0.0113225	-0.000979151	-0.00565743
24	0	1.73549	Female	31.6003	-0.00496347	0.00432247	0.00507573	0.012553	-0.00615403	-0.00126417	-0.00139472	0.000350205	-0.0103889	0.000181698
14.3279	0	-1.25839	Male	31.2416	-0.00552208	0.0044526	0.000837824	0.0132508	-0.00675322	-0.00340997	-0.000530154	0.000751146	0.0036401	0.00268512
24	0	1.24841	Male	65.1417	-0.0056578	0.00377224	0.00254521	0.0185595	-0.00687907	-0.00261805	0.00137962	0.00243852	-0.00302062	-0.00182466
21.9672	0	-0.82575	Male	47.7782	-0.00569586	0.00618537	0.00592204	0.00260625	0.00689366	0.000422568	-0.00079763	-0.00468738	-0.00470947	5.79e-05
24	0	-0.0185881	Female	45.0842	-0.00540321	-0.00298861	-0.00132717	0.00715844	-0.000149824	-0.00399668	0.000704882	-0.00368993	-0.00620113	0.00266008
2.06557	0	1.50709	Female	49.8398	-0.00535094	0.00415665	0.00286856	-0.012374	0.030367	0.00716599	-0.00176864	0.0121069	0.0144291	0.00388457
8.91803	0	1.73704	Female	57.9849	-0.00533499	0.000810866	0.003596	-0.00141014	0.00848457	-0.0075811	-0.00114662	-0.00485185	-0.00358497	0.00165394
1.34426	0	-0.0383581	Female	30.6502	-0.00549089	0.00396051	0.00457536	-0.036653	-0.0195406	-0.00983788	-0.000427705	0.00599535	0.00794847	0.000829823
24	0	-0.8478	Female	35.1431	-0.00556505	0.00275628	0.00406979	0.00776438	0.00096288	-0.000968425	6.4e-06	-0.00321834	-0.000259438	0.00189211
1.63934	0	-0.773124	Female	24.5941	-0.00548246	0.00473411	0.0049895	-0.00870367	0.00666732	0.000619074	0.00466151	-0.00479948	-0.00960525	0.00123569
0.131148	0	0.469983	Female	50.4257	-0.00533344	0.00155451	-0.000880154	0.0164937	-0.006928	-0.00508392	-0.00239522	0.00114992	0.00292909	0.00274791
4.22951	0	2.02002	Female	32.1424	-0.00497918	0.00269118	0.0067447	0.00552373	-0.00213975	-0.00381544	-0.000121257	-0.00345139	-0.00402342	0.000743811
0.0327869	0	0.397133	Female	61.7906	-0.00477746	-0.000131607	0.00287748	0.00604649	0.0140322	0.00357586	-0.00374055	0.0067862	0.00839187	0.00179742
24	0	-0.851837	Female	27.7372	-0.0053685	0.00163052	0.00156445	0.00351851	0.00941175	-0.00117028	-0.00179655	0.0113582	0.0091652	-0.000316233
24	0	0.643795	Male	67.2307	-0.0053318	0.000637829	0.00067961	-0.0139741	0.0205667	0.00792508	0.003981	0.00111447	0.00417713	-0.00252222
24	0	0.685781	Female	60.961	-0.00491459	0.00307121	0.00350864	-0.0187234	0.0304976	0.000865065	-0.000105132	0.00319881	-6.02e-06	0.00142974
24	0	-0.589066	Female	26.0643	-0.00521077	0.00589551	0.00737516	0.00482161	0.00172786	0.00384753	0.00312325	-0.013974	-0.00896396	6.54e-05
6.78689	0	-0.0411539	Female	28.7283	-0.0049963	0.00264346	0.00347738	-0.00549615	0.010588	0.0156907	0.00191103	-0.0111017	-0.0168558	-0.00152901
7.96721	0	0.477261	Male	42.1766	-0.00519177	0.00289555	-0.00110933	0.0114459	-0.00312153	-0.00536795	0.000503069	0.0014946	-0.0060011	-0.00274651
6.06557	0	0.434624	Male	39.102	-0.005224	-0.000452973	-0.00591581	-0.0130413	0.0229928	0.00786082	0.00196565	0.00446394	0.00719185	-0.000908144
24	0	0.0148554	Female	28.271	-0.00481922	-0.0043254	-0.0127745	-0.00298647	0.00761573	0.00131978	0.00307624	-0.00552564	-0.00365709	-0.00223793
4	0	-0.0856267	Female	58.8337	-0.00559248	0.00446449	0.00199094	0.00615223	0.0019655	0.00265738	-0.00180262	0.00207849	0.00573434	-0.000417051
24	0	-0.435303	Female	40.0712	-0.00548654	0.00412372	0.00740756	-0.0175851	0.0355492	-0.00555236	0.00467785	0.0177833	0.0194124	-0.00624209
0.327869	0	2.34598	Male	70.8501	-0.00524146	0.00130969	0.00202483	0.0158308	-0.00519934	-0.00666343	-0.00112833	-0.00149835	0.00119852	0.00438393
24	0	-0.385315	Female	27.7563	-0.00495925	0.00305894	0.0023846	0.00122829	0.0153437	-0.00375794	-0.00359415	0.00681111	0.0110953	-0.00243892
24	0	0.153261	Female	51.6632	-0.00550131	0.00295721	0.0065575	0.0104388	-0.00445623	0.00584255	0.000781819	0.00127804	-0.00278793	-0.00319733
18.3607	0	-0.437932	Female	21.6126	-0.00449086	-0.00808312	-0.0221115	0.0135001	-0.00822074	-0.00475294	0.00156287	0.000137497	-0.00206319	0.000238798
0.42623	0	-2.21757	Male	76.5202	-0.00517681	0.00118726	-0.00686779	-0.00867696	0.0221457	0.00954527	0.00398771	-0.000628228	0.000420519	-0.00552038
1.37705	0	-0.168338	Female	35.8905	-0.00519229	-0.00234554	-0.00172631	0.00990674	0.00910882	-0.00259702	-0.000520853	0.0103728	0.0126338	0.000499332
24	0	0.0701638	Female	28.3614	-0.00521456	0.00316276	0.0063764	-0.0150497	0.0110302	0.00779602	0.00529004	-0.00719159	-0.0115887	-0.000960629
24	0	-0.51011	Female	25.1828	-0.00533548	0.00257279	-0.00597339	-0.00674669	0.0107466	0.00259846	-0.000261385	0.00653619	0.00960804	0.0018036
14.4262	0	-0.540512	Male	77.0157	-0.00554448	0.00487258	0.00685236	0.0091748	-0.00886634	-0.00653605	0.0021079	0.00234659	0.00490786	-0.000394633
1.96721	0	0.76608	Female	22.9049	-0.00541821	0.00405452	0.00106761	-0.0149593	-0.0216006	-0.0083178	-0.00320298	-9.68e-05	-0.000258408	0.0047163
2.59016	0	-0.599187	Female	54.7351	-0.00496157	0.00499079	0.00357486	0.0112568	-0.00171007	-0.00689288	-0.00113164	0.00108774	0.00161689	-0.0029564
24	0	0.482057	Male	37.4538	-0.00531177	-0.00119944	-0.009141	0.0191636	-0.0112515	-0.00335766	-0.00165406	0.00122512	-0.00166625	-0.000181942
4.03279	0	0.210813	Male	44.501	-0.00523342	0.00170944	0.00419789	-0.00451947	0.00729268	0.0131516	0.000835282	-0.00247522	-0.0118598	-0.00253152
24	0	-1.85271	Male	68.0684	-0.00560688	0.00310008	0.00174423	0.0131311	-0.00610326	-0.00633438	-2.38e-05	-0.000860276	0.00326396	0.00247494
3.2459	0	-0.690759	Male	30.5873	-0.00561991	0.00477017	0.00122669	-0.00763305	0.0116119	0.00797517	0.0013872	-0.00821636	-0.0115913	0.00106244
0.52459	0	-0.375081	Male	70.7023	-0.00549133	0.00136625	-0.00229126	0.0205015	-0.00859464	-0.00972691	-0.00281431	0.00677562	-0.00269089	-0.000912129
24	0	0.511065	Male	73.6701	-0.00574437	0.00542387	0.00425264	0.00768629	-0.0063723	-0.00424046	-0.000629493	-0.000212942	-0.000217614	-0.00247235
24	0	0.411657	Female	48.8022	-0.00562811	0.00276932	-0.000691332	0.0127642	-0.0174659	-0.00114465	-0.00325507	0.00586823	0.00788676	-0.000321088
0.196721	0	0.0118626	Female	26.7214	-0.00575688	0.00189899	0.00321464	0.0204179	-0.00452346	0.000812427	0.000154117	0.00330751	0.00270941	0.00235367
11.7705	0	-0.60341	Female	38.2533	0.000862341	-0.0924736	0.00388541	-0.0180991	0.0301051	-0.0677207	0.00908159	-0.0103073	-0.0128835	-0.000487824
14.2951	0	-0.489141	Female	44.3258	-0.00517743	0.00113732	-0.00470217	0.00563465	-0.00192913	-0.000268954	-0.00172165	0.000873037	0.000522232	0.00473899
24	0	-1.13785	Female	22.8364	-0.00535319	-0.000663117	-0.00294303	-0.01006	0.0168413	0.00679795	0.00275303	-0.00140626	0.000964313	-0.00130344
1.7377	0	-0.3554	Female	44.2136	-0.00551138	0.00362529	0.00349457	0.00084323	-0.000620901	0.0066738	-0.00288263	4.19e-05	-0.00756635	-0.00211843
24	0	1.11713	Female	61.0787	-0.00558358	0.000919715	-0.00300673	0.00364654	-0.00182426	0.00366063	-0.00164939	-0.00388122	-0.00213753	-0.000230728
24	0	-0.349209	Female	32.8652	-0.00525024	0.00200245	-0.000941469	-0.0223728	0.011927	0.00600361	0.00458195	-0.00612883	-0.00738443	0.000206934
24	0	0.341584	Male	26.0452	-0.00539137	0.00265702	0.00101931	-0.0062978	0.00714719	0.00917355	0.00309893	-0.00665195	-0.00630801	0.00123572
17.9344	0	-0.584719	Female	49.4292	-0.00571134	0.00338465	0.0064205	0.00818702	-0.00200598	-0.00491875	-0.00295909	-0.00275361	-0.00583175	1.57e-05
24	0	-1.92886	Female	40.5366	-0.00540778	0.00280327	0.000395863	0.00506004	0.0123084	-0.0133474	-0.00185815	0.000999102	0.00859544	-0.000887014
24	0	-0.0704151	Male	64.7064	-0.00525283	0.00179969	8.2e-05	0.0129235	-0.00600579	-0.00765981	0.00246102	0.00545286	0.00333787	-0.00183229
24	0	-0.541843	Male	48.0684	-0.00547017	0.00501059	0.00483343	-0.0385123	-0.00566694	-0.00328266	-0.00320272	0.0103303	0.0132837	-0.00314588
0.622951	0	1.06539	Female	58.6667	-0.00517013	0.00509935	0.00342963	0.00180538	0.0132025	-0.00669615	-0.00223038	0.00840671	0.013526	0.00404336
2.32787	0	0.111797	Female	26.2834	-0.00544634	0.00391502	0.00702341	-0.0217235	-0.0243415	-0.0149268	-0.00534799	0.00319291	0.00748095	0.00749628
17.7377	0	-1.75473	Female	31.3566	-0.00499351	0.00026959	0.0023897	0.0146438	-0.00926588	-0.00165836	-0.00179384	-0.000362753	-0.00348707	0.00225992
24	0	-0.460573	Male	57.7166	-0.00523434	0.00285296	0.00430205	-0.0326801	-0.022707	-0.00267605	-0.000158035	0.00183754	0.00150573	0.00222337
9.21311	1	0.157343	Female	43.2225	-0.00520272	0.00404514	0.00455428	0.00469486	0.00141608	0.00815952	0.00352275	-0.00687651	-0.0133085	0.0082119
5.7377	0	-0.559744	Female	51.9343	-0.00580905	0.00188655	0.00311623	0.00862779	0.00317533	0.00494409	0.00208757	0.00782057	0.00413583	0.000478441
7.11475	1	-0.609999	Female	24.3121	-0.00510721	0.00160725	0.00373357	0.00631458	0.00140199	0.00934346	-0.00376911	0.000170258	-0.00647279	0.00214065
1.40984	0	0.438882	Male	41.3771	-0.0053505	-0.000434925	-0.00223589	0.00883721	-0.0135964	-0.0101794	-0.000695171	-0.00332418	-0.000489369	-0.00100037
2.13115	1	1.4861	Female	70.1383	-0.00541981	0.00325942	0.00169313	-0.0239909	-0.0217248	-0.00298713	-0.00162888	0.000782877	0.00271155	-0.00411706
20.0656	0	1.01203	Male	24.9692	-0.00550489	0.0055625	0.00510266	-0.00366034	0.00892927	-0.00166829	0.000712478	-0.00975178	-0.00953871	0.00229464
24	0	-1.02512	Male	71.2526	-0.00565125	0.00539239	0.00174444	-0.0154497	0.00865989	0.010541	-0.000581285	-0.0103491	-0.00531285	0.00307402
7.21311	0	-0.116242	Female	65.4867	-0.00523439	0.00374518	0.00469248	0.0106637	-0.00256794	0.00116615	0.00255192	-0.000242626	-0.00575523	0.0029032
0.655738	0	2.14889	Female	35.4333	-0.00258508	-0.0286168	-0.0969493	0.0154749	-0.0170527	0.0365177	-0.00469921	0.0107338	0.0176493	0.00156979
2.22951	1	0.656634	Male	63.7892	-0.00535613	0.0037497	-0.00251988	0.00898229	-0.00180515	0.00317266	-0.00432455	0.00441045	0.00218445	-0.0013631
24	0	-1.54572	Female	60.3039	-0.00525794	0.0046693	0.00786805	-0.0110809	0.0244505	0.00789551	0.00124996	0.00397465	0.000986824	-0.00276047
0.918033	0	0.0191704	Female	59.9754	-0.00518338	-7.3e-05	0.00367474	0.00669129	0.000872865	0.000147083	-0.00183391	-0.00547962	-0.00270705	-0.00139743
18.3934	0	-0.899823	Male	23.8275	-0.00572866	0.00636246	0.00522219	-0.0280631	-0.0223612	-0.00802812	-0.00448027	0.00420462	0.00210856	-0.000337144
9.63934	0	-1.8598	Female	47.5373	-0.0051639	0.000496663	-2.98e-06	-0.000764772	0.00290122	0.00108911	0.002144	-0.00395398	0.00487858	-0.00196579
20.2623	0	-0.419628	Female	63.8138	-0.00493715	0.00143218	-0.00311845	0.00516353	-0.00727178	-0.00172026	0.00240333	-0.00139312	0.00328204	-0.00285774
7.54098	0	0.581171	Male	21.6783	-0.00552237	0.00374134	0.000632344	0.00292095	0.00689284	0.00710786	0.0022772	-0.00167197	-0.00368419	0.000665321
3.60656	0	0.610627	Male	24.9363	-0.00508122	0.00165026	0.00395704	0.0182281	-0.00904742	-0.00958585	0.00128859	-0.00253203	0.000357721	0.000880966
6.29508	0	0.448522	Female	31.8138	-0.00540321	0.0018042	0.00168774	-0.0103401	0.022981	0.00241567	0.00561577	-0.00222383	0.00877819	-0.00282615
24	0	0.452837	Female	54.0068	0.00622893	-0.0650837	0.0169865	0.0133084	-0.0149026	0.0476529	-0.00583642	0.00700249	0.0139343	0.0104411
3.31148	1	-1.26183	Female	72.8871	-0.00509491	0.0037239	0.00302636	-0.00219457	0.00350969	0.00587786	0.00145054	-0.00598457	-0.00539524	0.00408817
1.2459	0	0.536719	Female	74.9213	-0.00549382	0.00315666	-0.000601905	0.0145052	-0.00520929	-0.00783778	0.000169604	0.00276662	0.000693617	0.00570589
24	0	-0.608726	Female	37.8316	-0.00561549	-0.000193972	0.0051182	0.000536057	0.00383174	0.0047492	0.00513848	-0.00402992	0.00153324	0.000179237
24	0	0.992503	Female	32.397	-0.00548703	0.00102848	0.00258913	0.0147474	-0.00454347	-0.00426935	-0.00180559	-0.00236348	-0.00475116	0.000273665
0.918033	1	-0.957233	Female	24.0876	-0.00552042	0.00398191	0.00369359	0.00817083	-0.00093386	0.00291083	-0.00143478	0.00167943	0.00402572	-0.00450259
24	0	-0.429723	Female	25.3771	-0.0057669	0.00421478	0.00372376	-0.00764532	0.00631673	0.00495559	0.00349353	-0.00417259	-0.00966859	0.00102304
9.83607	0	1.21174	Female	26.7187	-0.00512261	-0.00177448	-0.0128823	0.00547554	0.00620606	0.00746159	0.0037659	-0.00604383	-0.00674423	0.00395341
0.557377	0	-0.547302	Male	40.95	-0.0054743	0.00406432	0.00554741	-0.0315846	-0.00849725	-0.00874053	-0.00368633	0.00470306	0.0131464	0.00202428
21.541	0	0.765502	Female	29.0842	-0.00093998	-0.0164099	-0.0252597	0.00220737	-0.00388598	0.0183662	0.00222162	-0.00430782	0.00488039	-0.00200836
7.37705	0	0.308684	Female	59.3949	-0.00567139	0.00538967	0.00463454	0.00205916	0.00343968	0.00564068	0.00295676	-0.00529848	-0.00536864	-0.000711809
24	0	0.103536	Female	44	-0.00528936	0.000374178	0.00340569	-0.010719	0.00902	0.00275924	0.00526361	-0.0108288	-0.00903205	-0.00571232
19.5082	0	-0.203641	Female	21.5168	-0.00542915	0.00119646	0.00486941	0.014166	-0.00297502	-0.0122955	-0.00144992	0.00517836	-0.00447755	0.000468845
24	0	-1.12105	Female	34.8227	-0.00554528	-0.000377339	-0.00265896	-0.0137085	0.0290702	0.00578643	0.00245227	0.0106736	0.0164396	-0.00298801
24	0	1.01803	Male	37.9165	-0.00567977	0.00323434	0.000851967	0.0171488	-0.00722467	-0.0050998	0.000533454	0.00396756	-0.00265545	0.00198525
24	0	-0.452008	Female	22.9432	-0.00550751	0.00310243	0.000380354	0.00977666	-0.00716261	-0.00945771	-0.000650188	0.00104545	0.00177043	-0.000110281
24	0	1.31203	Female	74.3655	-0.00554325	0.00359975	-0.00246789	0.0116009	-0.00450312	0.000795992	0.00175452	-0.00411995	-0.000333416	0.000721238
24	0	-0.790018	Female	50.7926	-0.00525129	0.00227474	0.00213125	-0.00155152	0.0158158	-0.000974886	0.00135845	0.00533743	0.00685469	-0.0019744
7.83607	0	0.650227	Female	29.588	-0.0055785	0.00597271	-0.000896466	0.00678961	-0.00735811	-0.00486337	-0.00230746	0.000221914	-0.00452302	0.00178377
24	0	1.20838	Female	39.1157	-0.00552368	0.00329809	0.00480063	0.00644243	0.0125198	0.00163137	-0.00227988	0.00107363	0.00543353	-0.000550351
14.1967	0	-1.05889	Female	67.6961	-0.00545567	0.00606807	0.00281498	0.00201304	0.0166587	-0.00121205	-0.000923453	0.00550061	0.0121763	0.00271611
0.95082	1	-0.884192	Female	54.9815	-0.00535185	0.00306566	-0.000998079	0.00433469	0.00459636	-0.000685095	0.00157329	0.00818419	0.00436835	0.00285146
1.67213	0	0.678331	Male	58.4339	-0.00478568	-0.00609141	-0.021761	0.0169854	-0.00422797	0.00143792	-0.00420529	0.0048689	-0.0010792	0.000923943
24	0	-1.32941	Male	61.7933	-0.00551965	-0.000198241	0.0183935	0.0142359	-0.00769673	-0.00977391	0.00251159	0.000534661	-0.00645794	0.00608839
2.03279	0	1.57948	Female	52.0958	-0.00571934	0.00253886	-0.001973	0.00835325	-0.00439303	-0.000861953	-0.000665145	0.00208157	0.00114732	-0.0033407
1.27869	0	-2.04901	Female	43.1759	-0.00558429	0.00485796	0.00366071	0.00143039	0.0068221	0.00685836	0.00359405	-0.00994932	-0.00544431	-0.00116066
24	0	0.594604	Male	35.6523	-0.00545833	0.00291114	0.00351305	-0.00191145	0.0155601	-0.000929556	0.00136326	0.00468758	0.00753597	-0.00341682
24	0	0.490621	Male	65.0185	-0.00502792	-0.00292896	-0.00838647	0.0106709	-0.00507344	0.000779159	0.00325465	0.00398556	0.00181928	-0.0017218
24	0	-0.533844	Male	39.4634	-0.00558033	0.00330887	0.00694299	0.0038559	0.00563552	0.00271751	0.00167918	-0.00917146	-0.00274601	0.00226567
24	0	0.430261	Male	67.9891	-0.00539721	0.00308889	0.00602265	-0.0134904	0.0310444	0.00337378	0.00108619	0.0111174	0.0156594	0.00178569
0.0327869	0	0.884946	Female	46.6858	-0.00532177	0.00527217	0.000940203	0.0117067	-0.00902149	0.00187764	-0.00224529	0.00584213	-0.00266134	-0.00341609
10.0984	0	1.61397	Male	21.7988	0.00429259	-0.127721	0.0693154	0.0152183	-0.0230125	0.051718	-0.00699735	0.0144093	0.0137786	0.00667758
24	0	-0.328498	Female	41.5496	-0.00565527	0.00146673	-0.000173138	-0.0395421	-0.0112344	-0.00973728	-0.00266963	-0.000839674	-0.00182186	-0.000187261
22.5574	0	1.06543	Female	26.5435	-0.00572028	0.00248874	0.00120289	0.00354047	0.00367275	0.0047078	8.31e-05	-0.00453431	-0.00216178	0.0024939
24	0	0.195809	Male	49.0951	-0.00556581	0.00493066	0.00693734	-0.0200743	0.0195002	0.012347	0.00666198	-0.0176101	-0.0157763	0.000105257
8.19672	0	-1.50316	Female	37.5934	-0.00541956	0.000400721	0.000607502	-0.000354137	0.00930261	0.00683828	0.00376552	-0.00372864	-0.000682754	-0.00427877
1.31148	0	-0.182244	Female	44.6982	-0.00555918	0.00353485	0.00449819	0.00565867	0.000439637	0.00904115	0.00667369	-0.0120224	-0.0134465	-0.00456501
0.918033	1	0.0827326	Female	26.5243	-0.0054875	0.00455898	0.00753571	-0.00617696	0.0313318	-0.00736977	0.000386201	0.00965243	0.0167809	0.00408774
13.2131	0	1.00549	Male	46.59	-0.00548266	0.000837122	-0.00333897	-0.0031712	0.009723	0.000308199	0.0039017	-0.00521995	-0.00405654	0.00295052
2.4918	0	1.06644	Male	77.1718	-0.00522852	0.0020728	0.00102268	0.00250524	-0.00728339	0.00358043	-0.00729732	0.00471282	-0.00188435	0.00442282
24	0	1.10682	Female	53.6427	-0.00498759	0.00302099	0.00461379	-0.0202308	-0.0203028	-0.00503897	-0.00415879	0.00322988	0.0105908	-3.96e-05
1.83607	1	0.898567	Male	67.603	-0.00561481	0.00269948	0.0029913	0.0114694	-0.00349105	-0.00420677	-0.00250262	0.00920386	0.00451301	0.00128548
24	0	0.955703	Female	54.0123	-0.00549957	0.00456732	0.00166901	0.00589866	-0.00280331	0.000993521	-0.00374725	-0.00188008	-0.00368894	0.00270751
24	0	-0.462771	Female	53.6372	-0.00568619	0.00518982	0.0046758	-0.00201158	0.00821913	0.00347336	0.00146527	-0.00092609	-0.00185995	-0.0013885
0.229508	0	-1.00657	Male	76.7748	-0.00488354	0.0076193	0.0074803	-0.0186711	-0.0288861	-0.0149486	-0.00469726	0.0103944	0.00934359	-0.000479923
1.70492	0	0.539307	Male	43.4689	-0.0015451	0.00212944	-0.000522308	0.00871605	-0.00733129	-0.00141595	-0.00164016	0.00546192	-0.011294	-0.00158637
24	0	0.268232	Male	29.4428	-0.00555733	0.00361994	0.00557887	0.00330947	0.000488272	0.00526514	-0.000812735	-0.0070177	-0.00660294	-0.00620222
24	0	0.868842	Male	73.5168	-0.000197835	-0.0797513	0.0268923	0.00366338	-0.01235	0.0419081	-0.00558997	0.00938499	0.00971058	-0.00228209
1.44262	0	0.347144	Female	23.8056	-0.00557895	0.00562225	0.00498505	0.0104083	-0.00659793	-0.00968251	-0.000825293	0.0036065	-0.000753754	0.00205596
0.0983607	0	-1.21511	Female	58.9076	-0.00536917	0.00285255	0.00447701	-0.00869929	-0.00209866	0.00312255	-0.00256209	-0.0019085	0.000322028	-0.00583063
0.262295	0	1.03519	Male	70.3162	-0.00221429	-0.0283739	-0.106385	0.0016226	-0.00340831	0.0461641	0.00265572	0.0217156	0.0200735	-0.000826175
24	0	1.69028	Female	41.4812	-0.00542624	-0.000943398	-0.00211735	0.013578	-0.00600266	-0.00581613	-0.00362602	-0.000842592	-0.00754821	0.00128683
3.70492	0	0.443743	Female	54.7023	-0.00497107	-0.00325123	-0.0224387	0.0112733	-0.0123632	0.00824985	-0.00136865	0.00754693	0.0063001	-0.00120038
13.9016	0	-0.923819	Male	28.9829	-0.00534984	0.00164811	0.00181807	-0.0051368	0.0112684	0.00728323	0.00505338	-0.00813676	-0.0053017	-0.00217333
12.5574	0	0.273674	Female	30.1383	-0.00563038	0.00209161	0.00073055	-0.0172958	0.0238851	0.00865985	-0.000824163	-0.000598571	0.00549203	-0.00207801
14.623	0	1.22768	Female	44.4463	-0.00485778	0.00267811	-0.0013153	0.00159099	-0.00219493	0.00587377	-0.00190557	-0.00086354	-0.00355153	-0.00107879
1.18033	0	0.100314	Female	41.6454	-0.00556509	0.000575798	-0.000808396	0.0136966	-0.00528623	-0.0034411	-0.00129432	0.00480253	0.00300398	-0.0005216
1.63934	0	-0.302832	Female	38.3819	-0.00542244	0.0030529	0.000223694	0.0182617	-0.00923065	-0.00111419	-0.000683568	0.00330274	0.00329204	0.00243234
24	0	0.864853	Male	28.9172	-0.00564155	0.00246594	0.00528408	0.000184116	0.0131224	0.00969928	0.00272182	-0.0122068	-0.0139134	-0.000189426
24	0	0.902914	Male	52.3231	-0.00557984	0.00307133	0.00369047	-0.0316108	-0.0356016	-0.00471056	-0.00309979	0.0105047	0.00821531	0.00446103
24	0	-0.760607	Female	61.8754	-0.00517478	0.00216073	0.0046827	0.00157012	0.00069989	0.00277756	-0.000839256	-0.00723821	-0.00370575	0.00210873
4.7541	0	0.103241	Female	47.5099	-0.00501921	0.00359909	0.00299876	0.00415496	0.0159717	0.000926936	-0.00131384	0.0045643	0.0114628	0.00246065
3.37705	0	0.0145738	Female	55.9398	-0.00486614	0.00430705	0.00442877	-0.039507	-0.01057	-0.00545407	-0.00286717	-0.0038743	0.000154599	0.00208677
24	0	-0.671544	Female	50.0726	-0.00575644	0.00392755	-0.000827974	0.0186726	-0.00672447	-0.00632894	-0.00588417	0.00275834	0.0085631	0.00320052
24	0	0.583573	Female	33.347	-0.00559254	0.00234144	-0.002156	0.00995379	-0.0135195	-0.00803963	-0.00157377	0.00530038	0.00313562	0.00178473
0.0327869	0	-0.648697	Female	58.0205	-0.00531434	0.000580578	0.00340516	0.0154237	-0.00636073	-0.00435612	-0.00198239	0.000558375	-0.00346693	0.0019875
15.9672	0	0.729818	Male	29.8234	-0.00564363	0.0027851	0.000363589	-0.00140023	-0.00933692	0.00548783	-0.00559058	0.00201033	-0.00757298	0.00211068
5.01639	0	-0.00977497	Female	57.8809	-0.00539057	0.00236169	-0.00041827	-0.00534271	0.00283634	0.00106396	0.00214032	-0.00741047	-0.00404426	0.00408514
3.27869	0	0.0580729	Male	23.0472	-0.00554487	0.00443221	0.00495311	0.0129273	-0.00761632	-0.00534517	-0.00151907	0.00186112	-0.000477524	0.00662116
24	0	0.298101	Female	74.0862	-0.0046056	0.00170985	0.00207006	-0.00178055	0.0124976	-0.00442197	-0.00541088	0.0126185	0.0113636	-0.00477681
24	0	0.410876	Male	60.7447	-0.00528219	-0.000886579	0.00023604	0.00127156	0.00104513	0.00223934	0.000197099	-0.00227827	-0.00554547	0.00346219
4.16393	0	0.763214	Female	53.0322	-0.00537567	0.00275686	0.000238208	0.00946313	0.00973218	-0.00240056	-0.00173502	0.00781453	0.00809747	0.00416158
24	0	0.613786	Female	38.4997	-0.00519869	0.00237497	0.00419225	0.0101068	-0.00207672	-0.00776987	0.000813646	0.00117397	0.000201202	0.00151622
24	0	-1.11839	Male	33.3388	-0.00567378	0.00405997	-9.95e-05	0.0215105	-0.00864861	-0.000795374	-0.00322038	0.000275919	0.000377481	0.00441096
19.082	0	1.28554	Female	40.9856	-0.00569041	0.00327979	0.00428679	-0.000680127	0.002799	-0.00351086	0.000362886	-0.00844441	-0.00052937	-0.00119733
1.80328	0	0.225278	Male	66.3491	-0.00555909	0.00489706	0.00846067	-0.00850705	0.0119712	0.0139652	0.00227998	-0.0052322	-0.00704082	-0.00171199
2.55738	0	-0.482451	Male	52.2738	-0.0057376	0.00279984	0.00524312	-0.00117702	-0.00513727	0.0067298	3.9e-05	-0.00455995	-0.00297263	-0.00274125
24	0	-1.53649	Male	57.8125	-0.0054601	0.00420149	0.00219334	-0.00135785	0.0178799	-0.00382157	-0.00386702	0.00705897	0.00432527	-0.00149794
24	0	0.0127248	Female	30.7023	-0.00571706	0.0051675	0.00369827	0.00699408	0.0132523	-0.0033823	-0.000871204	0.00357109	0.00528356	0.000787745
24	0	-0.570939	Male	27.258	-0.00519442	0.000296891	0.00416192	0.0119419	-0.000445102	-0.00934664	0.00192854	-5.86e-05	-0.00560753	0.000592017
19.1803	0	-0.264868	Female	53.1444	-0.00518915	0.00359579	0.00247239	0.0192758	-0.0098185	-0.00304962	-0.000606855	0.00150487	0.00402099	-0.0010745
24	0	-0.880332	Male	48.1533	-0.00566346	0.00465016	0.00169499	-0.0287768	-0.0169986	-0.00266082	-0.003509	0.0063819	0.00484539	0.00539789
24	0	0.200466	Male	20.063	-0.00529328	0.00259093	0.0044239	-0.00113788	0.00843654	0.00384397	0.00311472	-0.00189979	-0.00568085	-0.000314325
24	0	1.03757	Female	36.4983	-0.00452341	-0.000563268	-0.000505932	-0.00531056	0.0122306	0.00385785	0.00280828	-0.0120351	-0.00895003	-0.0018766
20.4918	0	-0.766613	Male	37.3525	-0.00541693	0.00285455	0.000275343	-0.0143028	0.0224173	0.00695542	-0.00147319	-0.00537301	0.00538651	0.000388311
24	0	-0.138605	Female	38.7023	-0.00551653	0.00433245	0.00263427	-0.0108096	0.0111619	0.0136221	0.00224856	-0.00809325	-0.00824425	-0.00276126
0.42623	0	1.56819	Female	48.3477	-0.00547406	0.00344797	0.00251406	0.0124224	-0.00819695	-0.000680763	0.00333318	-0.00054382	-0.00591023	4.54e-05
2.81967	0	-1.12508	Male	64.8323	-0.00521043	-0.00724592	-0.0112964	-0.0253383	-0.018747	-0.0109748	-0.00268459	0.00423287	0.00497369	-0.00201212
24	0	0.752077	Male	55.6687	-0.00566406	0.00299688	0.00413692	-0.0395899	-0.00140334	-0.0113581	-0.00153284	0.0127183	0.0145439	-0.00353191
0.95082	0	0.235475	Male	49.4565	-0.00548927	0.00688949	0.00472188	-0.0603328	-0.0396254	-0.0114561	-0.00875576	0.00781048	0.0096581	-0.00052637
24	0	-0.308167	Female	50.6639	-0.00567683	0.00233252	-9.82e-05	0.00201736	-0.00589633	0.00154923	0.00393884	-0.00123426	-0.00490583	0.00205884
1.44262	0	-1.70414	Female	26.7132	-0.00502518	0.00345433	0.00586474	0.0045476	-0.00418377	-0.00450702	0.00332154	0.000264928	-0.000188939	-0.00130294
6.32787	0	-0.449027	Female	33.5222	-0.00506496	-1.35e-05	-0.0037984	-0.0143891	0.0209073	0.0107689	0.0012949	-0.00264275	-0.00218943	0.0014558
4.95082	0	-0.340825	Female	38.4805	-0.005554	0.00414969	0.00413261	0.0205152	-0.0140703	-0.00877515	-0.00114772	0.00580869	0.00255425	0.00336232
2.09836	0	-1.58449	Female	61.9713	-0.00544584	0.00248622	0.0022572	0.00573401	0.00102473	-0.00320115	0.0028239	-0.00215031	0.000673267	0.000653615
24	0	1.33435	Female	23.0746	-0.00559302	0.00533744	-0.00378437	0.0152391	-0.00921242	-0.00731565	-0.000744642	0.00211843	0.0055562	-0.00144162
1.90164	0	0.369028	Female	67.7481	-0.00476456	0.00143225	-0.0025963	-0.0300708	-0.000555892	0.0006246	-0.00378029	0.00484837	0.011209	0.00173453
12.8197	0	1.48472	Male	29.681	-0.00475548	-0.00472879	-0.0147167	0.0051888	-0.00154741	-0.00107796	-0.00446225	-0.00194908	-0.00396285	-0.00193033
24	0	0.507075	Male	48.2765	-0.00532602	0.00254968	0.00539908	0.0093421	-0.000685545	-0.00406554	0.00395997	-0.00220961	-0.00601101	0.000986805
24	0	-1.16284	Male	73.013	-0.00559761	0.00532052	0.0034125	0.00602524	0.0161142	0.00425115	0.00357589	0.00666044	0.0100208	-0.00179103
0.491803	0	-1.0868	Male	64.7967	-0.00549749	0.00183905	-0.000225588	0.00184346	0.00578463	-0.00179924	0.00297082	-0.0029685	-0.00600325	-0.00400135
0.491803	0	0.293301	Female	39.2635	-0.00573839	0.00584795	0.00703805	-0.0191992	-0.0247515	-0.00527005	-0.00606351	0.0057291	0.00640241	-0.000566524
24	0	-0.683372	Female	38.4668	-0.00586907	0.00477533	0.00266827	-0.0225301	-0.0293081	-0.00790231	-0.00265308	0.00225334	0.00664396	-0.00361513
1.31148	0	-1.81878	Female	44.7748	-0.00535556	0.00123786	-0.00232748	0.0174874	-0.00944842	-0.00676983	0.000846066	0.00360417	0.00381744	0.0024688
6.65574	0	0.357354	Female	57.5797	-0.00543908	-0.00132019	0.00589676	-9.26e-05	0.00718914	0.00379638	-0.00103204	-0.00566896	-0.00508126	4.23e-05
24	0	0.594262	Female	37.2977	-0.00522883	0.0033242	-0.00384051	0.0134141	-0.00607429	-8.94e-05	-0.000108966	-0.000140614	-6.87e-05	0.000970762
24	0	-1.33662	Male	71.091	-0.00579692	0.00290948	0.00121671	0.00148345	0.0114382	0.000221329	0.00348401	0.00235668	0.00254046	-5.1e-05
0.0327869	0	-1.12437	Female	45.3881	-0.00561004	0.00295914	0.00242206	0.00440702	0.00775235	0.00343031	0.00138941	-0.00121762	-0.00424787	0.00341316
1.14754	0	1.63793	Female	55.9179	-0.00375398	0.00239945	0.00168073	-0.0143071	0.0154897	0.00180091	0.00474079	-0.00573293	-0.00725486	-0.00016112
11.8033	0	0.120144	Female	67.039	-0.00548889	0.00100523	0.00212705	0.00939572	0.00991964	-0.00397371	0.001651	0.0121961	0.0102125	0.00180976
4.39344	0	0.510039	Female	27.2197	-0.00360159	0.000239099	0.00113089	-0.0154383	0.0133464	-0.0090154	-0.00196694	0.00171498	0.0192012	-0.000602878
10.8525	0	0.513165	Male	61.8207	-0.00484963	0.00139171	0.00226971	0.00425626	-0.000229522	0.00930198	0.00147376	-0.0118995	0.00303516	-0.000219926
1.70492	0	1.21674	Male	40.7337	-0.00545909	0.00447	0.000600024	-0.0263119	-0.0253713	-0.00936445	-0.0046137	0.00360354	0.00441247	0.00264479
5.08197	1	-0.511063	Female	64.8104	-0.00557575	0.00483197	0.000654554	0.0104525	0.0109851	0.00211007	-0.00490452	0.00573429	0.0153693	0.00464169
24	0	0.872074	Female	65.9959	-0.00481083	0.00300432	0.00430518	-0.00169436	0.0018553	-0.00176725	-0.000813688	-0.00505313	0.00689914	0.00213868
3.86885	0	0.174067	Female	54.1465	-0.00553607	0.00350704	0.00146164	0.0122949	-0.00223881	-0.00178114	0.000371276	0.00139508	0.00112346	0.000623752
24	0	-0.329888	Female	24.5448	-0.00524405	0.00135538	-0.000153871	0.00461504	-0.00796508	-0.00187688	-0.000394261	-0.00351206	0.000283462	-0.00525187
1.08197	0	-1.3664	Male	70.3135	-0.0040611	0.00431237	-0.00127866	0.00910408	0.000734739	0.00226776	-0.000730937	0.00704518	-0.004949	0.00787339
1.08197	0	1.7049	Female	33.2923	-0.00547128	0.00182773	0.00310789	-0.0050385	0.0207773	-0.00143976	-0.00150749	0.00649727	0.00611061	-0.00018292
24	0	0.935537	Male	67.4442	-0.00557586	0.00516941	0.00559283	-0.000471392	0.00938292	0.00345254	0.00277082	-0.00678863	-0.00707308	-0.0010247
1.70492	0	0.542865	Female	53.5606	-0.00526222	0.00079616	-0.00297731	0.00182554	0.00667756	0.0043903	0.00280121	-0.00635661	-0.00839823	0.00180285
24	0	-0.595523	Female	54.152	-0.00573473	0.00360254	0.00693364	0.00245696	0.00417066	-0.000911894	0.0016425	-0.000461228	-0.00178998	0.000985208
4	0	0.750628	Male	61.3306	-0.00527037	0.00318336	0.000885961	0.00453626	-0.000166974	-0.000814969	0.00394502	-0.000274733	0.00220694	-0.00407528
0.688525	0	-0.739983	Female	54.5298	-0.00569576	0.00629489	0.00489004	-0.0036526	0.0145714	0.0127826	-0.00139408	-0.0155275	-0.00986614	0.00414911
1.96721	0	2.26905	Female	32.8734	-0.00536148	0.00220195	0.00404321	0.00499875	0.0089719	0.00659786	-0.00160729	-0.00306359	-0.00270508	0.00243811
24	0	-0.751934	Female	66.8638	-0.00567648	0.00719068	0.00426437	-0.0203011	-0.0214217	-0.00697719	-0.00767333	0.00767721	0.00692499	0.000117911
24	0	0.514883	Female	65.5195	-0.00585861	0.00509626	0.000146971	0.0129514	-0.00986351	-0.00191247	-0.00111166	0.00434527	0.00170816	-0.00135333
2.09836	0	-0.000548229	Female	45.5606	-0.00549732	0.00141773	0.00172467	-0.0212759	-0.0254217	-0.0113451	-0.00114106	-0.000963318	-0.0021438	9.51e-05
24	0	0.149012	Female	36.7474	-0.00545635	0.0024568	3.26e-05	0.00892821	-0.00388952	-0.00118515	0.00377062	-0.00259207	0.0015696	-0.00129282
24	0	1.09051	Female	33.1745	-0.00549955	0.00233644	0.000322581	0.000709091	0.0183657	-0.0014856	0.00247004	0.00851609	0.0139705	-0.000763581
24	0	-0.211956	Male	58.6913	-0.00484391	-0.000884493	0.00356428	0.0150384	-0.00635208	-0.00520798	-0.00341063	0.00329313	-0.00234191	0.00406153
24	0	0.0450099	Female	33.4292	-0.00470303	0.00160524	0.00180163	0.00943779	0.00442503	-0.00418517	-0.000396405	0.00583334	0.0195802	-0.00788932
24	0	-0.442604	Female	29.6126	-0.00560981	0.00526332	0.00107786	-0.00459178	0.00910341	0.00535917	-0.000446257	-0.00171809	0.00141059	-0.00605584
24	0	-0.396088	Male	48.7365	-0.00535596	0.00335339	0.00740053	-0.00433194	0.00594077	0.00634569	0.00629718	-0.0050307	-0.00637706	-0.000134098
1.21311	0	1.27898	Female	53.7084	-0.0043287	-0.00464593	-0.0108549	-0.0605396	-0.0460546	-0.00671433	-0.00749677	0.00927761	0.0139391	0.00402157
1.14754	0	-0.827407	Male	58.9788	-0.00580485	0.00378716	0.00995152	0.015843	-0.00531669	-0.0125105	-2.55e-06	0.0007951	-0.000781337	-0.00184138
3.40984	0	1.61675	Male	23.5044	-0.00563815	0.00392799	-0.000654206	-0.038967	-0.0214745	0.00159601	-0.00205699	-0.000678458	0.00215991	-0.000269898
0.262295	0	0.712062	Female	50.9076	-0.0055772	0.00497139	0.00523683	0.00361872	0.00587302	0.00750859	0.00176686	-0.00584852	-0.00395262	-0.000782767
13.9016	0	-0.441894	Female	62.9569	0.00749913	-0.0302786	-0.000949658	0.000562831	-0.00156296	0.024348	-0.0120829	0.000705343	-0.00350597	-0.00607309
12.0984	0	0.237423	Female	54.4422	-0.00528515	0.00196551	0.00478044	0.00108275	0.0223264	-0.00561349	0.00377199	0.00525203	0.0132903	-0.00291792
2.81967	0	-0.115753	Male	59.3046	-0.00569976	0.00222933	0.00190948	0.0103052	-0.0112179	0.000151672	-0.00287228	0.00186739	0.000487137	0.000163216
15.8361	0	-0.454329	Female	26.0041	-0.00519785	0.00240313	0.0013767	-0.022786	-0.020375	-0.00425315	-0.00744553	-0.000721843	0.00482998	0.00291229
2.36066	0	1.78442	Female	36.512	-0.00507793	0.0049013	0.00538008	0.00412596	0.0043462	0.00591703	0.00487919	-0.0091389	-0.000993694	-0.00341128
3.47541	0	-0.985105	Female	53.5031	-0.00568008	0.00545239	0.00415554	-0.00220906	0.00887578	0.0105439	0.00161581	-0.00630335	-0.0101211	-0.00133846
0.885246	0	-1.33104	Female	72.9884	-0.00555029	0.00493778	0.00619174	-0.0296142	-0.02346	-0.0122864	0.000600626	-0.000851273	0.00339651	0.00386386
24	0	1.33512	Female	40.3723	-0.00545628	0.00102313	-0.00178487	0.0193183	-0.00531255	-0.00368001	-0.00416299	0.00242571	-0.0031057	0.00359547
2.32787	0	1.74735	Male	59.0253	-0.0055028	0.00581926	0.00123597	0.0111036	-0.00930025	-0.00268319	0.0353524	0.0140852	0.00295889	-0.00537547
24	0	0.974201	Female	39.499	-0.00539824	0.00315727	0.000261521	-0.000197779	-0.000141457	0.00100299	0.00249616	-0.00579221	-0.002362	-0.00363555
3.27869	0	-0.747405	Male	39.7591	-0.00534206	0.00457339	-6.55e-05	-0.00442821	0.00853186	0.0109516	0.00220993	-0.00816015	-0.00730927	0.000650159
24	0	-0.0111639	Female	20.5585	-0.00548818	0.00366453	0.00655363	-0.015381	0.0167666	0.0154119	0.00565275	-0.0148401	-0.0133256	0.00135023
24	0	-0.704399	Male	37.7632	-0.00479868	0.00342935	0.00838495	0.0020996	0.00754473	0.000640097	0.00117705	-0.00950085	-0.00316901	-0.00495621
2.98361	0	-0.490624	Female	21.4292	-0.00100296	-0.0535138	0.0231272	0.00838394	-0.0162906	0.0285347	-0.00340186	0.00846995	0.00934161	-0.0109298
4.55738	0	0.583377	Female	66.3162	-0.00559807	0.00159897	-0.00119694	0.0165693	-0.00992136	-0.00450862	-0.00581433	0.00335338	-0.00573343	0.00151166
15.377	0	2.03117	Male	51.8303	-0.0055258	0.00371714	0.00174262	0.0134891	-0.0064478	-0.00600871	-0.000415467	0.00104923	0.00318043	0.00264889
24	0	-0.199455	Female	48.0548	-0.00579228	0.0070182	0.00534572	0.00871046	0.0122387	-0.000781945	-0.00493659	0.0070449	0.00803411	0.00497019
24	0	-0.878505	Female	42.5791	-0.00262816	-0.0276386	-0.0979853	0.000701864	-0.0129671	0.0519142	-0.00552866	-0.00262184	-0.00320882	0.000116695
1.7377	0	-0.44169	Female	65.6619	-0.00527042	0.00396335	0.00546027	0.0182727	-0.00813249	-0.00036975	0.000106264	0.00173411	0.00100547	0.000920124
24	0	-0.109388	Male	35.1212	-0.00522782	0.00333847	0.00413517	-0.0430723	-0.00539301	0.00169939	0.00109872	-0.00701964	-0.0019776	-0.00312203
0.327869	0	1.55234	Male	35.0609	-0.0049993	-0.00692604	-0.00434718	0.0134544	-0.00575052	-0.00872175	0.00106742	0.00606762	-0.00617663	-0.000436234
21.1803	0	0.19238	Female	52.961	-0.00558203	0.00572586	0.00227055	0.00387319	-0.000475099	0.00593593	-0.00022651	0.000128333	-0.00704301	-0.00103327
24	0	-1.92442	Male	63.2909	-0.00560105	0.00334523	0.00252186	0.00078204	0.00914832	0.00412478	0.000506024	-0.0049333	-0.00685954	0.00279156
24	0	0.319333	Female	21.9357	-0.00520408	0.000532629	0.00479521	0.00413461	-0.00431547	-0.00379561	7.51e-06	0.00110367	-0.00897109	0.0029587
0.262295	0	-0.803545	Male	67.9754	-0.0051134	-0.00257871	-0.0083798	-0.00234549	0.0057674	0.0159137	0.000371805	-0.00956974	-0.0124533	0.00104137
24	0	-0.683924	Female	27.5099	-0.00510988	-0.00247336	-0.00627024	-0.0169701	0.0189266	0.0131591	0.00480382	-0.00886623	-0.013536	-0.00287777
0.491803	0	-0.946605	Female	39.0664	-0.00493618	-0.00194902	-0.0134264	-0.0140542	0.00645627	0.00968878	0.00418957	-0.00619465	-0.00814541	-0.000326995
0.262295	0	-0.0185417	Male	55.5565	-0.00561536	0.00178949	4.09e-05	0.0130454	-0.00227648	-0.00442827	-0.00046643	-0.00165366	0.00321332	0.00138646
10.1967	0	0.0496741	Male	22.2313	-0.0058155	0.00365359	0.00452628	0.0157049	-0.00370587	-0.00956697	-0.00532693	0.00301918	0.00291692	0.00575885
19.8033	0	1.65025	Female	39.3676	-7.04e-05	-0.0401239	-0.0703621	0.00648608	0.00339694	-0.0298845	-0.00242761	-0.00653053	-0.0123712	-0.00115074
1.47541	0	-0.194362	Female	35.7098	-0.00468338	-0.00613456	-0.0165065	0.0108883	-0.000458992	-0.00688967	-0.00210462	0.00625072	-0.000132373	0.00241446
24	0	0.391214	Male	35.1677	-0.00546343	0.00194911	-0.00203614	-0.00169921	0.00337647	0.00446779	0.000731064	-0.00684441	-0.00539784	0.00148448
24	0	-0.0538676	Male	42.5818	-0.00516593	0.00236525	0.00482759	0.0110008	0.00121229	-0.0107382	0.00043537	0.00778374	0.0112499	0.0040598
11.7049	0	-1.39842	Female	65.1554	-0.00547144	0.00528928	0.00283623	0.00944852	-0.00602746	-0.00213505	0.00242575	-0.0023773	-0.00097073	0.00114097
24	0	-2.4718	Female	70.5243	-0.00506016	-0.00322577	-0.00518799	0.00262181	-0.00295303	-0.00187701	-0.00183316	-0.000186947	-0.00489377	0.00491381
2.09836	0	-0.132702	Female	41.9274	-0.00539091	0.00232388	0.00582899	0.0159412	-0.00616567	-0.000964474	-0.00195755	0.00207527	-0.00332153	-0.00205382
0.655738	0	1.11817	Female	28.2136	-0.00521475	0.00186696	0.004284	-0.0113006	0.0122602	0.0116847	0.00122155	-0.00829129	-0.00600254	-0.000690194
18.5246	0	0.432793	Female	29.6975	-0.00529055	0.00165268	-0.00444801	0.0138589	-0.00357892	-0.00973638	0.000505315	0.00191454	0.00721765	-0.000964967
9.93443	0	1.86914	Female	32.0548	-0.00556521	0.00386161	0.000830918	0.010392	-0.00564771	-0.00188086	-0.00107373	0.0044566	0.00304672	-0.00283872
2.72131	0	-0.391703	Female	76.627	-0.00537123	0.00212318	-0.00437624	-0.00687267	0.00583725	0.00483109	0.00172156	-0.00823016	-0.00283205	-0.000328781
24	0	-0.995469	Female	54.0643	-0.00554689	0.00297932	0.00431937	-0.00522813	0.0129759	0.00947251	0.00540132	-0.0111374	-0.0135824	-0.00133774
24	0	1.4954	Male	70.5489	-0.00556433	0.00292254	0.00158883	0.000697637	0.0102791	-0.00440962	-0.00308976	0.00796111	0.00827842	0.00181627
10.918	0	-1.82176	Male	32.8816	-0.0052655	0.0026066	0.00323345	-0.0334717	-0.00297588	-0.0138848	-0.00464123	0.0110598	0.0152643	-0.00107164
1.18033	0	0.0104037	Female	60.6023	0.00137645	0.00318443	0.00273313	-0.0135301	0.0152734	0.00569011	-0.00804466	-0.00453204	0.00255779	0.0146027
16.9508	0	-0.129462	Female	57.2676	-0.00538041	0.00285072	0.00120805	-0.0204182	-0.00486893	0.00144931	-0.00580211	0.00667576	0.00968369	-0.00197958
24	0	0.864104	Female	21.4073	-0.00515632	-0.0003605	-0.00197769	0.0061697	0.000958922	-0.00387815	0.00100966	-0.00438385	-0.00658854	0.000419154
24	0	-0.405383	Male	59.2991	-0.00575535	0.00360492	0.00219207	-0.00999962	0.0223125	0.00730378	-0.000312422	-0.00135622	0.00446256	0.00377229
17.1148	0	0.414002	Female	59.9014	-0.00573745	0.00394024	0.00169656	0.0125725	-0.012769	-0.0103458	-0.00216569	0.0080679	0.002043	0.00128437
24	0	0.377194	Female	36.2108	-0.00405947	-0.0263016	0.00844088	-0.00224663	0.0107713	-0.0129184	3.93e-05	-0.00314508	-0.0168456	0.00400323
24	0	1.26232	Female	30.0233	-0.00492777	-0.00114792	-0.00380631	-0.00696017	0.0141518	0.00841013	0.00242152	-0.0142643	-0.00782518	-0.000472313
24	0	1.55864	Female	42.9295	-0.00553221	0.00651126	0.00696228	-0.015781	-0.0210884	0.000720132	-0.00345045	0.00380533	0.00184236	-0.00348089
24	0	-1.16909	Female	39.7207	-0.00549066	0.00464643	0.00216269	-0.00703495	0.017943	0.00895572	-0.00223664	-0.00107551	0.0021681	-0.00437981
24	0	-1.18989	Female	65.4456	-0.00546684	0.00165337	0.000361385	0.00677694	-0.0057323	-0.00406178	-0.00371426	-0.00486878	-0.00255714	-0.00115443
24	0	0.172002	Male	32.2656	-0.00290154	-0.0259079	-0.0953188	0.00671246	-0.023684	0.0408472	-0.00629723	0.0109478	0.00894368	0.000253531
3.67213	0	-0.543394	Male	22.8556	-0.00550296	0.00532076	0.00201171	0.00410105	0.00264255	0.00560296	0.00329495	-0.00610697	-0.0171379	1.96e-05
24	0	1.14893	Male	63.0691	-0.00538404	0.00277499	0.00339038	0.000911958	-0.000619467	0.0037249	-0.00430077	-0.000739533	-0.00432615	0.00138397
2.36066	0	-0.0403495	Female	70.7817	-0.00549048	0.00406834	0.00216553	0.0060115	-0.00715748	-0.00154493	-0.0013793	-0.00227286	-0.00403353	0.00306363
24	0	0.0478065	Male	42.0287	-0.00573603	0.00601621	0.00472019	0.00545224	-0.00280745	-0.00425713	0.000770674	0.00265013	-0.00110696	0.000544143
5.34426	0	2.16264	Female	49.2841	-0.00487631	0.00251487	0.00162447	0.0015171	-0.0025172	-0.00424253	0.00170313	-0.00838658	-0.00216778	0.00654263
0.918033	0	-2.0093	Female	59.6934	-0.00549406	0.00428529	-0.00022707	0.0141294	-0.00387061	-0.00159016	0.000647285	0.001865	0.00251285	0.00347465
1.67213	0	-0.471824	Male	75.6413	-0.00544466	0.00484642	0.0035938	0.00436357	0.00666244	0.00400747	0.00501294	-0.00731113	-0.00213257	-0.000248661
24	0	0.395097	Female	67.2279	-0.00561505	0.00377186	0.00160087	0.00028928	0.0051828	0.00519625	0.000737963	-0.0073416	-0.00231608	-0.00259095
0.0327869	0	-2.31226	Female	39.5784	-0.005537	0.00309113	0.00107001	0.00260627	0.0180688	-0.0045974	0.00362924	0.00803185	0.00755343	0.00218742
20.8525	0	0.0243948	Male	49.796	0.00189848	-0.0331948	-0.0840908	-0.0137165	-0.00207423	0.0102142	-0.00469972	-0.0154508	-0.000116299	0.00243592
24	0	0.564123	Female	33.8919	-0.00548198	0.00211918	0.00391681	0.0134901	-0.00403838	-0.00437035	0.00343376	0.00111375	0.00133625	-0.00311011
24	0	0.614706	Female	46.9459	-0.00544573	0.00310398	0.00559942	0.00200059	0.00113571	0.0114713	-0.00416178	0.00224393	-0.00594481	0.00103873
2.52459	0	-0.496958	Female	36.2984	-0.00404369	-0.00327051	-0.0120297	-0.0335279	-0.0203554	-0.00144976	-0.0034345	0.000709794	-0.00125245	-0.00354856
3.2459	0	0.413375	Female	26.6694	-0.00559118	0.00478648	0.00245439	0.00389328	-0.000394709	0.00414918	0.00281986	-0.00383094	-0.00130289	-0.00261971
24	0	0.788437	Male	50.757	-0.00430267	0.00464593	0.00220858	-0.0120655	0.0230354	0.00868417	-0.000613274	0.00330925	-0.00496819	-0.00594123
0.393443	0	-0.333093	Female	56.2984	-0.00510374	0.00543839	0.00617559	0.000497265	0.0132358	0.00332866	0.000115211	0.00546093	0.00728378	0.00266059
7.2459	1	0.141649	Male	57.0815	-0.0048098	0.00373781	6.66e-05	0.0137364	-0.0094724	-0.010445	-0.00509363	0.00150545	-0.00723439	-0.00506224
3.96721	0	0.153437	Female	49.974	-0.0052395	0.00208162	0.00296691	0.0043961	-0.0012794	0.00258053	-0.00138742	-0.000307051	-0.00122918	0.00333015
21.5738	0	-0.945754	Female	58.9158	-0.00537234	0.000255733	0.000589717	0.00136758	-0.000236967	-8.68e-05	0.000970767	-0.00239223	-0.00956864	0.00321303
24	0	0.280919	Male	63.2416	-0.00579493	0.00709579	0.00312193	0.00727212	0.0128525	-0.00619531	-0.00106718	0.00954743	0.00680166	0.00228442
4.72131	0	1.91409	Female	45.3799	-0.00553222	0.00240924	0.00596167	0.0134741	-0.00412167	-0.00480705	0.000913121	0.00260057	-0.000153693	-0.00235973
24	0	0.305444	Male	21.4812	-0.00547529	0.0019581	0.0042323	-0.0153446	0.0248148	0.00733372	0.000895923	-0.00415339	0.00331456	-0.000155332
1.93443	0	-0.229881	Male	32.052	-0.00546241	0.0041879	0.00162217	0.000945538	0.00092254	-0.00423104	-0.000396512	-0.000626205	-0.000638254	0.00185785
11.7377	0	0.517228	Female	24.1944	-0.0053828	0.00481592	0.0051262	0.0147487	-0.00617293	-0.00619396	0.00179888	-0.000641767	0.00151868	0.00179779
0.622951	0	2.14311	Female	74.0205	-0.00566285	0.00486002	0.00452262	0.000624998	0.0052377	0.0040482	6.65e-05	0.00091086	0.00143773	0.00210501
24	0	-1.78972	Female	37.7796	-0.0050439	-0.00700942	0.0235106	-0.0140342	0.0155592	-0.00414563	0.000836521	-0.0100167	-0.00968969	0.00321709
24	0	-0.895423	Female	58.4339	-0.00562217	0.00305157	0.00562711	0.0161142	-0.00814007	-0.00628488	-0.000258379	-0.0013364	-0.00217326	0.00509327
19.0164	0	0.254891	Female	79.4141	-0.00553248	0.00477752	0.000568823	-0.0136592	0.025307	0.0101729	0.00139945	-0.00311749	0.00134399	-0.00156546
24	0	-0.347549	Female	45.5743	-0.00514477	0.00326125	0.00557853	-0.0371285	-0.0186614	-0.00501566	-0.00051855	-0.00549639	-0.00107631	-0.000880469
24	0	-0.730985	Male	72.5421	-0.00556527	0.00197124	0.00200337	-0.0236805	-0.0346912	-0.010939	-0.000800873	0.00561893	0.0023598	-0.000930177
24	0	0.550763	Male	26.2998	-0.00545059	0.00398399	0.0032326	-0.00419226	0.0153974	-0.000986746	0.00155985	-0.001154	0.00221121	-0.000877191
24	0	-0.136972	Female	57.5305	-0.00541674	0.00353728	0.00162737	-0.0147863	0.00573577	0.0103061	0.00585614	-0.0021988	-0.00706214	-0.00460752
24	0	1.00196	Female	64.0548	-0.00551783	0.00623917	0.00734744	-0.0216405	-0.025566	-0.0103034	-0.00164798	0.0112762	0.00381981	0.00241858
24	0	-0.45471	Female	23.6304	-0.00547561	0.00438275	0.00182784	0.0081795	-0.00252571	0.00616783	0.000444152	-0.0106298	-0.00877173	-0.00592978
0.459016	0	-0.0595422	Female	38.3299	-0.00536454	-0.00179189	-0.00389697	-0.00318087	0.0188813	-0.00371025	0.000805896	0.00482138	0.00714162	-0.00182123
24	0	0.354822	Female	32.7885	-0.00531708	0.00506621	0.00359394	0.0135798	-0.00549398	-0.0116759	-8.02e-07	0.00551265	0.0028821	0.00592039
24	0	0.482122	Male	61.2567	-0.00551062	0.000541968	-0.000217702	-0.0015633	0.00575624	-0.00396117	-0.0052752	0.00623364	0.0116353	-0.00110962
24	0	-1.77361	Male	37.0815	-0.00542688	0.00435663	-0.00109413	0.0119944	-0.00944436	-0.000719487	-0.00300098	-0.00120521	-0.00113076	0.00181203
1.40984	0	0.377105	Female	39.1759	-0.00532483	0.000146049	0.00238251	0.0196967	-0.0125354	-0.00666497	-0.00522133	0.00856818	0.00173484	-0.00197757
24	0	-0.55634	Female	39.3073	-0.00532995	0.00391065	0.00298458	0.014991	-0.0157695	-0.00660273	-0.00476992	0.00629831	-0.000293961	0.00622262
5.37705	0	0.107356	Female	39.7755	-0.00506078	0.00143078	-0.00365579	-0.000931226	0.00682137	-0.000716793	0.000141431	-0.00157059	-0.00135877	0.00229059
22.9508	0	-1.74952	Female	43.4141	-0.00518605	0.0024011	-0.00419009	-0.000917963	0.00497669	0.0044384	0.00245452	-0.0064506	-0.00651396	-0.00274967
14	0	0.0304863	Female	51.1431	-0.00541086	0.00334817	0.0034452	-0.0208614	-0.0260394	-0.000971497	-0.00214804	0.00163383	0.00712427	0.00116936
16.0984	1	-1.49949	Male	75.6441	-0.00564977	0.00164004	0.00293984	0.0135251	-0.00203718	-0.0007651	-0.000317578	-0.00211427	0.00304792	-0.00190157
24	0	-0.93833	Male	33.9384	-0.00549622	0.00208986	0.00108726	0.00216549	0.00627356	-0.00314302	0.00298867	0.000302402	-0.00167252	0.00477008
1.40984	0	0.474493	Male	31.258	-0.00554133	0.00465046	0.00223932	-0.0155925	0.0186294	0.0108099	0.00128465	-0.0137289	-0.00777237	-0.00216885
21.1148	0	0.603234	Female	36.564	-0.00555988	0.00364672	0.00558862	-0.00387434	0.00255626	-0.0045689	-0.000586999	-0.00541613	-0.00572181	0.00409974
24	0	-0.365231	Female	63.5838	-0.00562707	0.00244368	0.0019508	0.00462814	0.0145047	-0.000638557	-0.00163682	0.00127358	0.00554919	0.00347196
24	0	-1.50104	Female	51.7974	-0.00496053	0.00451244	0.00373959	0.0015422	0.0218491	0.00119056	-0.000558744	0.0126117	0.0127009	-0.00270588
24	0	-1.90021	Female	27.3758	-0.00533722	0.00219006	0.00095859	0.000236157	0.000392358	0.0036836	0.00226791	-0.0112664	-0.000521638	-0.00231439
23.541	0	-0.0691353	Female	64.0794	-0.00553456	0.00307022	-0.000725532	0.00548545	-0.000197384	-0.00462852	-0.00138392	-0.000786395	0.000198147	-0.00119701
24	0	0.567811	Male	41.1225	-0.00191433	-0.0435181	0.0241217	0.0149622	-0.0114896	0.0173786	-0.00649519	0.00519638	0.0216686	0.0011607
0.590164	0	-0.234027	Female	54.8227	-0.0056101	0.00621089	0.00714483	-0.0351056	-0.0139938	-0.00187373	-0.000859298	-0.00338711	0.00187315	-0.00364346
1.70492	0	1.6794	Female	37.358	-0.00508065	0.00420878	0.00147571	0.0096208	-0.0024307	-0.00117682	-0.000719813	-0.00122087	0.0057293	-0.00695485
1.2459	0	-0.106596	Female	64.5202	-0.00461483	0.00147417	0.00120521	0.00883577	-0.0016024	-0.00333299	-0.0038002	0.0050156	-0.00294941	-0.00852257
2.22951	0	1.44676	Male	77.6126	-0.00548463	0.00443456	0.00468584	-0.0149744	-0.0262702	-0.00357217	-0.00283028	0.00334901	0.00638231	-0.0044157
24	0	0.155133	Female	32.397	-0.00539267	0.00439183	0.00286562	0.0157297	-0.00512086	-0.0068229	0.00337884	0.00158887	0.00476448	-0.000723557
0.131148	0	2.22634	Female	36.7502	-0.00572148	0.00625024	0.00756491	-0.0302049	-0.0148675	-0.0045352	-0.00429432	0.00121961	-4.71e-05	-0.00159054
0.0655738	0	0.688598	Female	27.1047	-0.00560096	0.00363729	0.00702529	0.00480584	-0.00314632	-0.00384089	7.3e-05	0.00261936	0.00496139	-0.00466015
24	0	0.458731	Female	62.3929	-0.00455312	0.00133699	-0.00472721	-0.00950591	0.0180323	0.0143878	0.00516346	-0.0212114	-0.0154162	-0.00349885
8.52459	0	1.09289	Female	73.1444	-0.00533694	0.00381053	0.00232247	-0.00231374	0.0117333	-0.00322453	0.000282401	0.00589469	0.00323903	0.0072827
24	0	2.31947	Female	57.5003	-0.00556119	0.0025235	0.00130312	0.00581873	0.00311145	0.00148947	0.00186532	-0.00795041	-0.0120384	-0.00155626
24	0	0.510422	Female	52.2984	-0.0054505	0.00504288	-0.000274708	-0.00621822	0.00731166	-0.00470324	0.00221945	-0.00367942	-0.00431035	0.00440908
5.08197	1	-1.02924	Female	50.5325	-0.00528975	0.0043984	0.00714589	-0.0230795	-0.0180448	-0.00665935	-0.00331511	0.00268549	0.00790218	-0.000100164
1.40984	0	0.499414	Female	33.5003	-0.00496675	-0.00363306	-0.0153916	0.00310741	-0.00140273	-0.00153805	-0.00226133	0.0074398	0.00958927	0.00212995
24	0	-1.11329	Female	55.614	-0.00552365	0.00457066	-0.00166095	0.0151727	-0.00124586	-0.0048563	0.00153351	0.00513654	0.00422118	-0.00293745
22.8525	0	0.213248	Female	29.6427	-0.0051364	0.00327673	-0.00170568	-0.0117737	0.00597265	0.00399745	0.00131933	-0.0081	-0.00901192	0.00418031
24	0	0.53645	Male	35.7207	-0.00554702	0.00308283	-0.000696535	0.00191551	-0.00546755	0.00418171	-0.000686076	-0.00448813	0.00130628	0.00255791
2.19672	0	0.197273	Female	52.7365	-0.0051199	0.00433525	0.00473905	0.000555574	0.00317905	-0.00256278	0.00172305	-0.00603677	-0.00839511	-0.000816136
11.9344	0	0.0194326	Female	62.5353	-0.00560229	0.00376709	0.00791638	-0.0308994	-0.0238762	-0.00496076	-0.00210916	0.00281865	0.00660293	-0.00385412
1.83607	0	0.141794	Female	27.1951	-0.000332204	-0.0367522	1.51e-05	-0.0284065	-0.0352387	0.0193932	-0.010415	0.0133383	0.00458566	-0.00441869
4.09836	0	-0.891429	Female	40.011	-0.00574916	0.00519954	0.000902866	0.0202671	-0.0106621	-0.00528154	-0.00137235	0.00763855	0.00138809	-0.00459201
24	0	-0.314359	Male	61.8152	-0.0054123	0.0036426	0.00351265	-0.0417531	-0.00575604	-0.00805648	-0.00375845	0.0138794	0.0158901	-0.00295802
24	0	-0.810677	Female	40.3258	-0.00542414	0.00176194	-0.00635279	0.0179526	-0.00912514	-0.00263659	-0.00387214	-0.00200697	-0.00127307	0.00217222
24	0	-0.289956	Female	29.306	-0.00533832	0.0044219	0.00216111	-0.00295417	0.00679197	0.00688343	0.00487672	-0.00665047	-0.0124241	-0.00184452
0.295082	0	1.08528	Female	65.0157	-0.00535236	0.00548409	-0.00161949	-0.00802586	0.0180949	0.000606492	-0.00113731	0.002626	0.013585	0.00151429
24	0	-0.376903	Female	68.5065	-0.00550085	0.00424323	0.00271641	-0.00972901	0.0149895	0.00557041	0.00351971	-0.00677489	-0.00849336	-0.000541783
0.983607	0	-0.168684	Female	57.4155	-0.00494991	0.00336802	0.00258334	-0.0214867	-0.0272385	-0.00591253	-0.00325989	0.00344659	0.00558989	0.00221588
15.4426	0	-0.0676405	Female	45.7112	-0.00245585	-0.02567	-0.0914856	0.00947497	-0.0132387	0.0265399	-0.00681808	0.00874341	-0.000642985	0.0012559
24	0	0.329265	Female	35.4196	-0.00498232	-0.00246274	0.00332177	0.00290202	0.000365736	0.00604306	-0.00330542	-0.00677522	0.00172478	0.00497107
24	0	-0.124839	Male	58.2587	-0.0047347	0.00385956	0.00310873	0.0166932	-0.0148293	-0.00877611	-0.00274452	0.0157423	-0.000877464	-0.00204023
13.6066	0	-0.38216	Male	29.9384	-0.00500769	-0.000215409	0.0010154	0.0113186	-0.00508955	0.000198912	-0.000182214	-0.00709308	0.00316552	0.0033427
20.459	0	-0.961531	Female	24.4381	-0.00542585	0.00262285	-0.00291317	-0.00583221	0.0115247	0.00848329	0.00213461	-0.0149766	-0.00799481	0.000122762
0.360656	0	-0.774219	Male	74.6886	-0.00583972	0.00630693	0.0123897	-0.0031471	0.00625523	-0.00256711	0.00342458	-0.00265282	-0.00511724	0.00372755
24	0	-1.32269	Male	40.7721	-0.00549004	0.00365556	0.000645192	-0.0167663	0.0353634	-0.00873657	-0.000163328	0.0123662	0.02139	0.00284016
24	0	0.0751675	Male	29.7577	-0.00557009	0.00284618	-0.00334964	0.00574973	0.00202034	-0.00106653	-0.00110795	0.000162806	0.000711399	0.00364544
2.09836	0	1.1386	Female	43.551	-0.0050097	0.00307938	0.000654502	-0.0176683	0.00513402	0.0133006	-0.000194707	0.00380543	-0.0146822	-0.00830126
19.541	0	-0.407896	Male	29.8371	-0.00242807	-0.0483834	0.0121225	0.0063197	0.00745692	-0.0380732	-0.000648745	-0.00510859	-0.00700257	0.0077327
7.04918	0	-0.967058	Female	58.089	-0.0054131	0.00175636	0.000657521	-0.00686862	0.0293036	0.00367684	-0.000991614	0.0127376	0.016564	0.00189131
2.29508	0	-0.086208	Male	23.9973	-0.00558846	0.00513039	0.00638419	-0.00223287	0.0271845	0.00333717	-0.000950882	0.0154108	0.0140874	0.00159742
24	0	-0.303094	Female	29.9083	-0.00559476	0.00196874	0.000658657	0.0145149	-0.00824281	-0.00556922	0.00181083	-0.00137174	-0.00533351	0.00436416
1.63934	0	0.0252334	Female	44.5804	-0.00558644	0.00162765	0.00301319	0.00137061	0.00923156	0.0052265	0.00459418	-0.0070151	-0.00174897	-0.000511981
13.1475	0	-0.908117	Female	55.6058	-0.00550204	0.00446314	-0.000578784	0.0100752	-0.000313108	0.00174994	-0.00314345	0.00416913	-0.00361534	-0.00223668
24	0	-2.05457	Male	22.8419	-0.00494309	-0.00187452	-0.0022394	-0.0120986	0.016387	0.00884736	0.00480646	-0.00939085	-0.0107482	-0.00134716
24	0	-0.864095	Female	64.9747	-0.00526166	0.00275443	-0.00362802	0.0171836	-0.00547298	-0.00596944	0.000993241	0.00560495	0.00653987	0.00185233
1.60656	1	-1.049	Male	48.5038	-0.00567017	0.00279575	0.00367106	-0.00498541	0.0199357	0.000873986	-0.000722242	0.00400702	-0.00179538	0.00450147
24	0	1.02987	Female	57.5086	-0.00552771	0.00601798	0.00890644	-0.000106849	0.0180146	0.00739738	0.00387761	-0.013796	-0.00816733	0.00216907
24	0	1.16061	Male	48.46	-0.00529231	0.004135	0.00031909	-0.0232512	-0.021369	-0.00613539	-0.0013479	0.0023988	0.00543898	0.00013116
24	0	1.89215	Female	31.7481	-0.00534993	0.00328719	0.00718687	-0.0204197	-0.0289235	-0.00885821	-0.00347812	0.00590301	0.00801099	0.00481635
24	0	-0.120659	Female	30.9952	-0.00487834	0.00356714	0.00199418	0.00125494	0.00350272	0.00510853	0.00449032	-0.00334694	-0.00535649	-0.00168959
12.7869	1	0.870926	Male	62.0041	-0.00547446	0.00432267	0.00476747	0.0121475	-0.00176028	-0.012314	-0.00210961	0.000744128	0.00206578	-0.000370539
24	0	-1.25713	Female	29.024	-0.00559341	0.00306942	-2.27e-05	-0.014506	0.0278771	0.0244574	0.00462153	-0.0157524	-0.0160149	-0.00233219
8.7541	0	0.817363	Male	27.6851	-0.00579464	0.00383607	0.00421426	-0.00919661	0.0209424	0.00154491	0.000367038	-0.00263574	0.00380242	0.0010899
10.2295	0	0.960841	Female	39.8467	-0.00539236	0.00391131	0.00469203	-0.0107877	0.0121708	0.0128748	0.00433208	-0.0113999	-0.0085297	-0.00253187
0.754098	0	0.0429818	Female	49.5195	-0.00556421	0.00362187	-0.000346144	-0.00194965	0.0144371	-0.00356372	-0.000962372	0.00849717	0.00540691	0.00114721
24	0	1.08431	Male	27.258	-0.00555578	0.000978471	-0.00343305	0.0102108	-0.0055093	-0.0048588	-0.00497245	0.000497539	0.000798518	-0.000828042
1.7377	0	-0.623512	Female	55.8823	-0.00542928	0.00226531	-0.00491201	0.0148758	-0.00933053	-0.00777525	-0.000525156	0.000170272	-0.00525049	0.00195188
1.27869	0	0.017591	Female	45.0048	-0.00533864	0.00369487	0.00547695	-0.00671266	0.00817386	0.0111034	0.000263095	-0.00726095	-0.00844344	-0.00208304
11.377	0	-0.538283	Female	46.8145	-0.00557951	0.00198211	0.00148818	0.0159434	-0.00808367	-0.00718703	0.00391625	0.00153575	-0.00399939	-0.00194112
24	0	-0.380925	Female	50.5708	-0.00568264	0.00377699	0.00377496	0.0173535	-0.00489254	-0.00888803	0.00260256	0.00590368	0.00466195	-0.00210868
0.491803	0	1.42013	Female	46.8611	-0.00537459	0.00303384	0.0018568	0.00383606	0.000462108	-0.00366089	-0.00232215	-0.00661231	-0.00389978	0.00194768
24	0	-0.736434	Female	73.0842	-0.00573974	0.00409834	0.00421529	0.00385739	0.00520984	0.00640451	6.49e-05	-0.00866015	-0.00740582	-0.00132199
24	0	1.47379	Female	64.5585	-0.00562093	0.0037374	0.00730909	-0.0102176	0.0118944	0.00716987	0.00244351	-0.0128885	-0.00576421	0.000121377
21.3443	0	-0.484014	Male	20.5996	-0.00523681	0.004088	0.000455405	0.00602617	-0.000835795	0.00854804	0.00210997	-0.00467254	-0.00516301	0.000591172
9.18033	0	0.190081	Male	25.0212	-0.00564554	0.00448774	-0.00162088	0.0171745	-0.00895155	-0.00726389	-0.000780003	0.00246598	0.00859597	0.00257397
0.918033	0	-0.911095	Female	38.6968	-0.00551386	0.00410763	-0.00329084	0.0165441	-0.0137599	-0.00490128	-0.00198527	0.00514089	-0.00427184	0.00251673
24	0	-0.769404	Female	29.0021	-0.00187136	-0.0471988	0.0170234	-0.0404768	0.00851657	-0.0497051	0.00263062	-0.00151507	0.00564444	0.00568624
24	0	0.0424705	Female	38.9897	-0.00512528	0.0022395	0.00371933	-0.0316377	-0.00710558	-0.00365784	-0.00411137	0.0110109	0.0100295	-0.00360658
24	0	1.09071	Male	46.3025	-0.00542035	0.00200356	0.00242463	0.0102637	-0.000635178	-0.00434268	0.0017689	0.00888406	0.00097639	0.00489352
24	0	-1.29835	Female	41.87	-0.00548144	0.00397299	0.00318267	0.00536426	0.00381311	0.00755261	-0.00303246	-0.00459366	-0.00876498	0.00174767
24	0	-2.60922	Male	41.7604	-0.00505277	0.00229023	-0.00282301	0.00511582	0.0185955	-0.00741585	0.00343532	0.00443748	0.0128436	0.000862204
24	0	-0.912287	Female	26.9405	-0.0052044	0.00406675	0.00340417	-0.0228377	-0.0276016	-0.0110838	-0.00233017	0.0066724	0.00483903	-0.00203127
1.90164	0	1.35769	Female	28.3532	-0.0035133	-0.0174171	-0.0412231	-0.0013724	0.0107628	-0.00194861	-0.00181073	0.00656268	0.00785716	0.000240303
24	0	0.646482	Male	38.5708	-0.00546481	0.00191751	-0.000378368	0.0123139	-0.00718345	-0.00238499	-0.00321992	0.00082126	-0.0026845	0.00353923
1.40984	0	-0.315088	Female	71.8467	-0.00515682	0.00479741	0.00217277	-0.0114631	0.0220473	0.00806065	0.00452378	-0.00162141	-0.000165529	0.00421609
8.39344	0	-0.612397	Female	41.4976	-0.00558623	0.00273694	0.00203095	0.017774	-0.0075482	-0.00837338	-0.000114785	-0.00164373	0.00248424	0.00110763
11.082	0	0.0572758	Female	68.8569	-0.00503569	0.00271836	-0.00142349	-0.000662301	-0.00394409	0.00563084	-0.00285635	-0.00317114	-0.00524757	0.00696658
1.57377	0	-1.50636	Female	39.7262	-0.00515195	0.00321743	0.00289172	0.0100685	-0.00138396	-0.0021065	0.00448185	-0.00130458	-0.00103736	-0.00469161
24	0	0.34208	Male	28.5914	-0.00567154	0.000816451	0.0041051	0.00329703	0.0073283	0.00386355	0.0028219	0.00310997	0.00772105	0.00436278
0.295082	0	-1.56566	Female	62.6585	-0.00458822	0.00374048	0.0101132	0.0127651	-0.00273226	-0.00704806	0.00114569	-0.00492203	-0.00426647	-0.000444333
2	0	-0.767001	Female	59.3511	-0.00488267	0.00112895	-0.00189735	-0.00672135	0.00355414	0.0142989	0.00135071	-0.00689234	-0.00574599	0.00288451
24	0	-0.503648	Male	21.5113	-0.00508245	0.00226384	-0.000495254	-0.0143389	0.0170575	0.00361245	4.15e-05	0.00393903	0.0060401	0.00392617
5.93443	0	-0.301403	Male	58.4504	-0.00516355	-0.00151501	-0.00260571	-0.00104883	0.00240878	-0.00381797	0.00446012	-0.00601557	-0.00569007	-0.00344699
4.16393	0	1.28713	Male	26.0726	-0.00497422	-0.00298254	-0.00448682	0.00536454	-0.00289703	-0.00365174	0.00221506	-0.00144341	-0.00219587	-0.0017707
1.01639	0	-0.820398	Female	49.0979	-0.0055258	0.00444044	0.000224968	0.00748301	0.00331946	-0.00121735	0.000986288	-0.00144037	-0.00199295	0.00339269
21.6393	0	-0.065365	Female	55.7618	-0.00502596	-0.00297073	-0.0115579	-0.00298633	0.00400739	0.0122223	0.000272379	-0.00605994	-0.00294753	0.000480296
1.54098	0	0.0602922	Male	67.6797	-0.00561421	0.00333492	-0.00270329	0.00940509	0.000100629	0.0029866	-0.00121671	-0.000469547	-0.000336261	0.00221436
4.81967	0	1.61858	Male	77.7687	-0.00565842	0.00295247	-0.000599042	0.00879337	-0.00370686	0.00215088	-0.0026555	-0.00468183	0.00196938	0.000721144
0.918033	0	-1.15908	Male	62.601	-0.00465573	0.00412015	-0.000922193	0.00326185	0.00436721	0.00783003	-0.00147278	-0.00455995	-0.00542189	-0.000113978
24	0	0.684845	Female	41.1198	-0.0037374	-0.027207	0.00092893	-0.00373688	0.00838244	0.0050039	-0.0003028	0.00774412	0.0142123	0.00382286
24	0	-0.201391	Female	44.2355	-0.00515479	0.00265001	0.00668519	0.00299485	0.00183119	0.00306746	-0.00551405	-0.00507656	-0.00343666	-0.00231573
16.5902	0	1.22938	Female	50.5353	-0.00552665	0.00339673	0.00125394	0.00562337	-0.000629756	0.00182154	5.3e-05	-0.0035972	9.43e-05	0.000176342
24	0	-1.14085	Male	52.7803	-0.00529427	0.00373422	0.00249735	0.00518888	0.00354689	0.00629257	0.00247885	-0.00882643	0.000760215	0.0018666
24	0	-0.268674	Female	66.7899	-0.00561141	0.00539773	-0.00152061	0.00054858	0.00167561	0.00141295	0.000153903	-0.005127	-0.00308194	-0.0030979
10.5902	0	1.42013	Female	50.8583	-0.00545625	0.00358818	0.0030828	0.00590311	-0.00136254	-0.00448945	0.00167625	-0.00139946	-0.000760313	0.00184518
20.918	0	0.989702	Male	29.5305	0.00127805	-0.110979	0.0542695	0.0150658	-0.0208724	0.0441828	-0.00272528	0.0144544	0.0148358	0.0011871
24	0	0.466677	Male	40.9747	-0.00555756	0.00265607	-0.00264616	0.0111144	-0.00413849	-0.00357008	-0.00369331	0.00312086	1.04e-05	0.0014336
0.983607	0	0.534414	Female	40.5065	-0.00558437	0.00417505	0.000506287	0.00849425	0.00602361	-0.00420474	0.00159801	0.00916897	0.0083376	-0.00191802
24	0	-0.685045	Female	28.7036	-0.00555061	0.00435372	0.00279885	0.00546256	0.00216327	0.00274677	0.00324777	-0.00501546	0.000936277	-0.00184826
3.44262	0	-0.627418	Female	63.2553	-0.00537201	-0.00110027	0.000691169	0.012479	0.000775193	-0.0066367	0.00109215	-5.35e-05	0.000390594	-0.000162283
24	0	-0.14047	Male	20.0684	-0.00465298	0.00389096	0.00504711	0.0165978	-0.00423433	-0.0108027	-0.00495158	0.00736506	0.00429162	-0.00915139
0.42623	0	-0.674648	Female	21.7166	-0.00546029	0.00314204	-0.00375708	0.0116579	-0.00582935	-0.00131795	-0.00554845	0.00252115	7.87e-05	0.000734377
24	0	-1.24157	Female	22.6694	-0.00519548	0.00557082	0.00736429	-0.00679809	0.016477	0.0101043	-0.00289783	-0.00781425	0.00645813	-0.000484421
3.18033	0	0.644544	Male	24.4463	-0.00550929	0.00425802	0.00166611	0.00607927	0.00639334	0.0080685	0.00102143	-0.0021458	-0.00525243	-0.0015261
24	0	-0.278689	Female	46.7132	-0.00558339	0.00337028	0.000542943	0.00933172	-0.00768716	-0.00465793	0.00213155	-0.00144832	-0.00189276	0.00162099
13.4426	0	1.10943	Male	65.2758	-0.00558231	0.00439788	0.00388081	0.00595582	0.0124124	-0.000785665	-0.0014805	0.00409894	0.00914079	0.00219262
19.5738	0	0.856898	Female	66.872	-0.00537304	0.00555276	0.00506516	0.00292652	0.0186012	-0.00281862	-0.00095643	0.0107534	0.00866904	0.00251821
0.0327869	0	-1.25437	Male	50.2423	-0.00325254	-0.0196842	-0.0499418	-0.00980184	0.00286332	0.00602289	-0.0017148	-0.0071584	-0.00353141	-0.000325689
24	0	-0.589715	Female	33.2156	-0.00561748	0.00200383	0.0044403	-0.0119813	0.0188743	-0.00234232	-0.00145967	0.00504511	0.00856647	-0.00247189
24	0	-1.04949	Female	25.3142	-0.00532431	0.000389392	0.00754441	0.00401767	0.00649456	0.00152314	0.00188606	-0.000413791	-0.00582491	0.000664489
24	0	0.332164	Female	64.2382	-0.0051974	-0.00117858	0.00316804	-0.0230451	-0.0221683	-0.00952815	-0.00223205	0.00524303	0.00969493	-9.35e-05
6.13115	0	0.782502	Male	62.8556	-0.00555116	0.00356709	0.00197985	-0.00773935	0.0153612	0.00404471	-0.00147056	0.00231772	0.00696415	-0.000225788
8.03279	0	-1.66831	Female	60.0602	-0.00273122	-0.0269601	-0.102799	-0.014202	0.00302385	0.0610087	-0.00718167	-0.00588935	0.00241607	-0.00771385
24	0	-2.13702	Female	36.5695	-0.00531961	-0.000540689	0.00378904	0.00416935	-0.0022483	0.00222866	0.000511611	0.00167935	-0.00171118	0.00079673
24	0	-1.8214	Male	57.6345	-0.00557017	0.00610017	0.00758196	-0.0389751	-0.0132821	0.00285526	-0.00158467	-0.00742309	-0.000699758	-0.00391724
5.04918	1	-1.11628	Female	71.3484	-0.00562307	0.00401013	0.00263577	0.00344044	0.00682927	0.00842964	-0.0001285	-0.00400926	-0.00627728	0.00256795
0.590164	0	1.06307	Female	50.7515	-0.00577592	0.00506684	0.00393116	0.0144624	-0.00894896	-0.00786537	-4.71e-06	-0.00031267	-0.00109101	0.00155544
24	0	0.412333	Female	60.6461	-0.00543716	0.00195293	0.00167759	0.00857633	-0.00934427	-0.00359539	0.000722383	0.00410183	-0.000273131	0.00291449
24	0	-0.812864	Male	40.961	-0.00510233	-0.00070738	-0.00587835	0.0160983	-0.011301	-0.00579063	0.000440446	-0.000201829	-0.00206839	0.00273354
22.6885	0	0.508061	Female	69.7468	-0.00560776	0.0029246	0.00538146	0.000408766	0.00936669	0.00529415	-0.000943991	-0.00573058	-0.00514021	0.000867663
8.06557	0	1.0017	Female	33.8809	-0.00549443	0.00312128	0.0036702	-0.0257928	-0.0302706	-0.00872089	-0.00195771	-8.61e-05	0.00581608	-0.00127936
24	0	-0.568903	Female	57.6263	-0.00537895	0.00507596	-0.000365706	-0.0304547	-0.0257994	-0.00193293	-0.00447672	0.00499559	0.00480938	-0.00230009
24	0	-1.63298	Male	57.18	-0.0055373	0.00342065	0.00161126	0.00582145	0.00154944	0.00589926	0.00298175	-0.00214743	-0.00256767	0.00242634
24	0	1.71888	Female	34.642	-0.00518067	0.00389058	0.00235583	0.0206748	-0.0077446	-0.00593069	0.00149206	0.00679589	0.00195458	0.00142475
24	0	0.54661	Female	39.2909	-0.00545144	0.00229753	0.00376245	-0.00580103	0.0134052	0.0090957	0.00606112	-0.00721966	-0.00060112	-0.00436551
24	0	-0.0902453	Male	49.6099	-0.00560506	0.00218108	0.00365642	-0.0312292	-0.00646906	0.00104581	0.00232422	-0.00109808	-0.0044105	-0.00152696
17.5082	0	0.114693	Female	55.6112	-0.00538467	-0.00011401	-0.00313157	0.00278604	0.00344987	-0.0013125	0.000949868	-0.00474032	-0.00379961	0.000264846
7.70492	0	-0.266941	Female	21.9274	-0.00546329	0.00115374	0.00363256	-0.0177148	0.0331192	0.00144919	0.00145067	0.0125843	0.0219347	3.15e-05
0.262295	0	0.705011	Male	20.5202	-0.00561391	0.0031794	0.00122348	0.0143985	-0.00449619	-0.00829018	0.00143703	0.00908364	-0.000937379	0.00275277
24	0	-1.0969	Female	50.36	-0.00557303	0.00311989	-0.000795293	0.0116859	-0.00128351	-0.00220209	0.00128413	-0.00132484	-0.00239966	0.0043303
24	0	-0.262302	Male	49.3032	-0.00510038	0.00337366	0.00895465	-0.0135309	0.00473223	0.00549099	0.00403369	-0.00929105	-0.00619407	-0.000914824
24	0	0.267956	Female	48.3203	-0.00450217	0.00287364	-0.00125199	-0.0065571	0.00188167	0.0112839	0.00330932	-0.0178135	-0.013592	0.00506459
24	0	0.700313	Male	40.1752	-0.00392193	-0.0122008	-0.0543104	-0.00144035	-0.00238639	0.0274951	0.000128262	-0.00184431	-0.00134478	-0.00293758
2.32787	0	0.0706628	Female	33.3388	-0.00521484	-0.000515748	-0.00422517	0.00193685	0.0143098	-0.000536679	0.000558118	0.00865505	0.00710036	-0.00209676
24	0	-0.025961	Female	32.5065	-0.00515416	0.000976785	0.000645685	0.00965231	0.00636721	-0.0031588	-0.0018536	0.0047322	0.0107797	0.0021948
1.40984	0	-0.950681	Female	53.6482	-0.00552369	0.00395108	0.00294387	-0.00347254	0.00943477	0.00412171	0.000785484	-0.00498825	-0.00567627	-0.00404928
24	0	0.856402	Female	39.4962	-0.00447665	-0.00573464	-0.015888	0.00244073	0.000675902	-0.0025197	0.00362928	-0.00529385	-0.0144883	0.00187429
8.2623	1	-0.307817	Female	25.8563	-0.00540816	0.00473339	0.00260444	-0.001755	0.00287935	0.000454579	0.000257128	-0.00577599	-0.0163543	0.00535894
24	0	-0.351058	Female	51.1814	-0.00525831	0.00286019	0.000164149	0.00613695	-0.00110298	0.0058601	0.00240233	-0.0173156	-0.00586227	-0.00486756
17.9016	0	1.46941	Female	21.7906	-0.0056518	0.00352326	0.00575571	-0.00165987	0.00763671	-0.00606449	0.00482742	1.81e-05	-0.00223813	0.00205961
0.557377	0	1.13439	Male	52.6872	-0.00569629	0.00561216	0.00240325	-0.000608129	0.00664135	0.000370218	0.000800934	-0.00791424	-0.00296104	-0.0028042
24	0	1.95032	Male	39.7591	-0.00560872	0.00389717	0.00799861	0.0204235	-0.00715475	-0.00623417	-0.00354013	0.00461947	0.00346493	-0.000764173
24	0	1.12518	Female	58.2888	-0.00561986	0.00393269	0.0029847	0.022789	-0.0057596	-0.0134606	-0.00363452	0.00555046	0.00638602	0.00130739
24	0	0.180726	Female	52.9692	-0.00490296	0.00151293	0.0052406	-0.0158277	0.0304363	0.00782113	-0.00102054	-0.00164537	0.00781897	0.00486533
24	0	0.0837136	Female	66.809	-0.00545293	0.00281275	0.0021364	0.0121074	-0.00394702	-0.00386013	-0.00276268	-0.000907972	-0.00732001	0.00200527
24	0	-0.273722	Male	40.4134	-0.00555507	0.00464831	0.00412874	0.00412242	0.0019909	0.00805474	-0.000448917	0.00019049	-0.00280294	0.00339178
10.6557	0	0.518677	Male	39.0198	-0.00514504	-0.00629012	0.016895	-0.000333906	0.00605372	0.00611367	0.00513776	-0.00483441	-0.0107841	-0.000535877
0.491803	0	-0.757172	Female	69.18	-0.00523092	0.00597192	0.003674	0.00435185	0.00734555	0.00317829	0.00028176	-0.0088757	-0.00376017	-0.00162777
2.36066	0	1.7441	Female	58.4038	-0.00424739	0.00386555	0.00525691	0.00823116	-0.00396033	0.00183348	-0.00730307	0.0139913	-0.0171301	-0.0167258
8.06557	0	0.349676	Male	58.2834	-0.00401563	0.00375121	0.000846289	-0.0374828	-0.0216463	0.000390335	0.000316489	0.000715247	0.0057225	0.00177475
11.9016	0	-2.45456	Male	33.5359	-0.00477189	0.00166453	0.0062915	0.00393326	0.00304735	0.00378419	0.0056291	-0.0136272	-0.00330158	0.00823636
24	0	-1.401	Male	54.6393	-0.0053773	0.00204624	-0.00267072	0.0170471	-0.00512515	-0.00722489	-0.00286896	0.00116069	0.00267617	0.000704855
3.47541	0	-0.417595	Female	40.6242	-0.00571803	0.00412007	0.0028051	-0.00170535	0.00790401	0.00255925	0.00141671	-0.00305119	-0.00431311	0.00433012
11.4426	0	0.903622	Male	21.5606	-0.00581786	0.00518173	0.00378491	-0.00161375	0.00388604	0.00668569	0.00184579	-0.00579656	-0.00670123	-0.00119959
1.63934	0	0.797107	Female	31.9589	-0.00526519	0.00351544	0.00233184	0.00140764	0.0163047	-0.00266718	0.00160797	0.00932201	0.0125382	0.00154318
24	0	0.462517	Female	54.5051	-0.00516979	-0.000167933	-0.00402883	0.00715813	-0.00465437	-0.00777518	-0.00282091	0.00245622	-0.000118815	-0.000507206
24	0	0.463404	Male	58.5161	-0.00541371	0.00117706	-0.00175861	0.0156248	-0.00764769	-0.00893334	-0.00250482	-0.00448218	0.000912297	0.0017198
1.96721	0	-0.561356	Female	46.0041	-0.00552202	0.00144198	0.00152307	0.0107543	-0.000653107	0.00197963	-0.00127528	-0.00340984	-0.00288472	-0.00270049
24	0	0.944794	Male	68.4435	-0.00544093	0.000930988	-0.00173237	-0.031894	-0.0177015	0.00149096	0.000796178	-0.00653536	-0.00529182	0.000243504
24	0	-0.598189	Male	55.2799	-0.00553437	0.00129927	-0.00123012	0.0162093	-0.00935834	-0.00811802	-0.00107713	0.00339743	0.00252752	0.00266131
24	0	-0.53098	Female	53.2841	-0.00569863	0.00450689	-0.00350445	0.00553747	0.011409	0.00258527	-0.0026036	0.00370376	0.00778746	0.0032465
0.491803	0	0.0382109	Female	58.9076	-0.00556055	0.00535906	0.0111106	0.0123687	0.00382625	0.00368061	0.00587301	-0.00443351	-0.0110168	0.000450019
24	0	-1.19565	Male	59.1622	-0.00540974	0.0017862	-0.00339932	-0.00159834	-0.00174009	0.00782853	0.000658629	0.00170471	0.000602939	0.00283945
24	0	-0.568276	Female	36.0548	-0.00565953	0.00342621	-0.000552563	0.00931093	-0.00378432	-0.000716648	0.00158946	-0.00372577	-0.000711051	0.000106155
21.1148	0	-0.862917	Female	45.3689	-0.00536706	0.00229056	0.00261917	0.015295	-0.00874834	-0.00263987	0.000654747	-0.00100089	0.00053642	-0.00111749
24	0	-2.73499	Female	72.6598	-0.00576493	0.00328778	0.00681086	0.00414011	0.0122792	-0.00909784	0.00117922	0.00701718	0.00654831	0.00130375
24	0	-0.646689	Female	24.3422	-0.00234173	-0.0401518	-0.0162386	-0.00696558	0.0204114	-0.0732904	0.00747056	-0.00649237	-0.0211128	0.00579419
24	0	-0.190741	Male	51.9206	-0.00512078	-0.00246986	-0.00885115	-0.00482925	0.016688	0.00633726	0.00347789	0.000674872	0.000415936	0.000449774
0.721311	0	-0.827075	Female	57.9247	-0.00469881	0.00106487	0.0019432	0.0147733	-0.00267231	-0.00115624	0.0029676	-6.11e-06	0.00634127	0.000468419
5.08197	0	-0.506553	Female	43.4059	-0.00529757	0.00315112	0.000545434	0.0176404	-0.0103125	-0.00420567	-0.000309532	0.0017529	-0.00210457	0.00587139
2.13115	0	-0.830167	Female	36.8734	-0.00533564	0.000941968	-0.00470257	0.0135029	-0.00922326	-0.0054214	0.00259026	0.000314024	0.00378094	-0.00417297
6.29508	0	-0.468431	Male	29.0787	-0.00553442	0.00120243	-0.00183349	0.00733007	-0.00114257	0.001026	0.000735895	0.00242187	-0.00181426	0.00207184
11.4426	0	-0.69121	Female	76.1068	-0.00557533	0.00180392	0.00157128	0.0143871	-0.00339999	-0.00144659	-0.000444533	0.000352612	0.00195512	0.0010789
24	0	-0.71221	Male	58.7406	-0.00538499	-0.000707772	0.00140167	-0.00988613	0.0220822	0.00302856	0.007381	-0.00105781	0.00243666	-0.000589538
2.03279	0	-2.1312	Female	39.77	-0.00552491	0.00472832	0.00553434	0.00746375	-0.00033194	-0.0059005	-8.85e-05	0.00370407	-0.00129946	0.00478882
24	0	2.00724	Female	33.4346	-0.00561807	0.00387855	0.0070954	0.00646438	0.000518998	-0.00134339	0.000394749	-0.00301827	-0.00486741	0.0014347
2.09836	0	2.44848	Female	25.8563	-0.00419149	-0.0031198	-0.00490672	0.00491268	0.00362686	0.00381298	-0.00136936	-0.000928018	0.0006195	0.00423012
5.80328	0	0.364062	Female	21.7112	-0.00548431	0.00235118	0.00241382	-0.0138966	0.00621957	0.00576018	-0.000567915	-0.00623475	-0.00991357	0.00186432
24	0	0.449019	Female	51.6797	-0.00527981	0.000766841	0.00236339	0.0101802	0.000432354	-0.00629914	0.000728665	-0.00679865	-0.00309446	-0.00287477
21.9344	0	-1.81351	Female	46.9788	-0.00556618	0.00229636	-0.00161196	-0.000773127	-0.00169206	-0.00295207	-0.000760513	-0.00298396	-0.00315525	0.00157107
24	0	0.187438	Female	27.2471	-0.0040027	-0.012486	-0.0512401	0.00197942	-0.00699653	0.0210321	-0.00156169	0.00241011	0.00293277	0.00364791
11.2131	0	0.44643	Female	57.6016	-0.00545023	0.00446855	0.00223352	-0.0310085	-0.0143558	-0.00806134	-0.00101535	0.000538503	0.00262936	-0.000189428
24	0	-1.42618	Female	26.2779	-0.00431244	-0.0176737	0.0139106	0.00951922	-0.000535418	0.00207869	-0.00267894	-0.00154596	-0.00361942	0.000990437
24	0	-1.91572	Female	78.6502	-0.00555767	0.00590759	0.00192431	0.0222192	-0.0085799	-0.00922098	-0.00191613	0.00384962	0.00498903	-0.00324973
24	0	3.34318	Female	32.627	-0.00159273	-0.0134003	-0.00688315	0.0143991	-0.00880803	-0.00069492	0.000193327	0.0141135	-0.0113003	0.00200606
0.557377	0	0.735371	Male	33.4155	-0.00560754	0.00405108	0.00424383	0.00618192	0.00199378	0.0006541	0.00217814	0.00265722	0.00158879	-0.00321113
17.4098	0	0.502622	Female	29.0185	-0.00525733	0.00334064	0.0048098	0.00108203	0.00160296	0.00277118	0.00291311	-0.003939	-0.00162087	0.00263015
24	0	-0.209343	Female	69.8289	-0.00559077	0.0045515	0.00910225	0.00661399	0.00349016	0.00458486	-0.00351005	-0.00477961	-0.00753458	-0.00177644
24	0	1.33436	Female	25.2211	-0.00512563	0.00157118	0.00281845	-0.012369	0.0118919	0.017326	-0.000944211	-0.00525591	-0.0130161	0.00139053
24	0	0.472539	Female	35.614	-0.00498746	0.00443032	0.00519714	-0.00156406	-0.00260995	0.0110566	-0.000742421	-0.00213097	-0.00880888	0.00208241
16.9836	0	-0.0703468	Female	51.4223	-0.00544869	0.00567981	0.00196008	-0.0032143	0.00577585	0.000974932	0.000988898	0.000742264	-0.00938526	-0.0010054
24	0	0.621178	Female	44.5941	-0.00526903	0.00395944	0.00387023	-0.0149808	0.0225312	0.00879232	0.00774673	-0.016223	-0.012935	-0.00109773
15.2131	0	0.352697	Male	67.5592	-0.00568054	0.00509155	0.0036712	-0.0245653	-0.0202271	-6.24e-05	-0.000552379	0.00678352	0.00472727	-0.00413168
0.786885	0	0.296266	Male	53.0568	-0.0051995	0.000961116	0.00253533	0.00102456	0.00683784	0.00757366	0.00318592	-0.00120543	-0.00202049	0.000219371
24	0	-1.21962	Male	67.6359	-0.00549474	0.00551182	0.00388993	-0.00273565	0.00280098	0.00415524	-0.000870652	-0.00244532	0.00170895	0.00293659
15.1148	0	1.06828	Female	55.9699	-0.0058053	0.00546754	0.00383039	0.00903704	-0.00418216	0.000646977	-0.000753978	-0.00501303	-0.00210928	-0.00141519
1.83607	0	-0.794929	Male	40.1862	-0.00548672	0.00225274	-0.000392162	-0.00636824	0.00707402	0.0164202	0.00209475	-0.00923653	-0.0142191	-0.00356898
24	0	-0.18664	Female	34.152	-0.00567061	0.00178112	0.00439954	-0.0138703	0.031706	0.00142365	0.00107223	0.00779525	0.0150241	-5.77e-05
3.27869	0	-0.073688	Male	45.0513	-0.00545812	0.00291205	0.00110106	-0.000118908	0.00385119	0.00235105	0.00130415	-0.00191462	0.00129846	-0.000984589
24	0	0.799892	Female	60.898	-0.00538251	0.00172005	2.52e-05	-9.39e-05	0.0166494	0.00327147	-0.000409916	0.00540262	0.0111351	-7.11e-05
24	0	0.476162	Female	57.1828	-0.00527417	0.00515879	0.00147338	0.00729313	0.000257848	0.00203421	-0.00538013	-0.000773609	-0.00202559	0.00264198
0.491803	0	-0.984516	Female	22.6831	-0.00524518	0.00392599	0.00378818	-0.0222976	-0.0223568	-0.00582685	-0.0038529	0.00422892	0.00907987	0.00708434
18.7541	0	-0.898912	Female	27.0554	-0.00499506	0.00332842	0.00556539	-0.000861449	0.00861279	0.00492951	0.00375573	-0.0107042	-0.00840867	-0.00363632
24	0	-0.0597677	Male	56.2464	-0.00578777	0.00799893	0.00799614	-0.015967	0.0157395	0.00916007	0.00354679	-0.0140801	-0.0102183	-0.000613379
1.90164	0	1.95735	Female	55.6194	-0.00355562	-0.0114161	-0.0341585	-0.0261195	-0.0329874	-0.00408126	-0.00475104	0.00896815	0.00191151	-0.00422786
24	0	-0.45408	Male	28.2464	-0.00554267	0.0067284	0.00258744	0.00389105	-0.00125105	-0.000264367	0.00266112	-0.00540536	-0.00337354	0.00292134
24	0	2.12332	Female	20.4298	-0.00530633	0.00295977	0.00197798	-0.00128867	0.0178378	0.000154695	0.0010986	0.000567125	0.00530926	0.00204798
24	0	-2.82588	Female	45.9466	-0.00557597	0.00409976	0.00551824	0.00120277	0.00451212	0.00652448	0.00325764	-0.00845475	-0.00891495	-0.00366911
0.95082	0	-0.598358	Male	27.885	-0.00547192	0.00447762	0.00344109	-0.0202512	-0.0235916	-0.00619505	-0.00202608	0.00428145	0.00909929	0.00348822
0.655738	0	2.07482	Female	30.2204	-0.00580894	0.00517158	0.00493859	-0.012098	0.0286276	0.00877625	0.00186849	-0.00128437	0.00421408	0.00397467
0.885246	0	-0.653752	Female	74.0479	-0.00562267	0.00360755	-0.00162472	0.0142342	-0.00175079	-0.00264232	0.00207481	0.0028615	0.00269416	-0.00286522
15.6393	0	0.366659	Female	29.2485	-0.00541788	0.00442071	0.00219656	-0.000691758	0.00593329	0.00397077	0.00104372	-0.00768953	-0.00481172	-6.45e-05
24	0	-0.0911222	Female	68.1451	-0.00555562	0.00377402	0.00583706	-0.0140373	0.0146512	0.0103364	0.000607867	-0.00644769	-0.0107055	0.000627865
24	0	0.00633539	Female	34.7981	-0.00566251	0.00345933	0.000203849	0.0085267	-0.00364314	-0.00013585	-0.00046458	0.00243509	0.000832571	0.00248062
11.7377	0	0.328028	Male	47.6906	-0.005537	0.00275752	0.00694509	-0.00653216	0.00861697	0.00100507	0.00077188	-0.00336825	-0.000910898	-0.00322052
24	0	0.349912	Male	24.6653	-0.00530051	0.00453696	0.00183438	0.0185746	-0.00822546	-0.00947322	-0.0022844	0.00253054	-0.00201757	0.00121525
24	0	0.433175	Female	26.7214	-0.00172109	-0.0542175	0.0113574	-0.00421963	0.0119195	-0.0478347	0.0053846	-0.0153353	-0.0103025	-0.00047199
6.29508	0	-0.0125138	Female	41.9685	-0.00522506	0.000918869	-0.000582418	0.00110147	-0.0105617	-0.000969735	-0.0010835	0.000988419	-0.00350025	0.000688428
24	0	0.455173	Female	74.3518	-0.00552874	0.00371278	0.00034948	0.00851922	0.000624306	-0.00031492	0.00203835	-0.00264822	-0.00119734	-0.000742691
1.01639	0	-0.812402	Female	70.2423	-0.00542782	0.00290744	-0.00283723	0.00743547	0.00563757	-0.00195402	0.000270988	0.0065046	0.00806742	0.0013606
6.22951	1	-0.617794	Female	47.1157	-0.00455887	-0.000600407	0.00668893	-0.00672547	0.000635887	0.00374985	0.00239729	-0.0110815	0.000722374	0.0125277
13.9344	0	-0.627025	Female	68.4983	-0.00269856	-0.0268859	-0.10907	0.00109528	-0.0130507	0.0507746	-0.0127562	0.00750713	0.0133714	-0.00288751
24	0	-0.115304	Male	39.4415	-0.00548167	0.00152397	-0.00494297	-0.00296213	0.00614011	0.00376232	-0.000388859	-0.00369797	-0.00539729	-0.001566
24	0	-1.24189	Female	61.5277	-0.00560704	0.00418846	-0.00117036	0.00614576	-0.00206626	-0.000641617	-0.00232277	0.000330565	-0.000223551	0.00336384
1.31148	0	-1.17792	Female	52.2355	-0.00510894	0.00167257	0.00696799	0.0026668	0.00391437	0.00405053	0.00527269	-0.00355519	-0.000555231	0.00636348
4.16393	0	-0.138537	Female	56.7173	0.00706032	-0.0418098	0.00482376	0.0100519	-0.0106933	0.0301453	-0.0114336	0.000411096	0.0119085	0.0203268
1.57377	0	-0.496774	Female	41.0075	-0.00450924	0.00530943	-0.00130597	0.00121995	0.0106666	-0.00177788	0.00122733	0.00319135	0.0122415	0.00317846
0.459016	0	0.610993	Female	35.4606	-0.00550448	0.00369737	-0.00268485	0.00651637	-0.00114506	0.00225588	0.000215357	0.00219813	0.00359212	0.00185391
2.45902	0	-0.9185	Female	66.8309	-0.00557062	0.00152331	-0.000913903	0.0168254	-0.00722384	-0.00311094	-0.00481644	0.0085128	0.0070947	0.00197739
24	0	1.05868	Female	31.5373	-0.00554548	0.00424997	0.00223585	0.000168172	0.0150048	-0.00618689	-0.00182122	0.00546382	0.00902238	0.00484247
14.3279	0	1.99779	Female	32.0027	-0.00538339	0.00534154	0.00614261	-0.00898995	0.00966416	0.00843991	0.00254879	-0.00511444	-0.0102143	-0.0011719
0.721311	0	0.257462	Male	63.4524	-0.00549313	0.00178603	0.00240087	-0.00479396	0.0304698	0.002959	0.00221393	0.0107056	0.0129182	-0.00184484
24	0	-0.532509	Female	66.1875	-0.00557403	0.0047785	0.00584024	0.00504305	0.000165205	0.00690223	0.00253485	-0.00792913	-0.0139257	0.000714315
1.54098	0	-1.47	Female	75.5893	-0.00555232	0.005932	0.00328999	0.0137149	-0.00312168	-0.00278814	0.000903133	0.00115217	6.23e-06	-0.00393674
24	0	0.420825	Male	49.3881	-0.00562529	0.00174325	0.000634714	-0.00111556	0.0129078	-0.0046363	-0.00190623	0.00444985	0.0082516	-0.000806908
